# Supplementary material for: Identification of functionally distinct and interacting cancer cell subpopulations from glioblastoma with intratumoral genetic heterogeneity
Source: Neurooncol Adv. 2020 May 27;2(1):vdaa061. doi: 10.1093/noajnl/vdaa061 (PMC7309246; doi:10.1093/noajnl/vdaa061)
Supplement: vdaa061_suppl_Supplementary_Tables [file vdaa061_suppl_supplementary_tables.xlsx]

## Sheet: Table S1
Supplemental Table 1. List of primers, antibodies and abbreviations in this study.
Primers	Forward	Reverse
SOX2	TGCGAGCGCTGCACAT	GCAGCGTGTACTTATCCTTCTTCA
OLG2	TTCCAAGATCGCCACGC	TCCTCCAGCGAGTTGGTGA
GFAP	AGGCAGAAGCTCCAGGATG	CAGCGACTCAATCTTCCTCTC
PTPRZ1	AAACCGCTTGCATTCAGCTCCTCT	CACCAGAGGAGCTGAATGCAAGCG
CDH1	TGCCCAGAAAATGAAAAAGG	GTGTATGTGGCAATGCGTTC
CDH2	ACAGTGGCCACCTACAAAGG	CCGAGATGGGGTTGATAATG
SNAI2	AAGCATTTCAACGCCTCCAAA	AGGATCTCTGGTTGTGGTATGAC
FN1	CAGTGGGAGACCTCGAGAAG	TCCCTCGGAACATCAGAAAC
GAPDH	CGACCACTTTGTCAAGCTCA	AGGGGTCTACATGGCAACTG
Antibodies used for WB and IF
Antibodies	Company	Catalogue	Usage
GFAP	Dako Cytomation	Z0334	IF
FN1	BD Bioscience	610077	IF
Fluorophore-conjugated anti-rabbit antibody	Invitrogen	DI-1488	IF
Fluorophore-conjugated anti-mouse antibody	Invitrogen	DI-2488	IF
JAG1	Santa Cruz	sc-8303	WB
NOTCH1	Cell Signaling Technology	C37C7	WB
SOX2	EMD Millipore	AB5603	WB
FN1	BD Bioscience	610077	WB
TGFBI	Cell Signaling Technology	D31B8	WB
GAPDH	Santa Cruz	sc-32233	WB
Abbreviations
PDGFRA	Platelet derived growth factor receptor alpha gene
EGFR	epidermal growth factor receptor gene
MET	Hepatocyte growth factor receptor gene
FN1	Fibronectin 1
GFAP	Glia fibrillary acidic protein
AHA	L-azidohomoalanine
SOX2	SRY-Box Transcription Factor 2
OLG2	Oligodendrocyte Transcription Factor 2
GFAP	Glial Fibrillary Acidic Protein
PTPRZ1	Protein Tyrosine Phosphatase Receptor Type Z1
CDH1	Cadherin 1
CDH2	Cadherin 2
SNAI2	Snail Family Transcriptional Repressor 2
FN1	Fibronectin 1
GAPDH	Glyceraldehyde-3-Phosphate Dehydrogenase
TTK	TTK Protein Kinase
BCKDHB	Branched Chain Keto Acid Dehydrogenase E1 Subunit Beta
RAP1A	RAP1A, Member Of RAS Oncogene Family
PHTF1	Putative Homeodomain Transcription Factor 1
RSBN1	Round Spermatid Basic Protein 1
HIPK1	Homeodomain Interacting Protein Kinase 1
CDKN1B	Cyclin Dependent Kinase Inhibitor 1B
GPR19	G Protein-Coupled Receptor 19
APOLD1	Apolipoprotein L Domain Containing 1
TPM1	Tropomyosin 1
GNG7	G Protein Subunit Gamma 7
TLE2	TLE Family Member 2, Transcriptional Corepressor
ATRX	ATRX Chromatin Remodeler
MAGT1	Magnesium Transporter 1
COX7B	Cytochrome C Oxidase Subunit 7B
DEPTOR	DEP Domain Containing MTOR Interacting Protein
COL14A1	Collagen Type XIV Alpha 1 Chain
FBXO32	F-Box Protein 32
PRKCZ	Protein Kinase C Zeta
MEGF6	Multiple EGF Like Domains 6
NPM1	Nucleophosmin 1
BOC	BOC Cell Adhesion Associated, Oncogene Regulated
SPICE1	Spindle And Centriole Associated Protein 1
GAP43	Growth Associated Protein 43
LSAMP	Limbic System Associated Membrane Protein
KDM5C	Lysine Demethylase 5C
TGFBI	Transforming Growth Factor Beta Induced
EDIL3	EGF Like Repeats And Discoidin Domains 3
POSTN	Periostin
BGN	Biglycan
MMP2	Matrix Metallopeptidase 2
CST3	Cystatin C
VCAM1	Vascular Cell Adhesion Molecule 1
FST	Follistatin
FLNB	Filamin B
METRNL	Meteorin Like, Glial Cell Differentiation Regulator
ADAMTS1	ADAM Metallopeptidase With Thrombospondin Type 1 Motif 1
APMAP	Adipocyte Plasma Membrane Associated Protein
P4HB	Prolyl 4-Hydroxylase Subunit Beta
LOXL3	Lysyl Oxidase Like 3
LOXL2	Lysyl Oxidase Like 2
TNC	Tenascin C
SLIT2	Slit Guidance Ligand 2
AGRN	Agrin
LAMB2	Laminin Subunit Beta 2
SLIT3	Slit Guidance Ligand 3
MAMDC2	MAM Domain Containing 2
NEO1	Neogenin 1
SEMA3A	Semaphorin 3A
CLTC	Clathrin Heavy Chain
TIMP2	TIMP Metallopeptidase Inhibitor 2
EFEMP2	EGF Containing Fibulin Extracellular Matrix Protein 2
HNRNPK	Heterogeneous Nuclear Ribonucleoprotein K
CYR61	Cysteine-Rich Heparin-Binding Protein 61
CCT2	Chaperonin Containing TCP1 Subunit 2
PLAT	Plasminogen Activator, Tissue Type
EIF4A1	Eukaryotic Translation Initiation Factor 4A1
ECM1	Extracellular Matrix Protein 1
EFTUD2	Elongation Factor Tu GTP Binding Domain Containing 2

## Sheet: Table S2
Supplemental Table 2. List of ‘U-343 MG genes’, ‘U-343 MGa genes’, ‘U-343 MGa 31L genes’ and ‘U-343 MGa Cl2:6 genes’. Genes were compared between each cell line versus the average value of other three cell lines. Genes higher expressed (>2 fold) in U-343 MG (1093 genes), U-343 MGa (1004 genes), U-343 MGa 31L (1354 genes), and U-343 MGa Cl2:6 (942 genes) are listed.
Description	U343MG	U343MGa	U343MGa-31L	U343MGa-CI2:6		Description	U343MG	U343MGa	U343MGa-31L	U343MGa-CI2:6		Description	U343MG	U343MGa	U343MGa-31L	U343MGa-CI2:6		Description	U343MG	U343MGa	U343MGa-31L	U343MGa-CI2:6
TWIST2	2.23467	0	0	0		LCN1	0	3.02719	0	0		TDRG1	0	0	12.8442	0		TNNT2	0	0	0	4.50797
C11orf70	1.07806	0	0	0		CYP4B1	0.0165112	49.3103	0.0118709	0.0331753		ORM2	0	0	9.85145	0		OTOS	0	0	0	2.27679
WSCD2	0.834945	0	0	0		MYL2	0.128943	467.244	0.0309017	0.496569		DSCR8	0	0	8.44668	0		KRTAP3-1	0	0	0	1.08656
LINC00261	0.674751	0	0	0		CDH20	0.0124803	8.71401	0	0		LOC441601	0	0	7.79882	0		CACNG6	0.00938157	0	0	6.90854
TMEM154	0.642602	0	0	0		MYH2	0	8.16875	0.0124943	0		AVPR1A	0	0	6.53604	0		WNT11	0	0.0230957	0.0398819	36.4649
ARHGAP36	4.10065	0	0	0.00579414		LAMP5	0.0348983	21.5986	0	0		SAGE1	0	0	6.10581	0		GRIK1	0.00483594	0	0.00695372	5.06728
LXN	42.1125	0.0265862	0	0.0481131		TINAGL1	0.00781043	2.63404	0	0		TEX11	0	0	6.05357	0		IGFL1	0	0.0192914	0	7.47111
GABRQ	27.0441	0.00741756	0.0384262	0.00894905		CUX2	0.0026031	6.0628	0.00374306	0.0183061		PAGE4	0	0	5.48283	0		GABBR2	0.00923407	0.00768925	0.00885193	7.40291
HAS2	36.9925	0.0407683	0.0312885	0.0163952		HSD17B2	0.0124237	56.6611	0	0.224662		FOXR2	0	0	5.23556	0		CPA6	0.0187139	0	0	3.17729
PLA2G2A	24.8068	0.0431254	0	0.0173431		AJAP1	0	10.2912	0.0617847	0		ARMCX5	0	0	4.93285	0		ACTG2	0.107081	0.99198	0.134728	197.7
CMTM7	11.9738	0.0329425	0	0		LOC100507194	0	1.358	0	0.012412		MAOB	0	0	4.53119	0		BIN2	0	0.00991321	0	1.44716
PTGER2	1.73267	0.00598673	0	0		VIPR1	0	4.8394	0.00760389	0.0425007		SDR42E1	0	0	4.4496	0		PLD5	0.0207098	0.737229	0.0372239	101.024
ANPEP	29.9204	0.048773	0.028074	0.0343251		PRMT8	0	1.50906	0.0102593	0.00716784		OR51B5	0	0	4.1592	0		C6orf15	0	0	0.00751687	0.827156
IGFBP3	400.504	0.569497	0.54526	0.435377		FAM107A	0.0321726	185.986	0.271788	2.71502		RBMY2FP	0	0	4.04299	0		KRT5	0.448678	9.46278	0.311459	1074.96
NDUFA4L2	136.661	0.0998998	0.280326	0.165723		CTNNA2	0.0112425	5.16761	0.0808293	0.0225891		CTAG2	0	0	3.73222	0		ANKRD2	0	0.0196622	0	1.49447
TUSC1	3.99589	0.00600612	0.0103715	0		RGS7	0.0553279	99.9946	1.96905	0.222337		ZNF300P1	0	0	3.14397	0		NKD2	0	0.0286669	0.0123756	3.0349
RIPK4	3.17478	0.00383138	0	0.00924488		OSBP2	0.0818011	21.7014	0.0931189	0.342416		ALDH1L1	0	0	2.72651	0		IRF8	0	0.01115	0	0.820581
SH2D4A	11.4024	0.0169399	0	0.0306562		PSG9	0	1.01459	0.0147227	0.0102863		DPPA4	0	0	2.64632	0		LOC643355	0	0.014664	0	0.831509
TMEM185B	4.39239	0.00499667	0.00862833	0.00602832		RSPO1	0.0173023	1.45037	0.00829314	0.0115883		NPFFR2	0	0	2.55233	0		PCDH19	0.0858275	0.0182474	0.123414	12.8706
ZNF469	6.17602	0.0112362	0.00776111	0.00948926		FMO1	0.00757788	2.49881	0	0.0685167		GABRB1	0	0	2.22459	0		BMP7	0.0132589	0.0331223	0.0190654	3.63645
GPRC5A	10.3482	0.00520348	0.0179709	0.0251113		SLC26A7	0	3.74065	0.116581	0.0090501		OR51B4	0	0	2.22403	0		KRT17	0.033956	0	0	1.84212
KCNQ5	3.04841	0.00893817	0	0.0053918		DMGDH	0	0.517175	0.0183506	0		NLRP5	0	0	2.17712	0		KCND3	0	0.181789	0	9.7631
STRA6	5.80508	0.0111124	0.00959457	0.0067034		FSTL4	0	3.87554	0.0951969	0.0432321		LOC442028	0	0	1.93862	0		WSCD1	0	0.00764566	0.00440088	0.611874
MLPH	4.99171	0.0103742	0.00597144	0.0083441		GSG1L	0	1.95929	0.00510309	0.0820032		GABRG2	0	0	1.85361	0		SPARCL1	0.113983	1.33355	0.237654	78.5133
DPP4	4.28945	0.00760775	0	0.0137678		EFNB3	0.0387416	4.45653	0	0.161244		LOC400655	0	0	1.77604	0		CALB1	0.00702785	0.0819297	0.0101055	4.3492
PRKCDBP	2.59417	0.0143058	0	0		GADD45G	0.0334565	3.17597	0	0.11764		ZNF215	0	0	1.72978	0		HMP19	0.00726574	0.00605021	0.0417904	1.71536
CXCL2	2.42873	0	0	0.0148779		GRM7	0	2.20129	0.042303	0.0717781		RBMY3AP	0	0	1.69706	0		NES	0.109003	0.659398	0.110639	26.6233
FLI1	1.6296	0.0101773	0	0		HKDC1	0.164199	67.0295	2.77077	0.718058		XAGE3	0	0	1.62364	0		SOST	0	0.00645005	0.0222761	0.638106
SELM	50.0177	0.0858762	0.111219	0.129509		CLSTN2	0.00729848	22.7814	0.241377	1.1255		SYK	0	0	1.61005	0		WNT7B	0.141177	0.22374	0.0130969	8.22159
CLMP	20.9989	0.0401628	0.043346	0.0545119		ADHFE1	0	0.673256	0.0135185	0.0283347		RSPO4	0	0	1.58868	0		KRT13	0	0.0173004	0.0448119	1.10624
B3GALNT1	3.75299	0.00814893	0.00703584	0.00983141		CDH16	0.018093	0.662909	0	0.0242357		FBXL21	0	0	1.51363	0		CELF2	0.0254743	0.109093	0.0313972	2.90107
ANXA10	5.26958	0	0.0354077	0		L3MBTL4	0.0447004	3.81321	0.185686	0.0149691		PASD1	0	0	1.23752	0		GOLGA7B	0.0359185	0.0069022	0	0.741127
FOXL1	2.35121	0.00465051	0	0.0112214		AQP4	0.00634685	1.06493	0.00456315	0.0605742		BEX5	0	0	1.13352	0		BMP2	0.275818	1.13431	0.250914	27.6699
DLGAP1	1.05814	0	0	0.00723155		OGDHL	0.0899778	12.4256	0.313239	0.432942		DSCR4	0	0	1.09656	0		KRT16	0.7782	0.017421	0	12.9349
FER1L4	3.00156	0.0110495	0.00763221	0.00266618		ZNF853	0.174272	12.8242	0.0501181	0.755341		LPO	0	0	1.08352	0		KRT9	0.0155663	0.0259242	0	0.66463
TGFBI	2279.82	4.03008	8.16472	4.27512		RNF144B	0.06014	7.44702	0.381516	0.138607		KCNA6	0	0	1.0199	0		CXCL14	0.135446	1.4211	74.6712	1217.69
COL1A2	1099.93	2.46201	3.06312	2.75533		ADRA1D	0.180428	3.22745	0.00960896	0.0738481		SPINK13	0	0	0.956252	0		PI3	0.0643162	0	0.046241	1.71227
NID2	33.1986	0.0999592	0.0507679	0.102863		CPNE7	0.0737567	0.982681	0	0.0067362		PABPC4L	0	0	0.953595	0		CDH3	0.0187582	0.01562	0.0202297	0.843315
C6	0.835316	0	0.00645765	0		CHST9	0	1.64178	0	0.134691		PAX1	0	0	0.938159	0		SLC8A1	0.305296	0.102164	0.0123082	6.40948
ELOVL2	2.13892	0.00364231	0	0.013183		NXPH2	0.0765514	0.89822	0	0		LINC00226	0	0	0.904147	0		PTPRZ1	0	0.00181825	0.043957	0.673454
LBP	7.91073	0.00783269	0.0270512	0.0283497		KRT4	0.0248937	58.9535	0.0119318	5.16852		MAGEB18	0	0	0.805848	0		HAP1	0.0450116	0.0299851	0.00647233	1.00841
F2RL1	3.73244	0.0257286	0.00888571	0		CASP5	0	0.61813	0.0344321	0.0240566		SLC6A1	0	0	0.803753	0		LSAMP	0.0130627	0.0310781	0.0107332	0.676781
HOXB6	2.23134	0.0088515	0.0152849	0		DYSF	0.254579	5.39754	0.24287	0.0221328		CRYBA2	0	0	0.781551	0		ANXA3	0	0.045844	0.0158328	0.719021
FN1	414.331	1.3494	1.23629	2.08377		GFAP	0.158989	497	0.508032	48.3393		HBG2	0	0	0.758276	0		ANKRD1	0.0992764	0.0676373	0.0129775	2.07632
FLNC	54.7392	0.0909134	0.440134	0.107725		NELL2	0.016831	24.8633	1.60941	0.951126		TCHH	0	0	0.747101	0		PVALB	0	0.024933	0.0430546	0.752021
GPRC5C	52.7001	0.365697	0.147348	0.102947		MACC1	0.0136175	0.89095	0.0755266	0.00390873		TBL1Y	0	0	0.713076	0		FBLN5	0.135325	0.304252	0.0875646	5.62842
TBX3	5.06945	0.0248131	0.0160678	0.0187101		ICAM5	0.0296729	4.66007	0.0768013	0.387534		ZNF257	0	0	0.702038	0		HS3ST5	0	0.0162192	0.0373433	0.567469
SLC35F2	4.36117	0.00467985	0.0404061	0.0112922		KLHDC7B	0.059564	1.04158	0.0513892	0		TNNT3	0	0	0.700935	0		KRT6A	0.0145433	0.0242206	0.117815	1.57699
RGCC	2.4601	0	0	0.032307		SLC4A11	0.483408	58.0457	0.043444	6.19705		CCDC42	0	0	0.686846	0		LRRC4B	0	0.0501695	0.00866334	0.58712
SLC16A3	99.3594	0.18529	0.928919	0.25239		PPFIA2	0.00271248	6.17529	0.089708	0.62676		ELAVL4	0	0	0.678395	0		VGLL3	0.305038	0.261141	0.0369625	5.97923
ROR2	3.38797	0.00353976	0.0305625	0.0170824		DOK5	0	17.4103	0.828401	1.23082		NLRP2	0	0	0.663304	0		PIK3AP1	0.0222186	0.123343	0.0159743	1.55878
COL13A1	1.06769	0	0.0163325	0		CHDH	0.00480723	16.1361	0.0276498	1.8835		MTMR8	0	0	0.635383	0		TNNC1	0.0255971	4.34822	0	41.9165
RCN3	112.111	0.71215	0.48361	0.540611		SCN9A	0.630304	9.85411	0.547051	0.0788543		CTCFL	0	0	0.570423	0		SEMA3D	0.0398559	1.31805	0.798244	20.0917
CYB5A	19.345	0.137681	0.0594373	0.103817		PPL	0.00856794	4.16658	0.0410668	0.507849		SOHLH1	0	0	0.567844	0		ADAMTS15	1.7326	1.40615	0.406197	30.4829
RAMP1	4.29843	0.0152311	0.0526027	0		CRYAB	1.44762	376.488	43.3578	6.23046		OR3A2	0	0	0.566654	0		PRODH	0.0369925	0.745453	0.021277	6.79361
COL1A1	771.743	2.62562	6.39681	3.61465		PNCK	0	0.50496	0.0132117	0.0553835		CNTNAP4	0	0	0.560626	0		EHF	0.0505497	0.347267	1.11301	12.7594
H2AFJ	2.62838	0.0121367	0.0279438	0.00488085		SERPINA1	0.0724801	9.73702	1.2437	0.00970876		ANO5	0	0	0.523042	0		SRGAP3	0.0574569	0.133635	0.0227914	1.76952
ALX4	1.50256	0.0135704	0.0093734	0.00327444		ANXA13	0	1.13196	0	0.155442		GABRG3	0	0	0.51235	0		GAP43	0.0677399	0.0141018	0.0243512	0.87619
PHLDA2	1.83965	0.0322503	0	0		ENPP5	0	0.669455	0.046241	0.0461529		ATP10B	0	0	0.507881	0		FRMD3	0.00591193	0.251067	0.0382541	2.39353
C14orf169	2.15203	0.0180403	0.0207681	0		CSF2RB	0	0.529607	0	0.0775609		LYG2	0	0	0.501725	0		GRIK4	0.0508856	0.00941614	0.0731696	1.07922
SNHG15	4.03791	0	0.0319022	0.0445781		GLIS3-AS1	0	19.242	0.527472	2.31274		TNFRSF10C	0	0	0.832036	3.42e-39		FXYD6	0.0368548	0.14117	0.137785	2.53862
CCDC8	0.84429	0	0	0.0161051		IL34	0.0743478	1.74121	0.0668166	0.121375		TUBA3C	0.0114865	0	56.3541	0		NOG	0.263656	0.431253	0.0541596	5.95026
STC2	82.9127	0.477567	0.474664	0.629766		SPNS2	0.15506	4.99375	0.316361	0.288335		NDN	0.00939146	0	28.2373	0		POU3F2	0.00435909	0.116155	0.219382	2.67574
ARL10	0.606044	0.00435048	0.00751246	0		TSPAN12	0.0208451	154.808	5.75494	18.9452		PAGE1	0.0268307	0	53.7042	0		ZDHHC22	0.0731861	0.0478833	0.0150337	1.07136
DSG3	0.811988	0.00267251	0.0138448	0		KCNJ4	0.0167913	3.73324	0.0241447	0.556679		NLRP4	0	0.00403787	7.05632	0		EDN1	0.178156	3.05179	0.585543	29.2673
LTBR	12.1888	0.148649	0.0821403	0.0215207		CNR1	0.0538507	7.53329	0.511919	0.655212		PAGE5	0.142335	0	188.607	0		TSHR	0.00742007	0.00926809	0.117365	1.00262
BDKRB1	2.45119	0.0114029	0.0393812	0		KCNK13	0.091833	0.694109	0	0.0212904		MYT1L	0.00248059	0	3.1567	0		S100A4	9.50796	23.6993	12.6271	341.123
AFAP1L2	2.90141	0.0392558	0.012325	0.00861106		RBP1	0.610873	47.8236	0.0393309	7.1629		NAA11	0.0117517	0	13.755	0		FRAS1	0.00215359	0.25734	0.0247736	1.95045
TCIRG1	5.11441	0.0195135	0.0421202	0.0470848		TRPM3	0.00797952	1.93136	0.133863	0.181707		ORM1	0.0424686	0.0353638	87.888	0		SLC25A48	0	0	0.982823	6.4039
C7	7.28073	0.151567	0	0.00446003		STAP2	0.150685	5.93596	0.0166672	0.850073		MEG3	0.00168597	0	3.50554	0.00169377		TFPI2	0.721663	0.412761	0.0104818	7.23539
PDE7B	1.67011	0.0110155	0.00951086	0.0166123		OLFML1	0.0184109	33.0072	0.158841	5.58583		SYCE1	0	0.00806695	8.13517	0		SFN	0.027096	0.0225629	0.857163	5.67567
VCAM1	45.028	0.115791	0.871778	0.0726429		KLK10	0	0.713314	0	0.125276		SYT13	0	0	3.30288	0.00332988		UBD	0.00257079	0.0834877	0.00739322	0.570776
SPTSSB	2.08595	0	0.0111091	0.0388077		ZNF763	0.095089	1.06894	0	0.0955293		ZNF711	0	0	4.08208	0.0042952		KRT15	0.193648	0.459566	0.250606	5.39861
EPHB1	1.3719	0.00634658	0.0273984	0		KRT23	0	16.6984	0	3.00021		SLC6A15	0	0	3.12011	0.00456526		ABAT	0.0510734	0.372754	0.0259199	2.65303
FAM131B	2.50669	0.0100192	0.0230684	0.0362636		TXK	0.00611379	0.789102	0.0791206	0.061421		MAGEE1	0.00481373	0	3.16325	0		SLC35F1	0	0.00305753	0.263989	1.5161
MYD88	12.9788	0.165236	0.098083	0.118365		FAM84B	0.851612	66.5835	0.649668	10.9002		ACSS3	0	0	3.03221	0.00590112		LRIG1	1.55634	4.26798	3.35147	52.0894
MX2	3.60403	0	0.095168	0.0120892		ATP1A3	0.153624	10.7454	0.973342	0.940482		TEX101	0	0.00853083	9.44268	0.0102922		IL1B	0.107036	0.0891296	0.205214	2.19843
ATOH8	5.70962	0.043015	0.087387	0.0396853		PTHLH	1.38393	13.9358	0.0388291	1.30895		TCEAL2	0.0161813	0	8.07382	0		NLGN4X	0.00269668	1.72163	1.13966	15.6074
PAPSS2	3.2602	0.0384529	0.0332005	0.0278353		FGFR2	0.00959031	48.3253	1.01587	8.52028		HBE1	0	0.0181803	8.31941	0		TFAP2C	0	0.326217	0.375544	3.82326
NT5E	5.94293	0.0583486	0.0629732	0.0615962		NAALADL2	0.0108809	0.990619	0.0469376	0.138462		MID2	0.00242554	0.00201976	1.99847	0		RGS5	0.259171	0.321721	0.572805	6.21264
CREB3L1	28.86	0.0821132	0.83186	0.00660446		SYT14	0.00330653	1.21974	0.0237727	0.21592		RNF17	0	0.00580972	3.81231	0.00350462		NKAIN1	0.0243882	0.0558475	0.0263013	0.557401
VWA1	0.776254	0.00318419	0.021994	0		COL21A1	0.104684	1.85318	0.250879	0.0194756		CALN1	0	0.00148634	2.0456	0.00358643		ANKRD45	0	0.0277707	0.374048	2.07058
CYP27C1	2.19415	0.00316651	0.0546798	0.0152812		SUSD2	1.18659	111.382	0.128772	21.5587		C5orf58	0	0	3.79192	0.0102686		PPP2R2C	0.00347486	0.697341	0.0999317	4.10536
BDKRB2	1.41778	0.00706939	0.0366226	0.0042645		KCNH2	0	2.80738	0.220355	0.357045		GPRASP1	0	0	1.05586	0.00297459		SFTA1P	0	4.62393	0	23.1668
IGSF1	21.1553	0.00787845	0.721045	0.00950509		SCNN1A	0.125856	2.162	0.0670264	0.252877		MAGEA8	0	0.0188343	6.17943	0		CHRM4	0.0490248	0.0571524	0.0422964	0.738776
HGF	1.3506	0	0.0480371	0		GJD3	0.255705	1.26655	0.0063394	0		POF1B	0	0	1.31453	0.00443681		TEK	0.47797	0.914175	0.0375859	6.82758
THY1	249.934	8.0706	0.311247	0.736693		SLC29A2	0.0493165	3.43928	0.0177284	0.662663		MOB3B	0.0136518	0.00227358	6.85882	0.00822901		SH3GL2	0.0065187	0.184557	0.0656138	1.19845
ANGPTL4	3.15163	0.0155749	0.080685	0.0187906		SCARF1	0.040467	0.602334	0.0363678	0.0558998		EMB	0	0.0137713	3.89405	0		CILP	0.0199369	0.033203	0.223608	1.27386
SRGN	28.6416	0.0354907	1.02143	0.0570912		RIMS1	0	1.5803	0	0.351679		EFS	0	0.00475485	1.33014	0		DRD2	0	4.65552	0.00949148	21.0949
ULK2	0.773913	0.00324655	0.0196217	0.00783372		CGNL1	1.07054	20.2871	0.125661	3.38505		NCKAP1L	0	0.00376049	2.31174	0.0045369		ALX1	0	0.206521	0	0.927434
FOXA2	6.73206	0.0056796	0.254998	0.0137045		TXNIP	2.26229	38.7454	3.41247	3.38131		MUM1L1	0	0	1.08201	0.00415365		PKP1	0.022895	0.00272354	0.117576	0.621027
EVI2B	1.43775	0.0371808	0.0128409	0.00897147		KCNJ5	0	18.2842	0.00883667	4.37728		IGFN1	0.00754259	0.00376845	4.13871	0.00606201		TOX3	0	0.0043839	0.348228	1.50737
SPOCD1	1.99649	0.0149774	0.0581922	0.00903488		RCAN2	0.0490665	2.41434	0.314286	0.233025		RARRES2	0.0240426	0	5.42773	0		CA4	0.0771906	0.218542	0.133193	1.83013
CA9	143.224	0.0572785	5.86862	0.0575872		CGN	0.206062	10.9031	0.808551	1.71227		LAIR1	0.00516694	0.00430253	1.99115	0		COBL	0.0509777	1.34546	0.0063741	5.94749
IL6	2.98176	0	0.0646362	0.0602123		PSG5	0.130358	1.01598	0.0156204	0.109135		GBA3	0.00801421	0	1.67096	0		RHOU	0.0898643	0.277496	0	1.55734
C3orf67	0.565685	0	0.0100421	0.0140322		PDPN	0	45.5801	0.0515789	11.4355		MUC15	0.0315134	0	5.86814	0		CCDC67	0	0.244841	0.0192179	1.10772
MGLL	11.3846	0.0493579	0.261022	0.18609		LYNX1	0.836932	11.256	0.00932902	2.11831		ABCB1	0.00377769	0	0.695301	0		CYP39A1	0.0874743	0.17603	0.0733725	1.40607
TNFAIP6	12.8613	0.0520896	0.449745	0.0628444		EPHA10	0	0.513635	0.00385631	0.13202		GABRB3	0.00472813	0	4.17097	0.0190001		NRARP	0.142742	0.237724	0.293218	2.73149
CLIC3	11.395	0	0.504157	0		DOCK8	0.00949532	0.895442	0.194563	0.0357723		SCRG1	0.29594	0.0164287	138.386	0.475697		KRT14	0.0544486	3.19176	0.0156586	13.2061
GUCY1A3	0.535743	0.0143445	0.00247704	0.00692249		CYGB	0.0904763	4.94889	0.0709626	1.16453		GABRG1	0	0.0109598	4.92062	0.0185116		MAF	0.0699362	3.30004	0.178779	14.3461
AIM1	21.4085	0.049175	0.811798	0.0925518		GAS7	0	1.44072	0.1876	0.199629		EPHA3	0.184189	0.0111141	32.9179	0.00268176		PKNOX2	0.0716445	0.532951	0.0343398	2.55756
L1CAM	16.49	0.209424	0.234575	0.293636		KIAA0040	0	2.39863	0.265852	0.382629		SULT1C2	0.00616457	0.00513326	1.83489	0		AMBP	0.26108	0.217402	1.37652	7.39405
PXDN	71.4887	0.4527	0.56853	2.25261		MCF2L-AS1	0.0154248	0.590836	0.133078	0.0154962		PRAME	0.00487031	0	3.91477	0.0195715		NR2E1	0.00531492	1.3233	0.420335	6.82926
DPT	2.56718	0	0.1186	0		ZNF69	0.279208	2.56641	0.154415	0.302077		ZNF415	0.0119769	0.024933	5.66598	0		UCP2	0.60612	1.00042	2.47459	15.7016
SPHK1	6.56628	0.0480684	0.228264	0.0507439		PROX1	0.00408568	2.91736	0.0528741	0.781926		KLK2	0.0120457	0	1.79271	0		RGS9	0	0.0402347	0.10918	0.568634
A4GALT	18.0269	0.260837	0.157646	0.503507		RAPGEF5	0.00269037	5.21089	1.09867	0.418937		ST6GALNAC3	0	0	0.72162	0.00494286		CCDC88C	0.127541	0.053102	0.0101886	0.723706
LURAP1	1.50049	0.0160466	0.0627007	2.03e-33		SP6	0.0840776	0.504821	0.0381781	0.0266738		MAT1A	0	0	1.45246	0.0105159		B3GNT5	1.40001	0.971497	0.00621331	8.90781
SCARA5	0.587988	0.0142955	0.0123428	0.00431175		KLF15	0	2.82014	0.162329	0.673393		KCNB2	0	0.00414157	0.543531	0		CD274	0.463777	0.507117	0.383959	5.03102
TRIB3	5.06018	0.0719403	0.0354936	0.161188		JUP	0.198064	2.09755	0.0657233	0.362247		MAGEC2	1.30445	0.0223196	170.047	0.00897597		LYPD6	0.00413547	0.960771	0.0297325	3.67267
TCN1	1.04597	0	0.0326962	0.0228438		TMEM139	0.0847689	1.47057	0.0914185	0.26278		DNALI1	0.0470778	0.0168008	12.0206	0.0337827		SNCAIP	0.0948816	1.79349	0.14098	7.43826
SNED1	3.41244	0.0434156	0.0712222	0.0733314		FBXO32	5.03989	35.5872	3.35984	2.3294		SSTR5	0	0.0054581	0.650334	0		SYT17	0.0052787	1.11209	0.736266	6.76687
DEFB1	1.00044	0	0.0553294	0		MAMDC2	0.0886348	313.287	0.099128	94.4664		PDE3B	0.00585077	0.00487196	1.56061	0.00293893		MAP1LC3C	0	0	0.386841	1.41143
HSPA2	0.559753	0.0160727	0.00925153	0.00646374		SYNM	2.59942	9.91729	0.323963	0.175233		IL31RA	0.036441	0.00337162	4.8615	0.00406775		BMP4	1.3133	2.88103	0.312567	16.397
CSGALNACT1	15.6285	0.0333919	0.555649	0.347927		GCOM1	7.55e-06	0.716875	0.0266939	0.198483		HGD	0	0.00738066	0.790191	0		PCDH9	0.00500087	0.110352	1.41301	5.55163
COL3A1	1898.39	2.47522	109.147	2.41901		TMEM86A	0.151269	2.7914	0.575359	0.15197		ZNF334	0.0131287	0.0036441	1.78712	0		PIPOX	0.0369312	16.0406	8.13557	87.8951
KIAA1462	2.26239	0.0111662	0.0440731	0.0808301		SLC5A4	0.0088196	0.609562	0.0253639	0.159488		NAP1L2	0.0138427	0.00576345	6.98659	0.0486739		PRKCQ	0	0.0587082	0.226151	1.02975
SLC12A8	69.8727	1.48141	2.47065	0.437905		IL17RB	0.567654	11.25	0.288825	2.76368		CHRNA9	0.00782759	0.0391084	6.89962	0.0235915		PLB1	0.0206358	0.103101	0.118691	0.870719
WISP1	13.1979	0.0457433	0.6961	0.106926		CXCL11	0	0.935881	0.112007	0.190048		ZNF804A	0.00380269	0.0284986	3.15503	0		MSLN	0	3.2065	0.0116815	11.4016
BPIFB1	9.80013	0.575537	0.0148335	0.0414548		SYPL2	0.0801443	0.918608	0	0.217865		CD36	0.00656554	0.019135	4.96113	0.0263838		AKR1C2	1.38231	0.541067	14.5992	58.4279
CLEC3B	2.1112	0.0616845	0.0798882	0		NTF3	0.0127528	9.16438	0.788513	2.17801		FAM3B	0	0.010719	9.69909	0.103457		MERTK	0.0491329	0.0859177	0.0777144	0.750278
C5orf46	1.61064	0	0.0472648	0.0660446		PAX6	0.133471	24.4917	2.12736	5.75074		GSDMC	0	0.0109323	2.03883	0.0131895		SRSF12	0.00495015	0.263809	0.00711795	0.95483
COPZ2	18.6298	1.3237	0	0		LYPD1	2.36511	17.6167	0.121982	3.30562		SLCO1C1	0.00497921	0	1.26011	0.0100045		LEFTY2	0.00814614	0	0.357766	1.25105
TMSB15B	9.73705	0.22275	0.269253	0.214992		TMTC1	4.50564	56.3864	4.18827	10.0404		CADM2	0	0.00900827	1.04222	0.00362273		FGF9	0	0.848189	0.0113102	2.9119
ALDH1A1	12.0926	0.175341	0.681259	0.0302205		C9orf24	0.0267702	0.902813	0.0384936	0.242048		CNTNAP2	0.00180101	0.00299942	0.836479	0.00542805		PRSS35	0.0136728	10.9754	0.049151	37.2245
FHL2	4.16287	0.115899	0.136457	0.0572027		SAMD14	0.253737	1.2947	0.10868	0.081355		PCDHA6	0.0144435	3.96e-08	2.34793	0.0143243		CCL2	21.1545	33.5826	2.40057	191.823
NREP	171.174	0.51784	9.22916	3.2136		ADRB2	0.593272	3.76327	0.451631	0.245419		C8orf48	0.0862442	0	6.98015	0		AKR1C3	22.5961	44.6969	96.8894	549.322
TFPI	34.4871	0.0533382	0.736841	1.86188		KLHDC9	0.0520924	4.01242	0.0187262	1.32142		CNKSR2	0	0	1.5828	0.0201982		PREX2	0	0.556248	0.00946343	1.88436
FAM46A	18.8505	0.116312	1.33291	0.025514		TGM1	0.0449079	2.03535	0.184498	0.483384		ANO3	0.00829147	0	0.639841	0		SPRY2	1.80065	8.20171	0.89027	35.6776
LGALS12	0.650091	0.00644445	0.0445135	0		SCG5	14.3499	83.9062	14.8475	0.273363		AGT	0.400351	0.0344869	33.2501	0.0208037		SPSB4	0.00612641	1.09682	0.12333	4.00676
NGF	3.54953	0.296985	0	0		FAM110C	0	3.57495	0.103427	1.16972		PTER	0.0319358	0	2.84712	0.00916676		NEK3	0.156392	0.135654	0	0.949241
TMEM200B	2.88395	0.117843	0.043154	0.0821537		COL18A1	9.65841	78.4217	0.463444	18.041		FABP6	0.102743	0.0171109	16.6942	0.123862		CTNND2	0	0.216292	0.101064	1.02845
TDO2	21.885	0.130668	1.68477	0.0315292		ERN1	0.796253	8.05282	1.25369	0.862505		FLJ25758	0.0121774	0	0.822982	0		TMEM98	0.0858813	4.87089	1.87981	22.1158
SFRP4	1.60598	0.0449095	0.00861672	0.084283		RFTN1	7.67934	29.438	1.38242	1.69919		SORCS1	0.0196688	0	1.62467	0.00439109		ELF3	0.0438943	0.100515	0.0157792	0.518147
ASPHD1	4.39966	0.0702611	0.0346651	0.278522		FGF12	0	0.841724	0.123448	0.186409		DCT	0.00743246	0	0.993921	0.00746687		PLXNA4	0.121375	0.0798933	0.696453	2.84521
LTBP4	7.26226	0.215199	0.13171	0.292495		AFAP1L1	0.566783	2.28584	0.133805	0.148726		CTSF	0.0973047	0.007366	6.58881	0		TGFB2	4.12187	10.9164	1.40264	52.0895
CHODL	2.84311	0.0370746	0.201208	0.0127798		PDE9A	0	1.05822	0	0.39594		ARMCX5-GPRASP2	0.0216875	0	1.36025	0.000149097		MORN3	0.0923088	0.294653	0	1.20557
STC1	14.3278	0.00765289	1.01096	0.24929		CPEB3	0.213396	1.79424	0.166209	0.291801		ZNF876P	0.0410025	0	2.47626	0		NTN1	2.48952	1.86872	0.0473283	13.6145
DIRAS3	9.87849	0.308282	0.194761	0.371932		ABCB5	0	0.633488	0.00662979	0.233917		KLK15	0.0136101	0	0.821952	0		RASSF2	0.647364	1.29593	0.611172	7.87645
TRIM6	0.75317	0.00845065	0.0583708	1.94e-30		SPTBN5	0.253792	7.10309	0.133299	2.32524		SLITRK2	0.00806683	0.0134346	1.78632	0.00810418		CHKA	4.26213	7.1036	2.46086	41.8884
B3GNT9	22.7862	0.629918	0.822333	0.610182		IRF7	0.824951	3.24041	0.011982	0.401828		HSPB7	0	0.0923348	5.76659	0.00618883		RGMA	0.14643	0.351018	1.36542	5.59009
HSD11B1	2.37769	0	0.11451	0.102863		PREX1	0.158468	0.925937	0.112002	0.0836485		GPX7	0	0.0241418	3.02241	0.0291263		GPLD1	0.119572	0.183826	0.0705038	1.11959
H1F0	1.59805	0.025468	0.0439785	0.0768158		OLFM2	0.0153981	34.8429	0.619957	12.7699		CALCB	0.0172799	0.143891	9.01955	0		SUSD5	0.135263	0.260837	0.179143	1.72008
CALB2	11.0651	0.0100919	0.871343	0.158282		ITPKB	0.21684	23.2349	2.36137	6.37848		CLIC2	0.0264523	0.0330404	11.4204	0.146161		TRIM29	0.0236046	0.530703	0.0424271	1.77854
PKP3	0.639503	0	0.0607255	0		PRKG1	1.06849	4.75122	0.244593	0.536745		MACROD2	0.0139566	0.00290543	1.09373	0.00350531		ZIC4	0.106045	0.239276	0.157404	1.46745
COL5A1	230.578	1.75414	18.0053	3.30277		GDF15	27.629	264.955	43.3576	32.1867		NDST3	0	0.00997822	2.7655	0.0421344		SLC38A3	0.0288395	0.312192	0.466527	2.34682
P2RY6	1.85474	0.0744315	0.0240992	0.0897991		TMPRSS3	0	2.13873	0.256983	0.579675		ARMCX1	0.0751713	0.00695505	4.75599	0.00839104		SERTAD4	0.34602	3.36154	1.6585	15.4915
SH3D21	5.94087	0.155311	0.248328	0.208198		HAPLN3	0.167913	1.11159	0.193157	0.0759108		PGM5	0.0160116	0.173328	12.1299	0.0536192		CTSS	0.0607301	0.216729	0.85454	3.25539
ANKRD35	1.4992	0.123516	0.00761745	0.0266103		VWA5B2	0.593853	5.90084	0.0955877	1.63843		SMOC2	0.00565575	0	0.829519	0.0113639		KLHDC7A	0	1.69854	0.020263	4.93374
ZNF385D	3.56902	0	0.381718	0.00987753		RLBP1	0	10.5505	0.0877312	4.11697		CSMD1	0.0037331	0.00310857	1.72668	0.028753		METTL7A	0.404661	0.380724	1.95721	7.60801
BGN	417.86	5.33629	40.4635	0.635046		RASGEF1B	0.0300736	4.57774	1.45298	0.350469		MAGEB6	0.00914089	0.00761166	1.22238	0.00918322		FAS	0.907674	4.28669	1.39091	18.2111
UNC5C	1.85226	0.018022	0.16857	0.0199311		FAM129A	3.33611	31.0688	0.0624907	9.11983		CNTN4	0.00327072	0.220607	10.4688	0.00985759		PRDM1	0.24093	0.0357274	0.474574	2.06566
TNS1	6.00222	0.0418663	0.593321	0.0365765		CEND1	0.941651	73.2473	0.108944	28.5869		AGTR1	0	0.0115404	0.827014	0.00696153		VTCN1	0.00604533	0.211427	0.252089	1.28755
LRRC17	40.7237	0.0261412	4.06269	0.488846		RASSF9	0.446382	22.8474	3.9225	4.88311		NDST4	0	0.0177613	1.24982	0.0107142		ZIC1	1.03876	1.42367	1.38592	10.4631
DKK3	113.437	0.327464	12.3632	0.125706		JPH2	0.107955	12.9973	0.137983	5.04017		FAM9B	0.016943	0	0.730884	0		FGFR3	0.818923	21.068	3.24402	68.1463
ENG	28.6526	0.27713	1.95907	1.09708		FBLN1	5.87619	116.479	0.174053	41.4139		KISS1	0	0	1.00461	0.0250674		MYH14	0.00257749	0.729736	0.589291	3.56826
MOCOS	0.875427	0.0924815	0.00939402	0		PARK2	0.0656111	0.513566	0.100633	0.0439433		QPRT	0	0.0375098	1.79204	0.00754239		TCN2	0.00859826	2.59185	0.0865456	7.21277
LENG9	0.513801	0.03998	0.0138755	0.00966712		NME5	0.0581259	2.00867	0.313428	0.452562		GTSF1	0.0219404	0	0.851813	0		NUDT7	0.0403068	0.559393	0.0579581	1.74122
SYN1	1.01566	0.115538	0	0.0111515		MCF2L	0.0159853	0.896276	0.314137	0.0401483		LRRC15	0.236941	0.00998998	12.8386	0.0843681		SPRY1	0.240197	0.126838	0.193753	1.48317
FOXC2	1.82835	0.229455	0	0		PPARGC1A	0.0733152	25.8358	1.74757	8.86406		HOXA7	0.0935624	0.0479369	6.75638	0.0338703		STOX1	0.138836	0.26012	0.0356492	1.14572
PTGR1	43.8506	2.69815	2.79228	0.0340268		FAM19A5	0	3.72163	0.381688	1.15972		ARHGAP15	0.0202565	0	0.771875	0		PLXNA2	1.73283	1.13179	0.456696	8.74493
DGKI	1.31194	0	0.128623	0.0374437		PITPNM3	0.249134	6.92667	0.644826	2.04736		KCNJ8	0	0.024839	2.36981	0.0374594		TMEM2	1.73704	3.65936	11.393	43.7118
CORO6	0.542569	0.00618904	0.0641239	0		ICOSLG	2.77727	8.70759	0.310103	0.618269		STK31	0.0568734	0.0118397	5.69048	0.0809437		NTS	0.014379	5.83108	0.372167	16.1213
SEZ6L2	9.52133	0.421239	0.079222	0.749737		OTX1	0.458896	3.74383	0.267284	0.898698		MMP3	0.0373885	0.0155668	2.33864	0.00939039		PI15	20.2556	85.3945	21.3137	326.124
FPR1	1.02657	0	0.0747411	0.0652739		PRSS12	0.128562	4.61306	1.71418	0.164382		SGCG	0.0538236	0.0179276	10.99	0.227106		PALM3	0.15766	0.262569	0.283379	1.78981
ABCA1	12.097	0.501473	0.258565	0.90496		KDR	0.0176538	0.519413	0.207309	0.00295592		ERC2	0.00564142	0.00704645	0.9856	0.0141688		AP3B2	0.0282265	2.06447	0.0541167	5.4021
GHDC	9.65634	0.784185	0.101055	0.444804		MMP17	0.0443358	4.66405	0.170004	1.85588		FCGBP	0.0130438	0.0117667	0.945612	0.00109201		GJA1	80.9207	156.529	9.3206	619.916
LOC643733	1.03613	0	0	0.144573		FAM167A	6.48117	20.1305	1.96528	0.48976		CSTA	0.280052	0.394646	45.4424	0.605981		ADCY2	0	2.13483	0.246284	5.97604
ZFP36L1	20.3078	0.0954735	2.62516	0.137337		PTPRR	0.349715	4.02728	1.36573	0.0758563		MSR1	0.120069	0.00540442	4.43758	0		GCNT2	0.470822	0.35549	2.75362	8.97465
ROPN1L	1.07422	0.0137617	0.0237639	0.116221		LOXL4	0.00487164	14.1009	0.0350253	6.26458		FILIP1L	0.0477844	0.0431061	6.99706	0.108013		KRT80	1.46862	27.1368	4.18406	81.4821
POSTN	11.8227	0.228233	1.03834	0.434214		MYADM	8.25094	97.0386	1.03301	34.5807		MCAM	0.240607	0.169188	16.2531	0.0590873		EBF2	0.113359	0.0213148	0.615199	1.8552
ELFN1	4.02303	0.0951478	0.301221	0.186538		RGS6	0.00554399	1.69887	0	0.763043		LOC728485	0	0.00787009	0.597968	0.00949501		CTGF	12.7895	34.6786	8.88904	138.357
SLC6A9	22.6222	0.0924181	0.0971411	3.17045		SETD7	15.5081	118.378	21.3884	16.8136		SEMA3E	0.0105903	0.00220465	1.41241	0.0292583		ISOC1	5.78548	20.7845	15.8195	103.56
GGT5	13.384	1.65599	0.118737	0.214307		DDIT3	10.8739	177.901	55.0187	14.981		SNCG	0	0.0538806	1.73678	0		ASPA	0.0120132	0.360124	0.0345482	0.989644
SULF2	160.717	0.629934	11.6435	11.6735		PRKCG	0.0112864	0.794151	0	0.351499		SSX1	0.0257451	0	1.22164	0.0129321		KIAA1211	0.0203229	0.0613459	0.551582	1.52617
MIR31HG	11.9849	0.752806	0.751351	0.291636		SIK1	2.54184	18.3901	1.01315	4.88268		VANGL2	0	0.024947	0.765844	0		EPHX4	0.0740773	0.606564	0	1.63725
MMP2	115.55	0.370518	14.8336	2.86005		CDKN1C	0.073847	1.78329	0.0132733	0.732616		ARHGAP44	0.029302	0.0243999	2.43776	0.0294376		IL18	0.139791	3.66027	1.20606	11.9685
SPAG4	4.14041	0.157611	0.408247	0.0950762		VWF	0	1.15718	0.159511	0.378913		FAM24B	0	0.038433	1.09491	0		DCDC2	0.00369618	1.69252	0.063778	4.20293
HLA-DRB1	0.598233	0.00232781	0.0803938	0.0140421		CD83	0.558283	21.0085	4.7658	4.45143		SNTG2	0.0660886	0	1.87346	0		ANGPTL1	0.00502414	0.00418362	1.48821	3.56851
CSPG4	1.76652	0.044738	0.148328	0.0928369		CHCHD10	0	14.5471	0	6.77693		CD163L1	0.00383544	0.0638756	1.9027	0		NCF2	0	0.130863	0.205433	0.775058
HTR7	9.54302	0.0177083	1.48308	0.0480701		EPSTI1	0.0389594	35.8191	0.29611	16.4614		SYT1	0.0434772	0.203297	7.23756	0.0134395		HHIP	0.471073	0.23369	0.338684	2.39648
ERRFI1	99.8163	9.05563	3.70058	3.5064		CCDC169	0.543347	4.18541	0.658204	0.761966		ACTL8	0.0287194	0	2.11988	0.0480873		PDLIM1	35.9356	25.5953	9.98758	163.79
FOXF2	1.61293	0.230633	0.0351406	0		ARHGAP9	0	1.03223	0.37027	0.114307		GLYATL2	0.0517144	0	1.41287	0		IGFBP2	0.23091	70.1031	5.35081	173.213
SEMA5A	1.12856	0.01382	0.154035	0.0181891		MCOLN3	0.0187533	3.15441	0.0269658	1.43813		SPTA1	0	0.00370092	4.66528	0.167439		TP73	0.219602	1.1856	0.153373	3.54936
IL1R1	27.5758	0.754188	3.73337	0.0808801		AIF1L	0.146071	5.72095	0.98501	1.57373		FAM83E	0.00885907	0	0.955401	0.0267003		KANK3	0.0575315	0.218242	0.0275753	0.687153
A1BG	1.53193	0.220175	0.0145059	0.0202696		DAPK1	0.289592	13.5609	5.2541	0.941252		CDH12	0.26833	0	7.15166	0		EFNB2	1.28328	22.6906	9.47153	73.5425
ADAMTS5	7.38399	0.012282	1.19564	0.024079		CP	0.395873	26.0363	10.205	1.85619		PCDHB4	0.0736182	0	2.03389	0.00462244		ARL4C	23.0298	5.04733	8.75424	80.9507
PLEKHN1	1.06777	0.0182699	0.105162	0.0587786		HSD17B14	0.057609	2.68639	0.0621281	1.18645		IL20RB	0.748847	1.61693	75.1371	0.524871		HMGN5	2.73184	1.52817	5.42233	21.2487
FBXO43	0.84583	0.0708755	0.0382465	0.0374102		ITGB8	1.20367	58.4903	20.8337	6.40718		CRYGS	0.402015	0.281903	25.4958	0.297593		RAP1GAP	0.13872	0.264029	0.12823	1.15471
WFDC3	2.81486	0.0148351	0.20494	0.268471		PEX11G	1.00105	2.86543	0	0.392847		PTGS1	0.00312719	0.00260402	0.548593	0.0157083		ZFPM2	0.0238602	0.0264913	0.440301	1.0627
CIITA	0.640195	0.0189264	0.0925999	0		EGFR	8.35065	75.0572	2.63154	25.6172		SHISA3	0.0271166	0	0.688852	0		FLG	0.00978342	8.62942	0.0241163	18.2659
DCN	0.506082	0.00633709	0.0766008	0.00764549		PODXL	3.31957	53.1385	3.04379	19.6159		ACP5	0.0885859	0.114747	6.00101	0.0395538		EPB41L4B	0.0971678	2.94858	0.93255	8.36573
PLEKHG4	17.9552	0.32358	2.62266	0.302463		COL11A1	0.0287194	108.608	0.0653859	55.0281		LINC00317	1.30997	0	31.5614	0		CERS1	0.14053	0.416786	0.0489247	1.26306
INHBA	0.83549	0.0204622	0.0824471	0.049374		CYBRD1	28.5199	149.527	10.6962	36.9317		NPY1R	0	0.0551678	1.6195	0.0121015		FAM189A1	0.0605587	0.23953	0.0653091	0.760488
SVIL	1.29539	0.0381856	0.0449588	0.154962		GRTP1	0.0633444	0.896701	0.170783	0.222732		SELL	0.14281	0.00594594	4.27129	0.0286943		DIRAS2	0.00406192	5.06004	0.23363	11.0098
BMPER	2.28405	0.0235899	0.0407354	0.359314		COL17A1	0.0412839	1.703	0.79912	0.0350943		PPP1R1C	0.0270754	0	0.642384	0		ATRNL1	0.017585	0.860689	0.056191	1.94135
COL6A3	584.637	5.97231	103.285	0.798184		BEAN1	0.344165	2.31377	0.414829	0.432198		LHX8	0.480715	0.0242602	11.9291	0		TMPRSS5	0.0761025	0.139416	0.175088	0.810422
PLCD1	10.645	0.477506	1.0247	0.520164		ZNF671	0.161028	3.25471	0	1.51479		CD79B	0	0.0117366	0.60801	0.0141599		KCNN4	4.70045	0.529826	1.3838	13.6313
PDE5A	8.49448	0.0513895	1.52633	0.0619998		FCGRT	0.144153	22.6161	2.82877	8.71473		MAGEH1	0.288902	0.0300712	7.77179	0.0120933		IRS2	0.155295	7.69527	1.64365	19.5503
SYTL2	5.10024	0.0499994	0.665323	0.269678		FAM63B	1.25597	9.14834	1.57512	1.91777		PCSK1	0.0271838	0.00848853	0.913689	0.00341371		SORBS1	0.31	0.727481	0.52005	3.19693
C4orf47	0.987723	0.0152311	0.157808	0.0183759		TGM5	0.0515088	0.659458	0.0648075	0.226394		NCAM2	0.573433	0.0355901	15.7024	0.0715637		S100B	0	0	1.64765	3.37462
LOXL2	349.434	16.342	46.5485	4.92785		SLC35E4	6.60901	20.6828	3.31556	0.957569		IL1R2	0.0734015	0.0174634	2.09584	0		CXCL10	0	0.475797	0.021067	1.0156
ADAM19	7.20373	0.0908875	0.317815	0.992359		KCNJ6	0	2.313	0.091819	1.12906		TYRP1	0.0805295	0.0722155	7.34855	0.168028		SHANK3	0.244983	0.0672985	0.0181581	0.669846
PDE10A	5.65732	0.406392	0.526324	0.176336		LRRFIP2	11.5637	67.9288	7.96283	16.3614		VAV3	0.30016	0.0121924	6.87951	0		AMOT	2.10333	3.8082	2.53886	17.1202
PTX3	5.7271	0.0765486	1.00461	0.055412		CLDN1	0.0722533	0.859509	0.363632	0.0207394		CNTN5	0	0.0115523	0.764701	0.0232292		CDCA7	7.31637	4.10211	0.0911655	23.2994
LGI3	0.594581	0.0363383	0.0235311	0.0602814		PDE1C	6.41842	145.975	30.4804	40.8434		ELN	0.013365	0.0148388	2.18444	0.0716103		NRG1	0.816663	1.13911	0.519718	4.98471
TP53I11	13.7605	0.277811	0.964788	1.57902		C7orf57	0.208711	1.30694	0.312116	0.176129		YBX2	0	0.0562291	1.21372	0		RYR2	0.0108864	0.494051	2.478	5.96603
C3orf80	8.40332	0.103581	1.40111	0.222164		MYO5B	0.0860838	6.23323	0.438619	2.80692		APOL4	0.0260843	0	0.780152	0.010482		SHISA9	0.0233966	9.90456	0.046582	19.84
FIBIN	1.95053	0.187599	0.179024	0.0357366		THBS4	0.23029	1.49331	0.366367	0.201821		KYNU	0.513061	0.014732	11.982	0.0355473		TTC9	0.881047	0.68531	0.579426	4.26096
HERC5	1.16475	0.0421692	0.174764	0.0254379		RAP1GDS1	10.7103	65.7912	12.4853	11.9924		A2M	0.0114865	0.143473	5.0266	0.0846245		TMEM71	0.0166657	0.0138776	1.34198	2.72071
SCN3A	1.28093	0	0.218401	0.0504883		PPP4R4	0.169044	1.4145	0.527646	0.0621318		MMP13	0.026209	0	0.546456	0		HAS3	0.560376	1.27436	0.502304	4.59382
ARHGEF17	9.18029	0.117724	1.74762	0.0664335		L3MBTL3	1.02709	9.37606	1.6896	2.36518		HBB	0	0.0473965	2.12797	0.0571824		INPP5D	0.00343136	3.17732	0.0740105	6.28777
PIR	17.3131	0.0190194	3.64557	0.0193915		CCDC160	0.0274297	3.14061	0.0394419	1.63962		CAPN6	0.00495566	0	0.798097	0.0348502		EBF4	0.0122402	0.62174	0	1.22354
SYT7	2.57469	0.0590498	0.44709	0.0465811		NPR3	4.15784	16.7813	4.72755	0.233238		MAGEA1	4.31577	0.0173612	86.341	0.0209457		LCP1	0.126919	0.332714	0.358239	1.56785
NOTCH3	0.761539	0.0367615	0.0380882	0.0887032		UNC93B1	2.72492	7.9257	0.0220745	1.60397		KRT81	0.419739	0.111504	12.5938	0.144802		SLC47A1	1.16271	6.54211	0.0156252	14.765
GBP4	0.97993	0.0313843	0.17926	0		EFNA2	0.216249	1.31591	0.107637	0.401078		CCNYL2	0.0485145	0	0.875878	0		ISYNA1	0.428489	3.84613	0.11409	8.38751
ADORA2B	10.3491	1.80225	0.353345	0.0759601		FAM124A	0.0872245	3.8888	0.600982	1.45682		GRASP	0.00852421	0.0212944	1.60569	0.0599458		LEMD1	0	0.0154372	1.70606	3.25928
LAMB1	110.551	5.72748	13.9086	4.26786		CRB2	0.0143999	9.74888	0.0124687	5.37498		TRPM2	0.0696987	0	1.23752	0		DPYSL5	0.439234	1.88972	0.995225	6.27797
NID1	0.502872	0.0277481	0.0392038	0.0426073		FLRT2	0.863606	14.0974	3.2401	3.81696		GRM1	0.018235	0.0216919	0.910227	0.0130853		MIR100HG	12.1391	4.55836	3.69052	38.4559
TSPAN15	1.58338	0.0349267	0.015078	0.294966		CACNB4	0.0681774	1.66056	0.235894	0.629279		SERPINB7	0	0.181757	3.57152	0.030246		NRTN	0.0806866	0.0537504	0.255247	0.729542
HTR7P1	1.14468	0.0304206	0.186776	0.0326235		DHRS12	0.198735	1.90043	0.129055	0.740655		CYP4F11	0.141685	0.0873939	3.94637	0.0105438		FILIP1	0.00326772	0.427203	0.389995	1.52324
PDE1A	0.73959	0.00473738	0.122709	0.0371508		TNC	14.7414	126.535	38.3458	18.1707		AACSP1	0.0983834	0	1.59152	0		SOSTDC1	0	0.761997	0.808685	2.91119
MICAL2	32.6504	3.49275	1.8784	1.8959		GNG7	1.2126	3.36114	0.0844665	0.59857		LAMA2	0.0514689	0.0229598	2.13567	0.064634		PLEKHA7	0.0148216	7.30648	0.11189	13.6134
ALDOC	3.71203	0.42232	0.201713	0.216815		LLGL2	0.00473316	1.29669	0.129313	0.599139		MOXD1	0.216265	0.126546	5.17729	0.0117442		SPP1	0.0687482	0.0899594	16.0143	28.9685
SLC27A5	1.44634	0.0188183	0.314126	0		RFX3	0.807593	13.1664	1.37327	5.28705		LMO1	0.0874922	0.136603	3.25527	0		PKP2	0.236792	6.21941	0.034626	11.5998
PLAUR	24.7166	0.140163	1.0191	4.61025		STOML3	0	3.37837	0	1.92597		PAQR5	0.02765	0.0390351	1.26531	0.0216792		SGCD	0.372329	0.235455	0.434366	1.85439
CDK15	0.576617	0.0061955	0.117683	0.011212		PALM	1.34516	17.2819	2.93255	5.57994		ACSM3	0.0466581	0	0.977951	0.0234371		NTRK3	2.01353	1.99671	0.161393	7.41138
KHDC1	1.15686	0.0577992	0.133078	0.081355		CD99P1	0.0752166	0.843311	0.135195	0.272574		ERMN	0.102758	0.00713055	2.42569	0.0688223		MEST	37.1409	3.71863	0.0681316	72.6047
ITGB3	4.03345	0.0272816	0.701419	0.226743		AHRR	2.19076	21.9947	6.41346	3.99705		GAB3	0.0809465	0.0245107	2.25912	0.0628392		CCND1	5.44562	97.0768	0.662985	182.979
SLC1A1	9.76308	0.28964	1.79507	0.287212		ZNF425	0.824899	2.7061	0.35027	0.378207		ESPN	0	0.0588195	2.08219	0.096308		FOXF1	0.709286	1.36654	1.28987	5.96603
BHLHB9	1.74369	0.00693068	0.41888	0		WWC1	3.77514	61.2458	2.50511	29.2905		ELF5	0	0.0345673	1.28336	0.0625564		NUAK1	1.52011	7.38602	6.03162	26.4444
EVI2A	3.26719	0.0394289	0.706396	0.0535159		RDH10	8.22224	50.1841	16.2057	4.76921		DNAH10	0.00390693	0.0433775	0.837063	0.0183168		TP53I3	4.10792	1.3566	1.93958	12.9616
LHX1	0.545217	0.0432385	0.0223994	0.0678156		LINC00525	0.28493	2.27272	0.474398	0.572498		NLRP11	0.0793568	0.0587384	3.48669	0.137303		PTCHD4	0.0103239	0.573117	0.2969	1.53501
ACAA2	18.4604	3.29073	0.185442	1.04575		RIC3	0	1.13902	0.367151	0.302322		SLC16A4	0.0605286	0.224011	5.0771	0.121618		KRT7	0.240751	1.94373	0.135463	4.0276
CDH11	80.4336	0.578598	3.08187	16.1961		RILP	0.915151	4.31552	0.557835	1.06929		MAGEC1	0.123691	0	1.53551	0		PHLDA1	8.87315	12.0703	7.4344	49.1115
TBC1D8B	4.06145	0.113047	0.671041	0.218789		GALNT5	0.0739709	6.46282	0.180002	3.55561		NTNG1	0.161666	0.542966	8.74047	0.00270691		SLC12A2	3.5703	6.44069	4.71587	25.4769
CTHRC1	0.54453	0	0.136173	0		SYBU	0.659401	24.0041	5.78496	7.79959		GREB1	0.141435	0.00430878	2.28174	0.0398544		SETBP1	1.26651	0.106815	0.758812	3.68011
SNAI2	43.9772	2.03288	7.53099	1.61244		CYTH3	14.1743	150.174	13.9815	61.0226		F2RL2	0.955983	0.0778746	52.2029	3.24137		CA2	2.40607	15.0756	0.0922599	30.1884
PARVB	1.87835	0.00683017	0.0353833	0.43674		SLC41A1	10.2625	84.3742	15.4971	24.4373		INHBE	3.17274	2.76979	83.8955	0.969449		KRT86	0.127802	0.217411	0.0860919	0.74081
COL5A2	170.822	2.85143	21.3516	20.8579		SLC37A1	0.241841	2.8625	0.786575	0.682603		SLC19A3	0.085129	0.0393818	1.63892	0.0142539		ADA	1.62806	0.397023	0.969853	5.07035
PAQR7	0.660055	0.0343519	0.0508452	0.0947302		RELB	1.9186	6.90567	0.461678	1.78588		C15orf54	0	0.0288061	0.671527	0.0289613		RHOJ	0.0147684	2.16439	0.0353931	3.74876
FIGNL1	6.01625	0.00746609	1.62446	0.00900759		KLHL5	6.14085	65.1088	11.2785	22.3261		THSD7B	0	0.224147	3.32367	0.0646671		MIR17HG	0.120712	0.473021	0.301202	1.51231
PFKFB4	17.9089	0.954847	2.76291	1.16978		NXF3	0.451266	1.01771	0.0946293	0.0755592		PLXDC1	0.0541421	0.00474572	0.729353	0.00572556		GFRA1	0.00185078	6.67962	0.404515	11.9557
MRC2	61.9681	6.75404	7.29791	2.8705		TTTY14	0.0119568	0.836342	0.103158	0.396401		ARHGAP25	0.0365609	0.0043492	0.510698	0.00524717		RAB11FIP1	0.0680331	0.24549	0.114131	0.71082
LOXL3	136.681	10.9561	25.8688	0.621542		HMX1	0	4.32259	0.501601	2.14443		GSTO2	0.0783842	0.046622	1.59405	0.0224992		LGALS9	0.0403982	0.193428	1.26345	2.46556
INHBB	1.33492	0.0370531	0.0159959	0.312923		FAM46B	0.607862	3.93062	0.0431634	1.75664		CACNA1H	0.00220272	1.17757	13.0084	0.0243421		ANKS6	2.87701	2.15592	3.88349	14.6811
C11orf96	0.509784	0	0.0192903	0.121297		DMRTA2	0.0288933	2.27603	0.00830928	1.36427		SCN2A	0.0911036	0	1.44857	0.044789		FAM65B	0.00665175	8.99862	0.0573883	14.9198
ITGA5	110.165	1.61571	25.0872	3.77777		ST6GALNAC2	0.905591	1.54342	0.0121698	0.0340106		NLRP1	0.692293	0.00243239	7.70751	0.0322805		TRAF5	0.138407	5.25478	3.32736	14.313
TNFSF10	4.51789	0.0096835	0.610339	0.630872		PDE6G	0.313471	1.40665	0.450748	0.104974		IL6R	0.363639	0.488102	9.35718	0.0381681		EIF4E3	0.550616	2.63195	1.71291	7.94638
ADM	0.75072	0.0839724	0.0805582	0.0450266		NUDT4	0.731115	6.51889	2.40457	0.894411		JPH1	0.121167	0.0840803	3.43812	0.129843		HSPA4L	1.41806	10.2817	3.13614	23.8784
HK2	1.19306	0.0209152	0.288933	0.0252335		SORCS2	1.74536	7.48251	2.2346	0.700784		AZGP1	0.0422504	0.633278	7.87763	0.0990408		RYBP	5.59015	13.478	5.54499	39.6059
CADM3	4.35993	0.00802332	1.19844	0.0290396		ANKRD30B	0.601957	2.90469	0.482721	0.73267		C16orf89	0.102764	0.0155586	1.19557	0		C1orf115	0	0.424288	0	0.680513
IGFBP6	50.9939	7.34077	6.12592	1.0561		GAB2	0.288547	32.0968	3.37268	16.4458		CCND2	0.00273162	0	0.526333	0.0493968		CAMK4	0.0317994	1.10552	1.30317	3.88151
GLT8D2	4.10522	0.085297	0.997054	0.0949921		SIM2	0.303462	1.57295	0.274561	0.407631		TPRG1	0	0	0.882637	0.0880956		BCL2L11	1.47985	2.3547	4.3012	12.8414
NHS	1.18042	0.00812349	0.168333	0.164652		LRRN1	1.15105	25.0369	12.1219	2.55152		C1orf54	0.377907	0.202297	7.91813	0.216947		CORO7	1.67152	1.28682	1.31189	6.72563
UCN2	0.779807	0.00998998	0.155258	0.0602629		ZNF554	0.404681	1.46827	0.13162	0.392035		MAP7D2	0.0292813	0.013933	0.637581	0.0210121		LTBP2	0.19161	0.227192	0.0748699	0.772083
HOXC8	2.84987	0.207484	0.313501	0.305081		ARRDC4	1.04257	8.26929	1.90856	2.28402		LINC00460	0	0	3.83144	0.390788		ENOX1	0.621607	2.90626	0.0410011	5.58028
CD82	21.4509	1.14926	0.757466	4.33956		VEPH1	0.136264	0.80009	0.115553	0.256239		PDE4A	0.0394621	0.0227494	1.39676	0.0853887		SLC15A3	0.589363	2.1173	0.447943	4.91435
ADAMTSL1	20.8463	0.109464	4.28666	1.68327		CAMSAP3	0.00425701	0.786953	0	0.4961		FAM19A2	0.00430745	0.0573892	1.56083	0.103857		HELLS	4.21695	3.16122	6.77568	22.006
NAV3	0.64184	0.0709598	0.0808205	0.0364301		NEBL	3.22173	19.3848	3.37834	5.74654		TNFRSF9	0.225928	0.492606	7.60873	0.0925815		SORL1	0.0292245	1.29113	0.445907	2.73862
CPT1C	1.18808	0.0235553	0.300999	0.0284187		WTIP	0.606248	13.7716	0.697391	7.47919		PEX5L	0.0300844	0.0281828	0.705664	0.0170008		LRRC63	0.0421372	0.0280702	0.302951	0.575719
RASL11A	2.87497	0.230747	0.083012	0.545178		CDH1	0.003647	50.3399	0.0314647	32.8529		PCDHB6	0.324929	0.00909262	3.57627	0.0493879		ARHGDIB	0.278369	0.256199	0.716279	1.92817
MFAP2	0.576655	0.0252728	0.0872828	0.0609816		GP1BA	0.240083	1.49939	0.477219	0.262477		RIMS2	0	0.171182	1.88927	0.0314277		ATP13A2	9.27827	35.7096	6.78484	79.3626
SLC9A3R2	52.4142	4.52652	8.42354	2.9767		PPIL6	0.306771	0.573749	0.0359959	0.0338667		AXDND1	0.0322913	0.00768261	0.543924	0.0185376		CD34	0.0570403	0.443312	0.1367	0.974175
FZD8	9.65711	1.63903	0.289463	1.03928		RPL39L	8.05883	12.2817	0.0364403	0		DLX5	0.362818	0.0416717	3.81384	0.0125689		LINC00052	0.00997514	4.79276	0.0143435	7.35565
EDIL3	252.087	0.81344	73.7359	3.97443		ITIH5	0.0159169	25.6306	4.24723	12.7467		NUDT10	0.0269453	0.0149607	0.54242	0.0181054		BOC	0.903483	2.04056	1.9545	7.4539
BMP1	53.0801	4.82692	7.71737	4.23645		NLGN1	0.0144052	11.2485	2.80669	4.65633		PLP1	0.133617	0.0185439	2.37763	0.111863		ARHGAP22	1.16973	0.354855	0.193835	2.61241
CELSR3	5.29911	0.446467	0.863054	0.36658		PLCD3	12.3754	111.67	8.82725	53.5498		GPNMB	0.380015	7.7716	83.993	1.18415		LBH	3.34725	47.1411	1.05504	78.1656
HYI	1.62688	0.515297	3.29e-40	7.75e-42		LCN2	0	2.45789	0.272849	1.39796		GRIK5	0.0289954	0.0379415	0.970856	0.0416138		ATL1	1.87213	2.52566	1.09252	8.23759
RPRM	0.545005	0	0.17415	0		ITPR1	1.0663	7.37113	2.0235	1.92752		NAT16	0.0182102	0.207237	2.05987	0.00609816		TCF7L1	0.0793704	1.96243	0.228257	3.38579
PODNL1	0.691868	0.0205758	0.156334	0.0446832		GRIN2A	0.630074	2.7598	0.0415756	1.21273		FAM174B	0.0677657	0.0733574	1.676	0.0476556		MAP2	0.162301	1.03812	4.60599	8.65799
NFATC2	0.804293	0.0361507	0.121566	0.103298		COL14A1	0.870936	20.0632	12.5155	0.329498		CD33	1.11762	0.138215	11.4086	0.0333505		PKN3	1.95678	1.93084	1.70482	8.32197
FADS2	33.9657	3.24323	2.35425	5.48778		SLC22A15	0.0905878	4.66112	1.01493	2.08179		SEPP1	0.0289699	0.323235	6.27566	0.368011		LHX2	0.339204	1.01316	0.0636196	2.10391
ADAMTS6	0.877543	0.0163292	0.204432	0.0664899		KLHL24	1.87443	12.675	4.06915	2.75994		DLX3	0.102703	0.00570143	1.06329	0.0137572		DENND2A	2.39265	4.07448	0.552747	10.4126
TRAF1	1.14098	0.194559	0.10079	0.078243		DEPTOR	15.5247	96.1187	49.7865	0.923422		ZDHHC11	0.0820365	0.017078	1.44504	0.0686803		FOXS1	1.56799	0.0337673	0.0194366	2.37645
CBR1	102.541	14.1058	18.4913	1.08195		BCL2L13	11.1842	47.0929	11.4077	9.97654		HEPH	0.238785	0.671076	9.56569	0.202408		NEDD9	0.468507	4.62257	2.11853	10.5467
GPR153	5.54719	0.327085	0.872325	0.627003		TP53INP2	4.98526	16.5618	3.59664	2.89911		RAC2	0.106115	0.00981808	1.0681	0.0118452		ACTA2	3.95581	3.84702	0.124558	11.5931
KLF4	21.3688	0.451655	5.44236	1.26346		AKNA	1.23445	15.6471	6.76108	2.86342		CHL1	0.266335	0.0014126	2.20268	0		PLEKHB1	0.351137	0.405247	1.93106	3.92991
COL7A1	3.956	0.218425	0.765535	0.341604		CCDC146	0.571938	6.29814	0.438103	3.3616		TMPRSS15	2.6606	0.00752288	21.8762	0		RBPMS2	0.598618	1.07878	0.0128473	2.46839
IDO1	0.673505	0.00768261	0.0265329	0.194645		GNRH1	0.364598	2.20112	0.369368	0.799171		MAGEA11	3.59219	0.028488	30.8317	0.163257		SH3TC2	0.0214484	0.246694	0.0915599	0.523879
MLKL	3.22006	0.0796445	0.421763	0.595749		CRMP1	0.302947	12.2344	0.731609	7.55419		CDK18	0.0217662	0.00906238	0.516419	0.0328004		NAV2	0.513032	2.19742	0.711103	4.95137
FAM198B	49.4277	2.86973	12.641	1.33109		ESRRA	6.58713	42.7321	10.2082	13.2342		TPRXL	0.0630641	0	0.510083	0		AP1G2	0.0365783	0.569774	0.11274	1.03693
C20orf27	34.9016	0.0418087	11.9605	0.0336272		TRPC3	0.0344596	2.15619	0.658311	0.825913		DPY19L2	0.171946	0	1.3629	0		CD70	5.03442	6.30452	0.0561172	16.3494
H19	10.2895	0.0171372	3.49081	0.054613		DNAJC6	0.349547	10.8589	3.69667	3.6391		ANGPT1	2.79569	0.0428665	23.4478	0.127304		FEZ1	1.44006	32.1372	3.50751	53.0145
CDK5R2	1.01481	0.0234733	0.141869	0.191158		VAMP5	4.7419	18.4268	0	8.31656		SLITRK5	0.0160284	0.176847	12.5207	1.3969		DAPL1	0	0.0546413	0.660488	1.02181
VEGFC	9.38965	0.0213046	3.24971	0.0428389		POU4F1	0.163489	0.871281	0.0201501	0.436424		SYNGR4	0	0	0.832884	0.105802		CSRP2	5.21151	9.70795	14.9876	42.6016
ZCCHC5	0.639155	0	0.212834	0.0135182		RAI14	12.1999	57.7471	6.17251	22.7613		ZNF229	0.663208	0.0108286	5.31044	0.00326607		AQP1	0.0224661	0.224491	0.807613	1.49527
RHBDF2	10.1704	2.57197	0.454791	0.610669		EXPH5	0.0167534	0.708693	0.156586	0.331571		OTOGL	0.0617143	0.00183535	0.522935	0.00442858		MBNL3	0.535536	0.677682	1.18754	3.40036
GPR39	2.71857	0.379248	0.433213	0.162145		SDPR	0	8.39896	0.236469	5.77695		GPR37	0.0186795	0.0816612	0.879657	0.0140745		CEL	0.276269	0.223002	0.192894	0.971665
KCNMA1	4.5352	0.254876	0.362938	1.00856		ARHGAP26	1.57249	9.67	2.27812	3.08427		FAT2	0.259831	2.74944	23.0057	0.0123129		NUAK2	0.11922	9.72894	1.33417	15.6693
RGS4	11.8683	0.0298343	3.29074	0.935848		EN2	0.278123	4.50953	1.41858	1.54467		SSPN	0.0565335	0.0502141	1.21395	0.053009		ARRB1	1.23634	2.09254	0.0544908	4.73274
XYLT1	19.1628	0.112821	6.73914	0.0383421		PPP1R15A	21.6882	102.613	34.9056	17.2522		FMOD	0.153158	0.0227742	2.60344	0.170353		GPC3	0.00746985	0.267467	0.171857	0.622869
FZD9	0.502062	0.139356	0.0109383	0.0305689		KCNK2	0.397252	25.5798	11.0145	7.00998		LYPD5	0.0189999	0.0632853	0.710332	0.0127253		ARHGEF3	0.819108	0.778185	1.33308	4.07338
CRISPLD2	4.70527	0.119612	1.37885	0.218412		DUSP8	0.665148	3.17398	1.27143	0.360123		CDH18	0.0135001	0.0149888	0.511185	0.0406878		HYLS1	0.884413	1.07817	0.752857	3.76728
P4HA1	137.074	10.8626	23.2092	16.2034		UPP1	4.05015	42.1818	12.3285	14.2624		ZSCAN12P1	0.0571154	0.12073	1.83208	0.0706213		TAGLN	2.60884	2.25814	0.756843	7.73628
AK4	28.4372	3.61734	3.54874	3.29178		CSPG5	0.639711	4.23288	1.088	1.34754		ASTN1	0.00231221	0.00962694	8.14903	1.09642		CHN1	4.8495	17.82	2.50757	34.465
KLHL4	10.3426	3.17227	0.603794	0.0336258		MEF2A	4.43134	28.5861	10.6659	5.82187		METTL7B	0.343291	1.3603	12.5109	0		SCG2	1.96027	0.0692152	1.86255	5.31654
SELPLG	0.556737	0	0.147227	0.0578602		SRRM3	3.30043	16.1973	0.906264	7.66577		PCDH10	0.0243076	0.0513811	0.924897	0.0507188		LMCD1	1.81032	21.1134	5.62789	38.9976
CPA4	14.5901	2.99126	0.963953	1.48674		ZNF502	0.681987	1.9483	0.7468	0.00527034		PLCL1	0.00269606	0.0695958	1.00408	0.0650052		GGA2	4.83792	5.3325	0.49751	14.4761
PRUNE2	8.71667	1.49525	1.76959	0.0283134		BBS1	3.71643	17.5908	4.12769	5.13574		FGF1	0.0634383	0.00880423	0.729757	0.0283254		NCAM1	8.97038	7.38432	5.75087	29.6689
MGC12916	3.49918	0.49549	0.702374	0.133834		KIRREL3	1.18938	3.42107	0.270989	1.06446		RNLS	0.114298	0	0.814615	0		RHPN1	0.690564	3.05488	0.317202	5.44892
SYNJ2	21.3935	1.84164	3.29535	3.02168		AHNAK	32.2716	94.9149	23.9912	14.757		S100A1	0.389904	0.549449	8.92731	0.331446		KLK5	0.0227967	3.95794	0	5.30187
ITGBL1	6.49975	0.232816	0.929423	1.31986		SEMA3A	0.544637	46.2985	4.69435	29.4264		ZNF883	0.823756	0.193312	7.07469	0.00752337		LONRF2	0.0525043	1.04183	0.550577	2.18709
EPHB3	1.57892	0.0140617	0.449217	0.139961		FAM160A1	0.0194663	4.35393	1.99857	1.25161		KIF21B	0.327993	0.0970103	2.9406	0.00720245		SALL2	0.226326	0.481002	0.0485732	1.00113
RTN2	5.9022	1.19303	0.257518	0.813549		SLC8A3	0.00633106	4.30452	0	3.22789		CPE	8.01298	0.218493	56.1689	0.0337955		CADM1	6.79942	37.3393	31.6003	100.295
PVRL1	22.9915	1.32019	1.85227	5.68009		SPSB1	2.88067	7.17245	1.44648	1.07377		FAM178B	0.106645	0	0.71562	0		CDH23	0	0.957212	0.00560313	1.26837
HSPG2	19.817	2.36922	0.0964473	5.19481		CCNA1	0	5.87739	0	4.43175		HRASLS	0.0167597	0.23725	2.60272	0.134699		SDK1	0.154349	3.24112	0.00241242	4.46986
SPARC	2022.79	274.407	208.791	304.382		COMTD1	1.73588	7.97293	1.73411	2.56998		ABCC2	0.376202	0.365021	18.9756	2.09348		ZDHHC15	0.00273036	1.04812	0.887287	2.54826
SNAP25	0.58237	0.0204905	0.200505	0.00824037		ECI1	17.5274	102.394	21.5713	38.5212		CACNB2	0.0951434	0.0148549	0.889258	0.023896		MCOLN2	0.0408481	0.12148	1.30059	1.91702
COL12A1	35.644	4.23431	6.19482	3.65258		KCNIP4	0.135052	0.745037	0.210377	0.220476		CALCRL	0.011578	0.0361538	50.6883	7.6014		ZNRF3	1.29472	2.32935	1.67252	6.92389
NDP	5.17026	0.726195	1.22841	0.107281		SHROOM3	0.583667	14.8095	2.11096	8.55678		HHIPL2	1.51578	0.270882	11.7936	0.00695341		SORBS2	2.21233	2.95578	0.293864	7.12806
SLC9A7	4.02681	0.61357	0.321686	0.711714		LHFP	11.2029	60.3785	10.9925	23.7204		ZNF354C	0.26795	0.258619	5.98953	0.385431		KAZN	2.3605	1.44741	1.6225	7.058
INSC	0.826327	0.0321107	0.308931	0		KBTBD11	0.0318278	1.26773	0.831415	0.101255		CELF6	0.0996677	0.0497962	1.23251	0.0400517		COL4A4	0.0241194	0.381602	0.265068	0.868856
OLFML2A	1.74145	0.681113	0.0113822	0.0291586		MBOAT1	0.169122	2.48339	0.658379	1.06502		GALNT13	1.18222	0	7.60165	0		ATP6V1B1	0.275641	0.229527	0.0660585	0.729216
GXYLT2	8.19241	0.240206	1.47666	1.70403		HOTAIR	0.46974	3.15226	0.576121	1.36023		ZNF677	0.108488	0.00392775	0.718945	0		SLC46A1	0.0543236	0.836507	1.00703	2.41265
FSTL5	1.21964	0	0.503343	0.00740355		MFGE8	28.9743	63.1663	11.2276	8.19274		SBSN	0.313971	0.0224095	2.15414	0.00901213		SLAIN1	0.0150682	5.03146	0.238336	6.71617
JAM2	0.545532	0.111184	0.0713121	0.0459908		ATP2B4	30.0617	68.051	13.8915	8.31109		NUDT17	0.277603	0.217564	3.96825	0.147647		ALDH3A1	9.16835	69.9767	19.8034	125.148
PCDH18	4.97983	0.242747	1.4304	0.416656		BCAM	2.47684	43.8443	23.7136	7.5745		PCDHGC5	0.800854	0.0584414	5.60604	0.0567729		TRIM59	2.77622	1.07168	0.204887	5.12561
FHOD1	26.2981	2.00162	6.50076	2.60066		BAALC	1.58208	6.19127	3.12913	0.0628224		P2RY1	0.266693	0.0439755	2.74514	0.137943		GNG2	2.18684	0.0496286	1.20638	4.34323
HMCN1	7.82392	0.0415436	3.19445	0.0776383		PLEKHG4B	0.0556979	11.2304	0.0155729	8.59388		PAPPA2	1.30347	1.4305	16.8624	0.0302372		PPM1H	0.304589	3.43361	0.309889	5.10384
CCDC69	1.67726	0.257509	0.00753677	0.447584		HEATR5A	3.04385	24.9528	2.82534	13.4983		SNAI1	0.125315	0.391313	6.36683	0.535054		MYEF2	1.32092	7.41631	2.57396	14.1745
RRBP1	153.904	29.0439	20.3147	16.4587		EPB41L4A	1.04842	5.42095	1.36061	1.80236		ZNF718	0.35252	0	2.12473	0		NEURL1B	3.64701	5.0654	6.70196	19.2864
ZEB2	6.65938	0.79547	1.41758	0.649525		RARB	0.406611	2.40773	1.3859	0.0806902		KALRN	0.130686	0.179356	2.54384	0.115487		SIPA1	0.0432651	0.44033	0.0414746	0.656811
MTSS1	1.66655	0.232247	0.252511	0.235228		TPK1	0.365224	2.54855	1.30241	0.315547		NAT2	0.0811645	0	0.564091	0.01359		KCNJ2-AS1	0.043773	0.413099	0.178336	0.791562
RAB20	2.69224	0.487356	0.0841573	0.599739		ZMYND15	0.203773	0.702972	0	0.343632		CGREF1	0.0594294	0.110266	1.00928	0		HES1	5.20689	11.0984	6.34739	28.2253
S1PR3	28.0175	1.13574	4.54774	6.53426		ZBTB47	4.91733	14.7166	3.52607	3.05506		CCNB3	0.0513418	0.00986596	1.41972	0.178544		NXN	4.14993	14.0888	1.92891	24.9174
FBN1	62.951	17.8174	0.89371	8.97736		ZNF43	0.494545	1.3103	0.530106	0		BMF	1.37961	0.366376	10.5783	0.059935		RFC3	10.0862	12.008	17.5522	48.8458
GATA6	14.0081	0.663966	5.00003	0.497696		ITGB4	0.00879348	34.7869	0.080081	27.159		IGSF9	0.0352435	0.00733685	0.506775	0.0442584		SLC2A12	0.763662	19.4613	9.11414	36.1222
HSPB6	2.56252	0.203221	0.719395	0.208402		DTX2P1-UPK3BP1-PMS2P11	0.130276	2.06528	0.279651	1.22015		IQGAP2	0.0325697	0.0123277	1.32835	0.184424		PRKY	0.459588	1.60396	0.419971	3.05481
FKBP7	10.7544	1.19028	2.52293	1.0909		CYSTM1	11.7661	76.6862	29.0519	19.7272		INSM1	0	0	0.579745	0.101262		ABLIM1	4.86214	52.1164	8.8764	80.915
XAF1	4.5227	0.0491229	1.95807	0.0148163		HRK	0	1.00837	0.543275	0.253045		CYP1A1	0.0273245	0.511948	3.50669	0.0754904		KCTD12	3.29347	3.12306	2.67799	11.1343
RAB32	34.7323	0.0613529	15.468	0.0740202		SOX11	0.00204331	1.13828	0.43778	0.45982		ZNF90	0.237351	0	1.3993	0.00953802		PNPLA7	0.11774	0.245107	0.259243	0.761462
SEMA7A	1.85031	0.163544	0.587114	0.0830779		IL4R	4.21267	8.81136	0.605753	2.16161		ZNF544	0.83241	0.0295857	5.20378	0.0611901		SMAGP	5.00388	10.7522	0.496223	19.8336
RCCD1	4.14647	0.611205	0.907305	0.375168		CYP27A1	0.00776956	10.4163	0	8.25826		RDH12	0.0948647	0.00789942	0.627479	0.0095304		MYLK2	0.561322	0.100919	0.247645	1.10862
HRH1	7.9464	1.89365	1.08468	0.6761		EFEMP2	0.379055	29.0811	2.05633	20.6675		RAB26	0.00975663	0.755567	5.44334	0.21564		ASB9	0.0173135	0	0.746866	0.930562
LGALS8	2.75328	0.346464	0.660464	0.263312		TPCN1	4.8262	13.4916	2.55847	3.34258		SERPINA5	0.0152466	0	2.48831	0.436539		RERG	0.666648	0.0255228	0.683134	1.67048
PCOLCE	22.675	0.311354	9.91482	0.254109		USP53	1.09946	5.01852	1.4916	1.40308		PCDHGA1	0.573502	0.157218	5.621	0.301984		KIAA1217	3.03265	3.07988	0.627322	8.18395
DNAJC15	9.05541	2.89648	0.0645974	1.22501		ANKRD33B	1.31713	13.8305	1.4081	8.30373		SYTL1	0.271855	0	1.45939	0		PRKCD	0.554811	4.74316	0.895283	7.51839
PLOD1	101.376	10.4575	16.3621	20.352		PPP1R9A	0.00675921	5.05994	1.08856	2.94367		HAND2	0.0677113	0.075178	2.66128	0.362799		CAMK1	5.98232	2.28692	0	9.9807
MIR210HG	7.05507	0.77944	2.15797	0.349724		NTM	0.0851403	2.18716	0.0306063	1.63371		NECAB2	0.077652	0.0461866	1.38775	0.144879		SEMA6A	0.0127582	0.027622	1.01389	1.26818
MYO1E	8.62889	1.16997	1.49394	1.37651		ZFP3	0.0214001	1.96911	0.738522	0.820553		ARHGAP30	0.0402612	0.0100577	0.54998	0.0606715		CKAP2	16.3903	18.7798	24.2075	71.4056
ADAMTS13	0.66423	0.115701	0.107207	0.0885201		PCCA	2.97346	17.7796	2.64691	8.66928		SLAMF7	0.139706	0.005058	0.698739	0		EFR3B	0.334827	0.331089	0.307597	1.17031
KDELR3	40.6106	7.6758	3.90478	7.49528		C6orf48	8.90354	42.1502	15.7102	9.35274		FAM155A	0.341631	0.00384429	2.73501	0.222625		DERL3	0.0612411	0.203983	0.33623	0.721517
FERMT1	0.788576	0.00576009	0.358078	0.00694937		FGF2	1.32733	32.3487	8.12261	16.6978		ACSM5	0.162027	0	0.773079	0		CHGB	0	0.15115	0.435014	0.702416
SIRPA	48.4411	6.87412	11.3101	4.61239		SLC46A3	0.900371	8.79721	0	6.21935		LAMB3	3.88416	0.188121	24.1878	1.01535		KIAA1804	0.254552	3.83839	1.79045	7.01874
PLAC9	9.2387	2.40272	0.152259	1.83502		CX3CL1	0.0107388	22.6551	5.41223	12.9676		EYA1	2.28232	0.0494065	12.803	0.373539		KLHDC8A	0	1.47786	0.209179	2.00708
CA12	33.083	0.0634431	15.5505	0.140327		SYNE1	0.93141	3.84094	1.26193	0.924713		IFITM1	1.54945	0.541323	24.3168	3.08908		RPS6KA6	0.141135	2.15701	1.78901	4.85572
TMEM51	4.52155	0.397724	0.492204	1.26358		NKX3-2	0.214646	0.97974	0.44582	0.135773		ITGA4	1.49277	0.00645102	6.98112	3.37e-23		GINS2	32.8532	16.6581	16.8685	78.7516
VSTM4	6.15544	0.307539	0.0821884	2.54425		PGBD5	0.0371822	1.82232	0.43536	1.00857		ME1	0.0303934	0.0463993	0.925056	0.122137		INTU	0.0163196	1.51749	0.719637	2.67242
ADAMTS16	3.1197	0.0387729	1.40603	0.0467783		CYP4V2	1.99214	7.55632	1.30702	2.84604		LPL	0.0285278	0.09898	0.724701	0.0286599		HSPH1	30.0332	36.8846	22.8488	105.913
FXYD5	71.2374	1.20603	33.1181	0.0328205		AMT	0.567009	1.43591	0.291565	0.309305		FMO3	0.478042	0.0142167	3.10552	0.180096		TM4SF18	0.0907801	1.27374	2.52585	4.58737
LAMA4	20.4665	0.35485	8.43986	1.16845		KRTAP7-1	0.12854	0.770656	0.369661	0.129135		AURKC	0.0821626	0.07982	1.8903	0.247629		NPR2	5.28235	2.45234	0.00746866	9.11602
LINC00470	1.46277	0	0.708739	0.00798665		ZDHHC23	0.358577	6.10141	3.08685	1.52153		CD300C	0.157163	0	0.77482	0.0112779		WDR63	0.295058	0.447166	0.373359	1.3102
GPR35	0.500978	0.0400022	0.157889	0.0482614		STK32A	0.0436246	9.69915	6.59619	1.26086		PDE4B	0.912605	0.0152494	4.41518	0.0429284		MICB	0.460235	0.436367	0.0122326	1.06489
ADAMTS1	63.0728	1.31095	25.5018	4.35234		FBXO44	1.78813	6.89735	0	3.83132		NEGR1	0.157132	0.387299	2.84237	0.0820869		CDCA3	10.0868	6.24013	8.39839	28.7732
COL6A2	578.167	140.466	102.905	42.5315		CMPK2	0.188888	1.29763	0.425929	0.444218		ABCA8	0.344205	0.00494175	1.63843	0.0149051		CA8	0.00782072	18.0522	6.24131	28.2221
LOC388692	0.821395	0.167481	0.0711004	0.167977		LGALS3	24.1297	71.9232	19.6022	14.9675		LMO3	0.00691063	5.1992	23.7847	0.0902542		SPRY4	0.112737	1.07555	0.106527	1.49501
CRLF1	2.38002	0.345385	0.170405	0.66473		FBXO6	0.0115014	1.96516	0	1.59454		HEY1	0.304068	1.75513	16.9825	1.72872		GPR19	0.214646	0.680901	0.0293947	1.06793
PLOD2	267.952	21.5054	83.0241	28.8686		DNAJB9	7.30734	27.7296	9.04385	6.31863		TNNT1	0.618414	0.482087	5.29755	0.0925307		MARCKS	26.5206	15.328	28.5876	81.2484
DACT1	2.277	0.602834	0.279146	0.255977		IGSF9B	0.703937	3.13352	0.441495	1.41815		C8orf4	0.0193543	0.0725237	1.04362	0.145829		NAB1	7.12783	29.8794	8.00224	51.9001
DOK3	1.21859	0.05451	0.419959	0.136588		PHKG1	0.230065	0.923833	0.354826	0.17144		JAKMIP1	0	0.0129564	1.10375	0.239683		CACHD1	0.173647	1.85947	3.20658	5.99876
PTPRF	31.5031	2.98312	10.0046	2.81446		PARVA	4.40128	17.0147	2.92049	6.64481		DDO	0.375285	0.303821	3.26777	0.0733099		BCL7A	0.970132	2.45878	0.11512	4.0546
EPAS1	22.0953	4.55162	4.5324	2.07183		SLC25A29	4.40402	21.3866	5.17535	8.00143		TLR1	0.253996	0.0416278	2.00258	0.168202		ALDH5A1	2.30881	7.25981	0.475683	11.4758
PFN4	0.684323	0	0.350239	0		DIRC3	0.0319276	0.752011	0.439419	0.151213		SLC1A3	0.52388	0.0213543	2.45482	0.0257632		PNP	6.67441	5.37398	4.96266	19.3397
CASZ1	1.27463	0.301767	0.0688803	0.282469		MAB21L1	0.226755	4.55719	0.26437	3.28778		ELMO1	1.05311	0.0110167	4.56571	0.00797479		C14orf37	0.225441	0.481347	1.26342	2.23581
PRKCH	0.590776	0.0038433	0.285376	0.0139104		FAM43B	0	0.609033	0.0198431	0.485231		HLA-DMA	0.22772	0.0181379	1.1731	0.0298401		SLC16A10	0.043137	0.0872352	0.345584	0.538614
ADCY7	12.608	0.883382	3.22264	2.41441		VSTM2L	0.853986	12.4975	0	9.52861		MAFB	3.99578	0.581512	20.4532	0.24265		TLE6	0.29148	0.647243	0	1.04709
DLC1	4.89514	0.0968524	2.41642	0.0261904		TSPAN2	0.0665589	8.08272	0.622094	6.02915		EPHA5	0.759	4.80081	25.9678	0.56489		KIAA1644	4.64088	1.61534	1.92293	9.10437
TIMP1	257.062	28.9252	63.82	40.6615		PCSK1N	5.69695	13.4737	1.28451	4.26709		DNAH11	0.549673	0.00441667	2.34332	0.00266196		FAM189A2	0	1.30898	0.185784	1.65857
TMEM145	1.31188	0.200137	0.244799	0.241458		DHRS3	1.10637	75.071	1.82876	59.9789		ATP8A1	0.085426	0.0800264	1.49554	0.195244		TTF2	10.2952	8.97931	8.46528	30.763
LPAR1	0.725445	0.374624	0	0.00564965		TM7SF2	0.979245	6.63454	1.40808	3.17492		ARHGAP24	1.03525	0.841473	8.54958	0.226637		CERS4	0.853501	3.16145	0.0141066	4.46467
CCDC102B	5.25492	0.330347	2.34322	0.104237		AMOTL2	11.938	116.399	12.2806	74.0513		GPR55	0.558483	0.0116263	2.36902	0.0140267		RASSF3	7.62729	6.58919	2.91241	18.9482
ENPP1	4.56761	0.0358818	2.11701	0.264551		ZNF250	0.921016	3.88595	1.32435	1.04621		PDK4	0.312977	0.024057	1.41935	0.014512		SOX21	0.00610332	22.9413	0.70209	26.096
LOC100505549	0.503367	0.104934	0	0.162546		STAC	14.2613	33.4303	7.30391	6.77485		CHN2	0.0448756	0.0342541	0.666787	0.0864097		TEX9	0.84979	1.48185	1.27944	3.97735
IL15RA	3.32784	0.751485	0.567733	0.453321		HPD	1.93568	6.21819	1.55657	1.78797		C9orf50	0	0	0.521838	0.132578		ADAMTS10	0.530712	7.00629	2.53006	11.0859
TANC2	3.79	0.282886	1.52218	0.220926		RAC3	1.97579	8.35169	2.02243	3.09516		ICAM2	0.161298	0	0.626412	0		C3	0.926883	0.0780492	0.0249586	1.13345
CHRDL1	17.6317	6.26004	3.15984	0.0301242		ZNF536	0.00358896	1.41059	0	1.19705		GALM	0.681628	0.489923	4.60145	0.0144165		AKR1C1	145.035	29.4239	150.673	357.792
SPTLC3	26.3411	2.65836	8.24823	3.35153		NHSL1	0.445845	8.3815	3.67973	3.01884		IFI27	0.130517	0.0181137	0.969649	0.109268		DUSP6	0.535255	3.12871	1.21485	5.36155
HIST1H2BH	1.55101	0.0698123	0.602765	0.168453		RP9P	4.43198	17.6879	2.8261	7.8343		HLA-DPA1	0.177793	0.00625559	0.741752	0.0163522		CROCC	1.71036	2.15098	1.31243	5.63349
DNER	12.3435	1.06548	1.00215	4.63315		HSPB3	0	8.19338	6.99253	0		ZNF681	0.189207	0	0.697906	0		MIR600HG	0.675826	2.46426	0.654993	4.12757
IL11RA	0.849757	0	0.463474	0		KLF5	0.218596	31.9372	3.90172	23.1388		SULT1A1	0.160352	0.115585	6.43178	1.49469		PLAT	0.359344	0.570401	1.96996	3.15318
GALNS	26.026	5.71934	5.14952	3.34027		CAV2	6.15412	7.22905	0.00774879	0.0108276		DGKG	0.405319	0.0460242	2.90527	0.348584		UBE2T	35.7097	32.7289	65.5873	145.641
ADAMTSL5	1.54647	0.623106	0.00896657	0.212998		HIPK3	2.48799	15.4031	6.30891	4.41002		KIF5A	0.448019	0.0114204	1.67628	0.00459279		SBK1	0.306919	0.653791	0.184742	1.24412
SAMD9	16.8905	1.67288	4.79832	2.76239		CITED2	16.7887	38.3889	10.0437	6.13793		SERPINI1	1.7735	0.193923	7.19967	0.0629898		GATA4	0.0045881	1.84531	0.0725708	2.08804
IL27RA	5.21939	0.329173	1.58965	0.955821		ETNK2	0.301293	1.94711	0.696946	0.677759		WDR72	0.511453	0	1.80954	0		KCNC4	0.473798	0.210641	0	0.738191
PALMD	4.86508	0.0575451	2.53393	0.104139		GRID1	0.00913777	6.46009	1.81324	3.73935		ZNF793	0.117586	0.277078	1.39222	0		BOLA3-AS1	0.348659	0.191192	0.379065	0.986744
FAM132B	4.08249	1.41603	0.185378	0.66609		CARKD	0.0124498	8.32473	0.00895091	7.17299		TSPAN7	0.246617	0.0410718	1.07803	0.0198207		TPM1	76.1506	115.802	10.5178	217.361
TMEM168	1.65092	0.00602075	0.901048	0.0145277		CEACAM19	0.301153	1.7752	1.07119	0.175159		FUZ	2.12318	1.22214	17.2752	1.67298		IL1A	0.0182288	0.455375	0.672765	1.22088
LGR4	86.287	4.52094	39.6053	4.3901		PLXNB1	3.97302	12.2798	1.62678	5.10602		TMEM169	0.0411802	0.0900137	0.643953	0.056885		HRCT1	0.281299	0.968187	0.485384	1.84633
EHHADH	0.556037	0.100818	0.12251	0.0900986		LAMA5	2.40482	26.3349	4.42608	16.1366		IL21R	0.821762	0.00291227	2.86651	0.0134275		SPATA13	0.654767	1.17972	0.96522	2.97913
PTGER4	2.7537	0.442969	0.277473	0.843558		GOLGA2P5	0.023823	0.773661	0.0171278	0.634231		CDH6	4.4565	1.0662	26.6008	2.29704		KDELC2	12.7366	21.573	10.1971	47.3297
SLC2A5	0.517932	0.0207848	0.269186	0.00626903		SLC7A5	261.32	836.638	275.324	193.873		C7orf13	0.280193	0	0.951283	0		PGD	69.3995	23.3689	39.5874	140.388
LPAR6	1.29315	0.368948	0.348185	0.0258793		SCARF2	2.37677	8.83847	0.467366	4.8827		FABP4	0.0212597	0.053109	0.611396	0.106791		CKB	2.43162	219.403	0.913656	235.818
SLC4A4	1.24109	0.309297	0.303828	0.100551		CDH13	43.1584	64.8718	0.0650641	13.6868		CFI	0.151724	3.49766	14.7434	0.762133		TMEM97	12.0192	11.748	7.51186	33.099
C10orf10	7.25596	0.691345	3.3825	0.104261		SLC2A8	2.12736	8.09123	1.83066	3.14392		LRRN4CL	0.365271	0.0573892	1.62525	0.0692383		NR3C2	0.253732	1.90155	0.781815	3.10742
MN1	5.29564	0.102095	1.85452	1.09435		ZNF555	0.491926	1.28442	0.260761	0.376934		ICAM1	0.0329309	0.141679	0.828662	0.0771945		OSR2	0.544691	0.279118	0.566332	1.46485
PLXND1	20.581	3.73589	3.79287	4.3687		PDZD4	6.79721	13.9961	0.489	5.05638		ZNF214	0	0.272459	1.53628	0.194544		MFAP5	0.0949216	103.712	0.110898	109.442
EEPD1	3.63002	0.180414	1.63423	0.297856		PPM1K	0.802918	4.46855	1.15454	1.98536		RGS2	1.41205	0.571427	11.9169	1.67049		CMBL	10.6533	6.66426	13.5842	32.4616
HSD3B7	4.79478	0.143485	2.39154	0.263429		ENHO	2.71035	6.468	0.807973	2.1916		PDLIM3	0.029302	0.190319	4.03645	1.01854		PPFIA1	8.52387	44.8879	10.0987	66.6339
NPTXR	20.4749	4.28598	6.40107	1.29888		TFAP2A	2.19424	6.9987	1.78937	2.2099		HNMT	0.221736	0.0248554	0.821624	0.00856778		OPN3	1.29962	3.19167	2.07315	6.87221
TMEM106A	0.737639	0.0489608	0.00768602	0.375897		MTX3	4.98936	24.7692	10.6679	6.32536		PKIB	0.702858	0.0246431	2.38302	0.0222983		PDS5B	4.49073	3.41694	3.51907	11.9472
ADAM12	47.1198	7.26728	11.7551	8.79587		ZNF493	0.300518	1.0954	0.228291	0.444319		VGLL2	0.015971	0.0398972	0.757846	0.184516		SMC5	9.09447	10.9628	9.95067	31.3044
PCYT1B	6.53232	0.00253939	3.60892	0.251223		GLUL	0.0145671	12.5651	7.55573	3.60429		SMPDL3B	0.0597588	0.00622018	0.558537	0.112567		NUP210	0.34603	7.72217	0.0675267	8.48471
RASSF4	6.21939	0.279459	2.22806	1.18364		TIAM2	0.0477281	9.08546	0.247605	7.78479		SPINK1	0.0292059	0.145919	0.71393	0.0586823		ZCCHC18	0.121112	0.302552	0.31347	0.76654
PID1	19.5766	4.63134	6.26368	0.735711		MYLIP	3.92164	8.73876	2.19388	1.67849		HIST1H1C	8.68876	6.16103	79.2673	11.2963		GSTP1	55.79	179.291	74.125	321.063
P4HA2	85.3596	34.6999	7.82386	8.36041		GUCY1A2	0.585468	3.2425	0.398027	1.9091		MYBPH	0.177564	0	0.567386	0.00991035		GMNN	17.3298	14.1136	25.4666	59.0888
RNF122	4.41583	0.641904	1.45056	0.544974		ADAMTS9	1.09399	6.20837	0.210209	4.23707		HIST1H4H	0.0476353	0.19833	2.19187	0.478559		CHST15	4.24907	1.51216	0.844231	6.85576
CERCAM	48.75	10.4766	8.97707	9.8223		KCTD1	1.73985	7.79471	2.1565	3.07682		PCDHB15	1.49824	0.140414	5.29777	0.113032		VIT	0.0103399	7.33145	0.0520379	7.67136
EPHB2	5.68083	0.189487	2.75229	0.473435		FRY	0.081456	2.02516	0.191229	1.5398		LSP1	0.411173	0.00844825	1.30911	0.015519		TEX30	8.23827	11.0228	7.88512	28.1219
BNIP3	70.7387	10.5109	24.2998	7.79274		RBM20	0.0147745	1.9992	1.10472	0.672879		LOC100506606	0.0373963	0.0934201	0.505467	0.0375695		CDH4	2.95268	3.59776	0.0263245	6.80766
GDF5	0.666453	0.00572122	0.019759	0.379635		SLC27A6	0	8.15914	1.49851	5.83305		HMOX1	25.4012	6.03668	127.379	11.2567		DHCR7	14.6203	21.4977	3.8258	41.2918
TBXAS1	0.568513	0.00550468	0.313684	0.0265649		AGAP2	0.0981807	0.642621	0.392438	0.0878727		MAGI2	0.230464	0	0.714908	0.0130073		CHORDC1	6.72629	5.92962	8.50629	21.869
UCHL1	311.836	0.475146	188.735	0.477707		ZNF556	1.37379	1.55251	0.0156778	0.0109535		DLX2	0.371158	0.444281	2.70185	0.108756		FAIM2	0.23659	2.04202	0.0161999	2.36176
SERPINE2	122.344	2.24789	63.0209	9.22196		TMTC4	0.385077	15.2558	1.18081	12.198		KRT75	1.20727	0.00698123	4.07469	0.185298		HOXB4	1.20056	6.34123	0.781252	8.55728
LOXL1	98.7157	31.6859	22.9959	5.51763		MSX1	2.63049	7.36778	1.46801	2.57799		MYOM3	0.423888	0	1.22787	0		PPP1CB	42.6675	107.924	52.1811	207.751
MIF	471.121	0.495068	286.645	0.437704		ASS1	0.424181	104.046	1.03967	92.8532		SAMD11	4.20845	0.772801	14.7934	0.15844		DDX20	5.75073	7.02449	5.45923	18.663
PRR7	9.66583	3.02777	1.44232	1.44284		SYNGR3	1.4593	4.5424	0.699454	1.96347		TMSB4Y	0.0534361	0.827634	3.48841	0.332838		ZNF618	1.83396	7.61048	2.4284	12.1059
ULBP2	13.0451	1.02202	5.01745	1.97541		RASGRP3	0.107708	6.47727	1.36001	4.42978		CD180	0	0.0327848	0.52839	0.151623		UPK3B	0	30.7297	0.0151225	31.3168
CNRIP1	12.1365	0.0256663	5.95008	1.58698		JMJD8	1.47882	14.0215	2.12416	9.17961		DNM3	0.255726	0.314867	2.13714	0.184448		LINC00312	0.0617097	2.43055	0.621138	3.16797
LAMC2	0.531482	0.0638757	0.212724	0.0550456		NFE2L3	4.76843	9.33693	2.41674	1.33633		VGF	0.0558264	0.621762	2.65908	0.273414		GNAO1	0.27208	0.469976	0.604628	1.3667
CCDC163P	1.88095	0.547169	0.283458	0.346574		CNN1	0.186746	1.19738	0.241675	0.666019		SLCO1B3	0.130127	0.0837308	0.927061	0.118845		TMEM74	0.0682917	2.06142	0.503267	2.66713
MC1R	3.36306	0.459558	0.785306	0.866316		ATF3	2.11407	23.4389	14.1122	5.20417		SEMA6D	0.122884	0.00213179	0.570587	0.0823019		ACER3	2.2988	4.18629	2.3152	8.91069
KCND2	0.52782	0.00834528	0.317036	0.0067122		CDH5	1.35025	1.75816	0.0370999	0.220324		ALDH2	9.74679	0.0864182	27.1599	0.0521304		ATP1A2	0	0.119616	0.713553	0.842919
TGFB1	74.3317	11.9003	28.6325	6.35406		TMEM117	0.124751	6.77204	0.905454	5.1683		DAAM2	0.323271	0.243386	1.8256	0.102772		TPPP3	0.0154784	0.451111	0.13354	0.606451
MMP28	1.7013	0.112958	0.0243821	0.942603		C8orf46	0.0257079	2.00799	0.20701	1.60644		SMOC1	0.00963526	0.00401166	1.57944	0.566273		PAX7	0.126992	1.86585	0.0040579	2.01577
SQRDL	10.4081	1.94034	0.0587827	4.64905		ANXA11	17.5799	38.7098	8.20975	9.67654		CYP2R1	2.32329	0.210882	8.40723	0.553093		TMEM133	1.43984	0.831278	0.22084	2.50728
MSC	0.580002	0.014417	0.323642	0.0347873		HUNK	0.0024124	0.779421	0.0138754	0.697989		HIST1H1E	0.158865	0.0566947	1.20745	0.228001		TMEM25	0.0059188	5.69256	0	5.73215
FAM127B	42.1973	22.6003	0.040695	4.49229		SLC2A3	6.71817	27.8281	0.81888	17.9753		SLC7A7	0.190085	0.0272905	0.697459	0.0395101		VAX2	0.60629	0.129451	0.134123	0.874601
OXTR	2.1534	0.180335	0.540553	0.669126		TMEM64	3.85957	23.7846	5.78912	12.208		TNFRSF11B	1.56437	1.19516	48.8873	15.2813		MLLT4	2.73763	3.36951	4.06758	10.2205
FKBP1B	0.965906	0.268105	0.231483	0.12579		LAYN	0.718422	73.5677	3.98716	62.9017		UTY	0.40142	0	1.09789	0.00415751		RND3	11.3227	36.3661	16.7556	64.566
FBXL13	3.09723	0.126127	1.85504	0.031483		STEAP2	0.369546	7.42479	3.84173	2.64897		THBS2	0.272641	0.0378383	0.945247	0.0426073		GPR137C	0.801885	0.641024	0.23061	1.67564
APOBEC3G	7.18345	2.80743	1.84638	0.0305634		ARID5B	6.74971	25.9516	5.66367	11.6144		COL24A1	0	0.00456465	1.16658	0.432308		SKA3	6.37209	6.14904	7.3947	19.9302
AMH	0.688611	0.132325	0.203112	0.1153		KCNJ2	0.0562319	5.34902	0.680153	4.22031		RBM24	0.183127	2.51065	8.4452	0.479648		NLGN4Y	0.266754	3.18938	0.560759	4.00879
PARM1	3.377	0.00293532	2.20491	0.00708274		BEGAIN	0.0126937	1.60137	1.26856	0.204039		CD68	15.7712	0.311729	44.0998	0.626819		NDRG1	27.804	41.8877	27.0235	96.45
EFNA5	6.31143	0.611758	2.6986	0.855485		AHR	9.03471	36.8895	18.9045	6.37765		BCHE	1.13577	0.115189	12.8349	3.61326		RB1	18.7489	24.6496	16.9638	60.1641
PAOX	1.14496	0.579676	0.0131709	0.165638		S1PR2	2.68924	5.93984	2.00851	0.828985		LRP1B	0.0819058	0.0439732	0.534634	0.0768716		CACNG8	0.301304	0.418726	0.00292738	0.719932
TBC1D10A	11.053	1.92606	3.61794	1.78271		NDRG2	0.298767	8.58304	1.62503	6.06828		ANKFN1	0.124841	0.929488	5.70216	1.12877		MLC1	0.981692	2.10763	0.0245496	3.1002
ARHGAP28	6.59026	1.13456	2.9874	0.249169		FOLR1	0	3.39428	2.60274	0.558421		SERPINA3	5.51275	1.06365	25.1825	3.07307		EGLN3	14.3598	8.90549	3.64216	26.7886
RNF24	19.1215	2.23777	7.49819	2.99642		RAB3IP	0.421774	5.75015	1.85453	3.08863		PCDHB2	6.27354	0.0466132	16.4977	0.0526841		LINC00472	0.147129	0.521074	0.155322	0.819501
PIGZ	2.30907	0.666199	0.243174	0.63385		SOD3	0.209732	0.81501	0.201053	0.351172		RAG1	0.00812261	0.18713	0.657957	0.0598416		MALT1	5.52798	18.6044	9.08572	33.047
APOL3	4.56799	1.03147	1.74366	0.28382		SFRP1	5.3722	5.79523	0.0458787	0		PTPN22	0.209653	0.00811993	0.560865	0		C1orf226	0.343575	2.45275	4.47041	7.22743
HR	2.02509	0.788015	0.380826	0.188196		ARL4D	15.5339	99.3064	20.1546	57.161		MAOA	0.117941	0.0954816	1.01754	0.184313		CDKN3	34.7516	14.8685	22.8572	72.075
CHI3L2	12.9607	0.755109	1.9718	5.96604		OSBPL1A	6.86855	23.6856	7.3336	7.9597		ZNF829	0.730009	0.260117	2.52905	0.00341111		TYMS	80.2878	80.0518	92.2536	250.792
MME	12.4578	3.23658	5.06656	0.0801142		LAMA1	0.0442761	7.74088	0.886015	6.31447		FAP	1.16949	0.0106498	3.13438	0.0513944		RTN1	0.765325	0.314611	3.83776	4.88088
C1QTNF6	1.00122	0.176849	0.375188	0.121922		TLE2	1.82739	10.1245	0	7.67057		LYN	0.372765	0.620807	2.52602	0		HOXD11	0.0121774	1.02416	1.08564	2.10422
GAS1	1.46783	0.272782	0.172112	0.544284		FYCO1	1.32184	6.81496	2.57739	2.49624		ZNF568	0.544192	0.46058	2.55277	0		ZNF641	1.20571	3.5251	1.92514	6.59149
OSTF1	21.452	2.98284	8.0579	3.43512		ADAMTS14	1.11961	1.39986	0.00486377	0.190297		DOCK4	0.497965	0.263387	2.67054	0.292003		CENPJ	2.7275	3.73145	6.1987	12.5243
AMOTL1	2.42122	1.0056	0.22489	0.403747		KIAA0754	2.34087	7.5164	1.1012	3.62373		MGMT	0.0259703	0.875834	2.27794	0		PERP	12.0593	23.0975	10.3494	44.9033
PCDHB3	1.3584	0.0432543	0.536724	0.339774		B3GALT5	0.432504	0.804165	0.323733	0		TLR6	0.993683	0.00755994	3.17284	0.256012		PM20D2	0.54823	5.97561	2.51717	8.91866
C1orf233	1.88475	1.28538	0	0		SOX5	0	3.56471	1.13365	2.22203		BHLHE41	3.26148	0.443484	9.44052	0.0378796		PTPRU	1.31722	0.531329	1.69421	3.4939
DKK1	3.99741	2.42458	0.28385	0.0198317		CLYBL	0.15139	2.16829	0.31347	1.58783		DAPK2	0.047454	0.0508052	0.828572	0.231558		SLC4A8	0.52494	1.55182	1.40099	3.42863
MAP3K6	8.51026	0.982638	3.81197	1.01675		RILPL1	3.86442	14.87	3.82703	6.48256		MEF2C	0.371159	0.93584	4.26212	0.398952		NET1	4.9017	3.73957	6.62888	15.0167
CAV1	355.477	150.395	38.0765	55.3089		NKX2-5	1.05385	4.12296	0.470285	2.40954		FGF21	0.120784	3.3861	14.2126	2.18417		MIR497HG	0.180811	0.582502	0.936934	1.67133
ADAMTS12	7.92604	0.380311	1.31345	3.75376		HAGHL	0.655234	7.84558	4.02863	2.81467		CST7	0.229879	0.0159517	0.661097	0.0192453		ANKRD44	1.05253	0.832736	1.87493	3.67732
ENOSF1	2.36085	0.437997	0.35966	0.827956		PDP1	11.0806	62.2552	19.0057	29.4881		DYNC1I1	0.0525534	2.08743	7.02025	0.681078		KLHL29	0.112136	6.84271	1.84926	8.60404
ISLR	0.97108	0	0.580019	0.0900533		KLHDC10	10.9002	36.1799	9.82442	14.006		APBA1	0.0162354	0.0225321	0.750938	0.263687		SLC6A6	8.57909	2.33683	2.95972	13.5529
PLEKHO2	8.77617	0.789399	3.8829	1.3901		STOX2	0.106934	1.31588	0.968957	0.190986		FABP7	0.0165189	0.3542	3.29572	0.966681		GNG11	5.78914	56.4481	61.5196	120.859
JUNB	38.5547	4.98316	19.8197	1.95144		MTUS1	0.751246	6.55961	2.52958	3.03545		IGSF10	0.523774	0.00179267	1.29556	0.00431837		LRRC8D	8.57364	22.9227	36.7509	66.6154
SAT1	124.871	15.8724	46.4656	24.5023		CTDSPL	1.37566	16.5101	3.05916	11.5022		CECR7	0.189528	0.0163263	0.516861	0.0065657		PTPRN2	0.0445904	0.951115	0.0295928	0.999316
HOXC9	2.84402	0.500601	0.581838	0.905938		TSPAN4	19.9293	50.3042	18.2939	10.3849		RCAN1	22.6887	12.4514	108.322	9.42433		NUP93	23.8471	10.9065	16.6349	50.0563
ARID3A	0.86225	0.253411	0.209681	0.140127		ADARB2	0.00211436	1.36097	0.00912088	1.30423		UNC13D	0.133891	0.135141	0.729262	0.0326087		POLD3	6.78147	9.56084	6.63463	22.3161
HLA-F	1.20435	0.356047	0.16744	0.322317		TYSND1	2.53878	6.14768	0.126757	3.27673		MCTP1	0.0131967	0.12912	2.55702	0.924735		MYO1D	0.385063	0.904929	0.561896	1.79669
LGALS1	928.263	160.794	230.603	261.768		TPRA1	13.5127	48.1708	20.6283	12.444		SYTL3	0.26275	0.0237819	0.788484	0.0459073		NAA16	1.75362	3.76369	1.75172	7.03922
HIF1A	174.281	18.4319	81.0717	24.0372		ZFYVE28	0.419262	0.824734	0.0917407	0.286907		ZNF880	0.850612	1.00999	5.05102	0.269025		CDT1	6.57346	6.62728	6.16735	18.6943
SH3BGRL3	158.759	7.95641	95.4395	9.45469		HDAC9	0.173536	6.49142	2.46291	3.66339		FAM26E	0.286942	0.0167676	0.94826	0.101148		NCAPD3	14.9549	14.8854	10.2013	38.5839
POFUT2	23.0489	5.17673	8.59414	2.61625		KLC3	0.168915	0.554628	0.100013	0.269867		BMPR1B	0.245774	0.561559	5.68028	1.62901		SYNDIG1	1.99834	17.5575	2.41655	21.1684
TUBB4A	0.844311	0.207103	0.0470564	0.348493		ISCU	8.90404	38.5113	12.7821	15.7751		THRB	0.0185483	0.0849486	0.680111	0.188671		BTG2	0.387724	6.03036	1.94659	8.03467
RTN4RL1	5.41103	1.21546	1.46285	1.19485		LMF1	1.07869	2.12974	0.0328851	0.968809		HSPB8	6.06015	7.06928	53.9093	10.451		CCNE2	5.21023	7.64069	9.94252	21.8456
FST	8.49174	3.07591	1.95367	1.05785		WIPI1	11.7968	25.468	6.05819	7.05133		TSPAN10	0.257235	0.0414582	0.727838	0.025009		HOXD9	0	0.401375	0.570788	0.930511
IFI30	24.1932	3.56447	6.87785	6.92942		PCDHGB7	9.30216	14.6011	0.439743	4.57213		CYP1B1	2.62411	11.248	34.9438	1.68804		RND1	0.117701	0.21384	0.353875	0.655726
PHLDB2	8.78681	4.54636	0.769607	0.997042		IVNS1ABP	15.1074	111.297	18.3174	75.7076		TMEM63C	0.0395756	1.00787	2.94492	0.265059		STRBP	5.28775	11.7459	6.76991	22.7573
RUNX1	9.99609	2.48894	4.22732	0.4687		PDGFB	0.249492	18.5058	0.870304	17.0347		FAM131A	0.0317569	2.89825	11.7722	2.32261		GCFC2	2.23096	2.75396	3.48467	8.08806
LEFTY1	0.547835	0.0547421	0.306544	0.034478		CACNG4	0	4.81817	0.448119	4.27884		ABCG1	0.187793	0.0205758	0.611125	0.0645424		ABCC4	3.46928	7.00418	5.22572	14.9835
B4GALT1	59.4504	4.32794	28.3141	10.3535		CLN8	3.02187	15.7622	7.60771	4.86087		ANK2	0.840412	1.22901	5.65071	0.468375		PDGFRB	1.50594	0.316746	0.255547	1.98276
PGF	0.91362	0.023289	0.415564	0.22478		SLC5A3	2.8614	22.1703	8.31545	10.614		TRPS1	4.55389	3.31591	27.5265	4.51689		ADARB2	0.00211436	1.36097	0.00912088	1.30423
TPBG	14.4853	2.58986	4.48695	3.56212		GPR75	0.264057	0.927624	0.332232	0.315952		CRABP2	0.290804	0.229409	2.44291	0.584302		RNFT2	0.331968	0.522147	0.707178	1.48224
C3orf18	6.00574	4.05118	0.271852	0.0949669		CDC42EP3	13.1699	58.837	31.5387	13.2246		ANKRD6	0.131002	0.45083	1.64211	0.162302		CDC25A	2.60551	5.01171	3.82947	10.8422
BIN1	16.0499	1.07137	7.31525	3.43586		RAB40A	0.225011	1.49894	0.576943	0.676061		CHI3L1	43.9716	70.5819	253.456	0.487155		EIF1AY	7.53739	64.3695	32.0586	98.2907
CYP26B1	2.74899	0.950801	0.258649	0.817121		OSGIN2	7.56259	30.4431	10.6197	11.8752		RUNX1T1	0	0.554337	1.84041	0.298567		HSPA12A	1.52251	4.79121	1.50428	7.3882
HES4	4.95067	1.11263	0.197058	2.35773		ZNF91	1.21064	3.35671	1.24144	0.86735		WARS	49.8638	129.896	465.442	37.7146		F3	0.297795	9.95614	2.83688	12.3485
LDLRAP1	16.0978	2.99735	6.45893	2.46975		DTNA	0.270663	3.0143	1.69765	1.02427		ESRP1	0.0140428	7.97893	17.7292	0.338587		MAP3K5	1.0974	1.17367	0.724884	2.82511
REEP6	5.42383	2.07454	0.615716	1.32965		FAM71E1	0.364365	0.937686	0.24229	0.326184		RIMS3	2.54579	0.970675	8.51554	0.490223		MMP15	8.51996	7.00732	1.95945	16.4743
ITIH4	0.645768	0.135563	0.171668	0.174456		BAIAP2L1	1.11165	3.77548	0.753866	1.90198		EML6	0.301767	0.100135	1.33438	0.230223		LHX4	0.0568886	0.528278	0.163603	0.704874
EMILIN2	2.02642	0.0185023	1.34829	0.156257		ALKBH7	12.6623	23.7072	6.12048	4.8813		PLAC1	0.125728	0.376898	1.13896	0.0378929		WNT5B	0.254398	0.507128	0.17736	0.8829
GDPD3	2.56363	0.310754	1.25988	0.358614		RBM26-AS1	0.144197	0.834513	0.0829381	0.608434		FAM218A	0.704757	0	1.48473	0		MRPL32	40.8241	40.8298	28.2597	103.095
TM4SF1	135.203	36.25	2.2724	63.4742		SLC43A1	2.61259	4.40162	1.13575	0.664651		RGS16	0.153835	0.0243999	0.621477	0.117751		FDXR	3.25106	10.0552	5.92697	18.0149
DCBLD1	12.4823	1.11026	6.20572	2.10618		SH3D19	3.07997	15.9408	6.18172	6.74608		KIAA0319	0.216112	0.117903	3.2754	1.22781		PLCXD1	1.25621	3.2361	2.7643	6.77799
GCHFR	0.649657	0.395326	0.0718583	0.0251025		PCP4	0	2.66819	0.138224	2.54307		KCNE4	21.898	0.40158	52.2671	2.69852		MRPL33	62.8705	75.7508	59.395	183.715
ABI3BP	8.93767	0.308443	5.64123	0.824281		SGPL1	11.3243	33.2704	12.0694	10.0892		EHD3	3.17452	0.0759607	6.7487	0.00916441		MKI67	23.8669	14.5209	16.7751	51.007
SLC44A2	33.1778	11.0499	3.49166	10.6199		TMEM25	0.0059188	5.69256	0	5.73215		PCDHAC2	0.0407471	0.180007	1.09083	0.30674		FAM101B	6.2207	7.43805	2.00269	14.4767
RAB27B	3.95082	0.22455	0.720641	2.05229		AGRN	26.7568	77.9955	19.8794	32.0637		FOXD2	0.423001	0.218957	1.66034	0.168453		TEAD2	3.0917	9.16353	5.25995	16.153
PKDCC	8.73328	0.628758	5.52092	0.479477		EHD4	16.7441	85.0725	8.88156	60.246		FETUB	0	0.0181914	0.643971	0.29629		AIFM2	4.06743	19.0709	0.10247	21.3951
SLITRK6	0.737168	0.0496751	0.502424	0.00856163		MAFK	14.0084	42.0481	13.441	15.0612		PLA2G4A	1.36903	0.111466	3.20218	0.0855783		BRCA2	1.01862	1.72638	1.84943	4.22851
ZBTB7C	1.40458	0.315505	0.357709	0.396026		LNX2	1.3536	8.18958	1.93571	4.99612		MECOM	0.582022	0.10432	2.38687	0.482456		SP8	0.00477758	0.389875	0.446538	0.772753
SLC2A6	6.0528	0.833237	0.281732	3.52198		EML2	3.9632	22.8336	9.32446	9.85296		MSX2	0	0.974227	3.45743	0.721436		MCM6	32.1923	21.3458	53.9679	98.7207
EFNB1	14.6858	2.05375	6.07742	3.12813		CD44	102.01	252.629	79.0124	75.0187		LOC100506082	0.278369	0.132456	0.914911	0.0399511		KDM5D	1.1045	5.19661	6.43071	11.6795
DOK1	24.3201	3.34843	14.4935	0.849424		CASKIN1	0.131195	0.757305	0.0147696	0.62357		CPXCR1	0.120302	0.0546413	0.754844	0.197769		ASRGL1	1.45824	3.59991	2.85933	7.24363
DOK4	5.09202	2.06073	1.21101	0.65084		WNT3	0.355781	3.12621	0.0610849	2.7634		DIO2	0.498709	0	1.01463	0.00532999		HIC1	0.546628	0.153275	0.0721846	0.706061
APOBEC3C	24.6912	7.65166	7.20709	4.17999		IL1RAP	3.53633	11.4082	3.40451	4.66574		LOC100505715	1.23595	0.203128	2.88796	0		ITGA6	11.7732	3.5275	1.04965	14.9444
SELENBP1	26.5416	0.00756122	20.2118	0.255426		TNFRSF10B	25.7848	107.199	33.3237	50.1092		VAMP8	0.137749	0.248526	1.18844	0.207581		JAKMIP3	0.4723	0.461883	0.777843	1.55863
ROS1	3.53265	0.00402691	2.7189	0.00485833		RNF182	1.88619	15.0027	4.72274	8.68747		FHAD1	1.36855	0	2.73287	0.00703265		STARD8	0.360963	1.02311	0.573935	1.7783
SOCS2	9.82325	2.89438	2.49577	2.20017		UPK3B	0	30.7297	0.0151225	31.3168		C16orf62	3.22088	2.88397	13.1444	0.519384		PCP4	0	2.66819	0.138224	2.54307
SLC45A1	1.31132	0.774925	0.12165	0.120407		ALDH3B1	5.09616	14.1884	4.75066	4.63958		CFH	0.164483	0.0135635	0.925715	0.289248		MAMSTR	1.18614	0.435371	0.639596	2.04617
PPP1R3B	5.35156	2.32692	1.10183	0.727043		SH3PXD2A	4.76635	5.48057	0.681038	0.149588		COX7B2	0.262477	0	0.518955	0		SLPI	14.109	37.3367	5.67367	51.6522
PDIA5	25.0301	3.23472	12.6711	3.68151		TTBK2	1.57727	4.94504	1.48468	1.99186		LRRK2	0.00193144	0.0611161	0.647103	0.265832		PTCH1	0.847011	3.94142	0.876404	5.12262
BPGM	32.3723	9.41337	7.29464	8.63607		TMEM184A	0.141668	0.895617	0.719751	0.054117		TFCP2	7.0399	0.0159732	13.8951	0.0144534		NBEAL2	1.39046	1.26539	0.104466	2.49576
CTSA	100.295	28.2559	38.3587	12.1576		ARHGEF2	20.1987	80.028	37.1336	24.7309		EDNRB	0.340846	0	0.669291	0		AAK1	2.07688	5.69197	3.25504	9.94937
CST3	66.4982	18.3219	19.5967	14.384		CYP2U1	1.85579	7.55804	2.45824	3.43875		ATP13A5	0.521266	0	1.02274	0		GSTT1	5.45436	6.02291	0	10.3487
PSD3	12.1239	2.2125	3.45452	3.89047		DTD1	17.9836	52.7932	19.0359	17.2957		RTP4	0.511031	0.748359	4.40895	1.00909		NGEF	8.0203	2.86104	0.453868	10.2147
SPEF1	0.69601	0.130871	0.3067	0.112779		MSI1	0.0239537	9.40472	0.800816	8.87384		HTRA3	0.0158033	0.0482514	0.545375	0.216979		ZW10	11.3553	11.6849	10.2626	29.9738
FAM212A	2.26121	0.399407	1.08382	0.309775		PFKFB2	1.55299	5.68062	2.80748	1.50537		ANXA9	0.25395	0.553064	2.37355	0.431752		TSPAN33	0.442027	1.36029	1.43701	2.909
EFEMP1	167.806	15.8469	37.1423	80.3193		PPFIBP2	0.132261	4.66601	2.97318	1.72293		NLGN3	0.0581186	0.141464	0.552849	0.0898273		MREG	0.316056	0.678731	2.35206	3.00251
HSF4	2.84686	0.965504	0.624499	0.67261		ELOVL7	0.939659	10.7371	4.42912	5.76568		RNF157	0.70665	2.58716	8.88306	1.36861		PLCL2	0.0900605	2.01801	1.74237	3.44638
PCDHGC3	83.4564	34.8077	20.3074	11.2771		ZNF442	0.31532	0.938002	0.190431	0.468835		CSF1R	0.318927	0.00737699	0.687889	0.0356004		TMEM173	2.22795	19.2983	7.53321	25.9667
SLC22A4	2.38137	0.311321	1.29538	0.293947		NFIB	8.20444	53.2613	16.3324	30.9586		TRAM1L1	0.272464	0.453763	3.04579	0.891814		MDGA1	0.628056	0.294804	0.11792	0.926352
BFSP1	1.46835	0.493025	0.502304	0.178446		QRICH2	0.385238	1.22607	0.647831	0.245988		LZTS1	8.58634	1.22018	20.9529	1.39014		LGALSL	0.246728	3.00036	1.66008	4.35409
AKAP12	15.3465	1.48874	4.06897	6.72426		ZNF709	0.461845	1.12952	0.17779	0.540706		SNORA61	0	0.114116	0.985288	0.413033		IER5	6.38988	11.5666	7.9959	23.026
NRP1	38.6963	1.23668	27.5843	2.14874		NCS1	21.9911	63.9151	19.4766	25.3621		YPEL4	0.403489	0.129226	1.26451	0.145513		HMGB1	33.828	36.5947	33.4031	92.0021
ANK1	9.22736	5.34205	0.066245	2.00947		LOC100288911	1.56757	7.27252	1.03758	4.99947		GGN	0.0992512	0.151519	0.606542	0.0747831		SFXN2	1.59937	1.66765	1.47986	4.20556
DSTN	424.619	148.593	112.297	81.0122		CDKN1B	10.363	36.1113	0.0406304	27.3581		NRG4	0.0816855	0.149644	0.810457	0.205159		PLS1	1.45874	0.395316	2.38923	3.74613
FMNL1	1.14243	0.367039	0.355709	0.198817		PLCE1	3.5067	20.2485	5.40167	12.2656		THSD7A	0.0403944	0.0392426	0.810757	0.358469		ENC1	18.1975	2.03308	10.3389	26.9807
ABHD16B	2.85892	0.676602	0.836607	0.796143		SLC7A2	0.0499036	2.82196	1.92767	0.975349		MLH3	1.07173	0.452795	3.48446	0.364944		ASS1	0.424181	104.046	1.03967	92.8532
HYAL3	4.87432	1.44579	1.17271	1.32135		IL7R	2.09527	4.81502	2.90145	0.0505816		TPTE	1.44329	0	2.65903	0		NCALD	0.996594	0.00991873	1.47299	2.18191
TPD52L1	2.64671	0.720411	1.25323	0.167392		DENND3	0.327312	0.5015	0.145902	0.0526124		BATF3	0.0363213	0.423429	1.61905	0.419629		MID1	2.40967	13.5023	5.98891	19.2705
DSE	9.98611	0.472027	7.06629	0.543794		RGL1	1.72596	12.7815	2.77925	8.91649		PAWR	5.69807	0.0304154	10.5569	0.0183476		FIBCD1	0.305594	0.156253	2.09689	2.25141
CCDC152	1.21672	6.26e-28	0.978301	0.00873197		CYP2E1	0	1.64637	0.322716	1.40651		EEF1A2	0.701262	1.4266	4.65889	0.428056		DUSP10	2.02362	0.834408	0.991766	3.38613
MOK	5.39784	2.95215	0.791039	0.642423		DHRSX	1.87402	9.74769	2.17717	6.18785		DBP	1.59366	2.58038	10.6233	1.67022		CENPF	20.9077	28.166	47.7442	85.1081
TUBB2A	108.871	21.2456	41.7296	25.891		TTC19	17.3252	49.972	11.9293	23.2676		EID3	0.181422	0.332355	2.03479	0.607539		DIAPH3	7.72543	13.6338	9.37848	27.0073
BTD	7.10513	1.51265	2.72658	1.56253		CISH	1.02903	2.09314	0.485693	0.686567		ABLIM3	6.3089	2.28208	16.1704	0.352118		HUNK	0.0024124	0.779421	0.0138754	0.697989
IFNE	1.28118	0.140903	0.886358	0.0242851		TRIM22	3.93661	34.9863	7.26015	25.6387		EPHX2	0	4.59076	10.3258	1.13289		KHK	1.37634	3.18779	2.4985	6.19066
RHBDL2	2.43709	0.148129	0.997587	0.857822		PCDH1	0.06663	3.46903	2.52753	1.06464		NR4A2	0.116046	0.21007	0.834328	0.136859		VMO1	0.110794	0.479743	0.0955877	0.601055
PPFIA4	4.14453	0.0435115	3.31785	0.0497323		VIT	0.0103399	7.33145	0.0520379	7.67136		CXCR4	0.0977414	0	0.511072	0.187461		AASS	4.81273	11.9697	5.10954	19.1754
STEAP3	25.3525	8.05494	7.16493	5.75797		PLA2G16	9.03987	24.4879	1.59092	15.2203		PCDHB7	4.17879	0.581209	9.47513	0.543233		TRIM45	1.88056	5.94475	5.06482	11.2807
CDNF	0.830502	0.267701	0.192613	0.228773		STEAP1	2.83584	18.4846	14.4964	2.19466		ZNF485	0.902817	1.04533	3.48655	0.00863807		ZDHHC20	11.9718	16.5642	8.72423	32.5972
SLC26A6	6.80364	2.39847	1.29047	1.9616		MFAP5	0.0949216	103.712	0.110898	109.442		RIMKLA	0.057312	0.126328	1.19253	0.486021		FOXO1	0.428469	5.88441	1.07595	6.46303
DCBLD2	64.6864	15.0543	29.6706	9.03864		OVGP1	0.0874093	0.502885	0.125688	0.319324		LRRIQ3	0.292569	0.0829357	0.823484	0.0875518		ANKRD39	5.27723	5.38558	4.47878	13.2342
DMRTA1	3.08019	0.831334	0.434006	1.29843		AP3M2	6.28646	17.9282	7.07801	5.66692		DES	0.087176	0.0923895	0.672345	0.199045		STMN3	5.90813	7.74346	0.38445	12.2639
IRAK2	1.71017	0.602984	0.413543	0.407596		MAP1LC3A	8.5571	19.1962	7.44096	4.40015		TCEAL7	0.0451409	2.59364	6.51256	1.04305		ASMTL-AS1	0.188962	0.722824	0.475499	1.21098
MAP6D1	1.34992	0.492654	0.263604	0.368342		NNT	3.57708	67.1293	26.8651	41.0299		GPM6B	0.0704174	0.0698057	1.24881	0.565947		SPIN4	2.59955	4.11285	5.28922	10.4725
MKL1	14.0091	3.83006	4.01347	3.83811		UBE2E2	9.03939	21.6964	5.40005	8.67447		GCNT3	0.160356	1.30191	2.5825	0		IRX5	2.20319	3.33827	3.52831	7.89357
FAM129B	134.356	27.9855	22.3628	61.9415		CA13	2.02881	5.43762	1.93377	1.83392		CLGN	0.618685	6.50283	20.1985	4.33819		DCTPP1	15.9775	24.7398	13.2336	46.9271
NXPH4	51.9753	20.0323	16.0606	7.53029		BICC1	7.37242	11.1067	1.07227	3.42848		TMEM59L	3.33423	1.18204	14.4781	3.78082		PDGFB	0.249492	18.5058	0.870304	17.0347
STXBP5	4.55667	0.870861	2.00515	0.949235		SOCS1	0.527435	0.768596	0.147469	0.147188		FAM133A	1.04307	0.00868567	2.0998	0.151945		MSI1	0.0239537	9.40472	0.800816	8.87384
SRC	10.754	4.07869	0.102687	4.8659		TMCC2	0.552153	7.9257	2.19864	5.74488		TCEA3	0.193426	0.0762949	0.541627	0.0409099		SH3RF1	1.71896	8.57704	2.9583	11.4901
LUM	2.71107	0.22435	1.88862	0.169169		SPG20	7.70078	50.4411	16.4627	30.0552		HHAT	0.184361	0.771335	4.36441	1.554		DENND1B	0.177635	2.10208	1.81844	3.55115
ETV4	1.07113	0.107462	0.102062	0.700106		ECHS1	64.8547	175.153	38.5515	85.1674		SLC9A9	0.815382	0.404929	2.46499	0.207257		SPC25	23.1894	8.90548	14.4836	40.3172
CACNA1C	1.09894	0.209402	0.668958	0.0581066		GPR161	1.92553	16.549	3.81377	12.1138		PNMAL1	0.0144607	0.774669	1.69813	0.198545		CDK1	39.2281	29.5529	28.3117	84.023
GNAS-AS1	0.923886	0	0.774946	0.0154694		ZNF862	2.71225	5.7538	2.35115	1.1548		TMEM144	1.28865	0.044711	2.54013	0.145645		CDK6	11.4462	27.847	7.97804	40.8503
TLR5	1.43627	0.0312904	0.828501	0.369119		MAP3K9	0.257331	3.04972	0.422884	2.61907		DUSP2	0.148023	0.079238	0.516911	0.0743541		TSPAN13	14.9306	10.3347	7.03067	27.8917
FKBP11	8.36817	3.28436	1.72444	2.15527		C3orf62	1.15131	2.61577	1.07037	0.608236		SQSTM1	69.3436	226.905	710.727	120.739		MYH10	5.9514	15.085	11.756	28.3087
PPP4R1L	1.1144	0.29695	0.555509	0.104493		ARHGEF37	5.53693	9.73355	3.44902	1.55987		IFI44	19.7974	0.954055	38.6786	1.98061		E2F8	1.56167	1.89083	2.87792	5.45956
NAV1	22.347	1.25927	17.2772	0.901314		IZUMO4	0.245732	0.789258	0.328106	0.282137		S100P	0.349325	0	0.652995	0.0350943		ZNF610	0.0448756	1.20201	0.505467	1.51029
MXI1	12.7565	4.33257	4.03469	2.73488		TRAPPC6A	4.5253	8.68887	1.73731	3.17796		VASH2	0.253716	0.102334	1.23698	0.37437		NOS1AP	0.0983287	0.405084	0.848336	1.16461
JAG1	53.4646	9.92147	9.25516	27.5631		SMAD6	1.05947	5.04692	2.2043	2.22983		PLEKHA6	0.0240297	0.150072	1.18862	0.528687		STK39	8.05348	6.92366	6.54913	18.5322
BASP1	26.3924	9.67341	0.0652509	13.4669		SMAD9	0.732759	3.08002	1.19567	1.42429		ADAM23	0.552355	0.138223	14.3787	7.88091		CARKD	0.0124498	8.32473	0.00895091	7.17299
SERINC2	1.01904	0.242445	0.512494	0.141208		CKB	2.43162	219.403	0.913656	235.818		HIST1H3D	0.303383	0.112753	1.08478	0.2332		GMPR	3.33969	0.440647	2.94221	5.77701
HS3ST3B1	5.27136	4.00739	0.319003	0.310219		SIK2	2.76449	13.0395	4.53281	6.94167		SUSD4	6.61025	0.142911	13.3978	1.30704		DDB2	8.64747	11.7444	10.369	26.3922
TMEM91	1.16627	0.562963	0.288039	0.176088		SLC25A27	0.220756	2.18602	0.506173	1.66034		LMO2	0.412944	0.0982458	1.07093	0.133347		NEDD1	7.92965	9.73433	8.78925	22.694
P2RX6	4.1942	0.767706	1.98853	0.952303		CYFIP2	0.177738	13.2046	1.57478	12.6808		FRMD6-AS1	0.247994	0.0399689	0.851233	0.225032		IPO5	30.2467	45.3334	35.4556	94.8939
COL8A2	0.518672	0.0556235	0.293805	0.110531		ZNF664	22.7391	132.382	65.3058	57.0383		MAST4	0.200006	0.227905	1.24552	0.326327		CREB5	1.72101	0.796162	1.87033	3.74808
PCYOX1L	15.4284	3.93561	6.27715	3.48618		ABCA3	2.31605	10.689	0.98633	8.43964		FAM184A	0.29971	0.370789	1.09587	0		LMO7	8.28372	8.32514	4.12501	17.6943
MEGF6	4.99574	0.891423	1.95601	1.59998		PELI1	0.699949	11.3616	2.48898	9.29351		CC2D2A	1.2779	0.615335	5.51258	1.48197		TMEM170B	0.548465	4.5089	1.76305	5.81427
IGFBP7	46.1277	3.43562	34.6427	3.0034		FJX1	0.722702	5.09595	1.2394	3.64356		LOC100147773	0.124469	0.069097	0.680111	0.225081		PAG1	0.49087	0.0759501	0.357686	0.788029
TUBB3	190.193	16.3232	75.6235	78.7375		PSAP	230.775	712.766	255.931	299.384		ELMOD1	0.444393	0.189768	1.02404	0		TTTY15	0.479206	5.58369	6.48012	10.6904
CSRP1	46.7561	5.45148	16.8651	19.7467		AKAP6	0.0360188	0.724117	0.594379	0.168866		NME3	1.73939	0.643733	4.90118	0.670737		DTX2	3.57199	6.35617	3.26745	11.2283
IL7	1.43314	0.0928982	0.876128	0.327614		LPIN1	6.44682	21.406	12.7115	4.57082		PLTP	1.82165	0.984684	6.89512	1.51718		PHACTR2	1.91716	7.33424	0.482162	8.27892
TACR1	0.513809	0.00594237	0.333494	0.125462		BRSK2	0.511833	4.41562	0.799975	3.58662		SLC47A2	0.178379	5.48965	12.2262	2.03099		KIF11	28.7162	16.8422	21.6018	57.0673
LIMA1	36.2891	12.4185	8.47426	11.9503		ATP7B	0.576773	1.86975	0.0925794	1.40684		ZNF285	0.559016	0.409838	1.54649	0.0061044		MCM10	6.12774	3.48546	10.0049	16.6668
SPOCK1	23.732	2.46176	18.9252	0.114945		SLC26A9	0.0222788	0.528721	0.352388	0.212628		ZNF606	0.733707	1.17276	3.00134	0		KCNB1	0.341513	1.78922	3.04873	4.39351
EFHD2	21.8147	1.50866	13.7142	4.63915		CMTM4	6.05113	22.4438	8.70746	10.1958		SUGT1P1	0.41701	0.0192914	0.832819	0.093098		CYFIP2	0.177738	13.2046	1.57478	12.6808
PRSS23	45.5164	24.6864	9.28267	7.51261		ZNF652	1.10413	3.65846	1.29939	1.67006		VIP	0.0224519	0.327177	0.548831	0		FZD7	3.05331	3.79064	6.51912	11.317
ANKDD1A	0.898795	0.119177	0.395128	0.30482		DACH1	0	1.58008	1.54516	0.215228		MAML3	0.231241	0.0962776	0.91078	0.255038		DTL	7.25487	9.15198	20.5568	31.2976
SLC16A2	5.03793	2.00262	2.10334	0.492727		ST3GAL1	3.32495	12.9243	0.56593	10.5194		TLCD1	0.893012	1.75989	8.49634	2.79611		ZNF536	0.00358896	1.41059	0	1.19705
VIM	1702.84	296.929	730.512	527.536		SLC3A2	175.82	500.463	242.94	140.413		ARMC12	0.0582209	0.642371	1.36041	0.175471		GPC4	8.42811	65.7674	39.6678	96.2613
CYP19A1	0.560437	0.0230053	0.46536	0.0237901		CCNB1IP1	7.38619	30.3912	9.02542	17.5478		CCDC85A	0.407035	0.0521445	0.7911	0.0539234		LIG1	8.76363	6.52647	11.1824	22.2834
COL4A2	19.7727	4.49815	0.179973	13.4229		MKNK2	15.3963	36.7525	19.5128	6.16149		HIST1H2BD	1.44842	1.22334	11.7228	4.96822		CDK2AP1	30.3514	41.9985	20.0685	77.6949
SIX1	0.709441	0.20428	0	0.446287		PRKAG2	6.26708	9.83346	2.17225	2.55629		IL11	0.629315	0.0311924	1.01263	0		CDKN1A	9.74886	60.8128	36.7397	90.048
ARRDC2	5.02106	1.04274	2.68788	0.887308		SEC31B	1.3636	2.84351	0.427699	1.38931		LOC100507634	0.295767	0.050706	0.825564	0.192265		MDM2	3.71618	17.392	11.5679	27.4125
LHPP	4.69182	1.00644	1.20424	2.11297		NRCAM	0.0479702	11.997	6.89388	6.48714		IL13RA2	5.82608	13.787	74.7255	29.3304		SDC3	14.4028	4.40621	19.6346	32.2452
SCARA3	67.9783	7.18914	32.7441	22.84		MAFF	1.7041	3.47129	1.05305	1.1319		LOC283335	0.16179	0.430079	2.32071	0.931476		ELOVL6	9.30168	2.98714	7.31067	16.4367
MUC1	6.4749	1.05735	3.74924	1.17828		DIRAS1	1.05908	8.2558	3.72426	4.48769		GNAL	0.256912	0.119823	0.63593	0.0433192		TKT	199.953	304.797	167.393	563.633
CDC42EP1	35.6642	0.11665	32.5728	0.289747		SOWAHC	3.61748	11.775	3.89161	5.73016		HIST1H2BK	7.69264	4.44887	45.5455	17.9586		CTBP2	8.72763	6.01469	4.56853	16.1872
APLN	27.5081	0.34511	24.7593	0.388606		LOC100128288	0.133889	1.08703	0.794154	0.294238		HNF4G	0.0609378	0.351577	1.01393	0.262371		DEPDC4	0.416829	0.398517	0.887955	1.42688
ST6GALNAC6	25.398	6.72082	9.02352	7.8045		SIRT5	2.27189	6.46288	2.78026	2.23081		AOC2	0.220606	0.0667998	0.682492	0.1679		IGFBP5	2.99544	73.5193	31.5836	90.5404
PFKFB3	19.6021	3.07655	9.20934	5.90342		PTPRN2	0.0445904	0.951115	0.0295928	0.999316		IFI44L	0.728339	0.0100662	1.29934	0.130554		NUDT15	8.72134	17.4032	10.7977	30.9181
PRSS53	2.6003	0.555951	1.30109	0.556006		ARHGAP23	4.15376	12.9788	3.72594	6.77012		LY96	5.50401	6.36824	23.4098	3.87064		BARD1	2.49794	2.73746	3.95009	7.69105
COL6A1	909.102	466.195	180.353	198.031		ELFN2	0.3932	0.76454	0.329326	0.140497		ZNF436	4.25025	5.3722	15.8149	1.05546		DPF1	1.42383	1.20332	1.11026	3.12417
KLF10	25.0775	6.04712	13.9562	3.33661		CPEB4	1.79961	8.87916	4.85607	3.39694		OSBPL9	16.3763	12.5772	55.3922	8.51185		EFCAB2	0.301959	0.894372	0.72549	1.60511
RPPH1	0.835922	0.261028	0.150249	0.367409		HPSE	0.619016	6.99642	4.85754	2.44581		SCN3B	0.00293696	0.0538036	0.519445	0.295056		ABCB10	4.35113	9.23108	8.23586	18.209
CCL26	7.00578	2.08536	3.00846	1.46497		IMMP2L	1.47992	3.57472	1.59196	0.976053		MDK	0.148199	0.229182	0.806731	0.170154		CORO2A	0.451654	0.229263	0.631653	1.09396
LPAR2	2.11523	0.0744237	1.61359	0.299299		ADORA1	1.52583	17.1779	5.5114	12.4287		PCDHB11	0.626131	0.344451	1.62974	0.145395		GAMT	2.79584	10.007	4.41996	14.3472
PLA2G15	18.8101	4.79431	7.68619	5.23205		C20orf194	2.77458	4.87418	1.72415	1.03104		PDE3A	2.74372	0.0155954	5.41631	0.950176		GINS3	7.89074	2.89133	10.3177	17.5386
C21orf2	8.5986	4.11349	2.17222	1.81862		CLK1	3.85051	10.7919	4.80073	3.62774		MPP7	0.40256	0.158511	1.22949	0.282156		TIAM2	0.0477281	9.08546	0.247605	7.78479
GABRA3	9.04533	0.0585947	7.9658	0.526981		IRX1	1.24652	10.3638	1.40634	9.1417		MOV10L1	0.0413451	0.406253	0.915548	0.182761		RIMKLB	1.15982	3.78621	2.26922	5.98684
NFE2	1.68761	0.00724371	1.58858	0		TIGD4	0.216209	0.918193	0.518153	0.311334		TMOD1	0.467985	0.144913	1.2406	0.242346		ECT2	26.6748	21.9563	38.4897	72.196
SNX21	22.8522	7.46723	7.58817	6.59387		SLC22A18	2.54641	4.50296	2.06378	0.54885		FAM13C	0.222163	0.0314887	1.36952	0.694137		C5	1.39496	2.91821	1.88713	5.13664
CAPN5	8.24225	1.176	5.33941	1.30872		TMEM132D	0.46875	0.796068	0.412399	0.0309816		SSC5D	1.31207	0.0347766	2.03179	0.0594389		PARD6G	1.20351	0.959601	0.755028	2.41349
GBE1	48.5258	10.4933	21.2115	14.4964		TGFA	0.299107	6.22974	6.2687	0.570936		ID4	0.441253	6.57553	10.0923	0.00461767		ATP2A1	0.0943412	0.202598	0.692558	0.818085
PFKL	78.8987	28.47	24.2128	22.4565		DAGLA	1.31807	5.27912	2.50925	2.2225		SEL1L3	15.0947	22.923	77.8214	16.1552		CCDC78	0.276468	0.865612	0.540655	1.38874
FLNB	37.4558	18.8346	7.13859	9.71094		PAX7	0.126992	1.86585	0.0040579	2.01577		C3orf33	0.629752	1.78599	5.51198	1.43038		ACADSB	3.55052	7.45876	2.47077	11.0775
GLI2	1.81604	0.151222	0.181658	1.39874		ZNF423	0.670238	10.0676	2.47129	8.4448		SOX6	0.321567	0.0570399	1.79483	0.879322		EPHA4	1.94531	2.87212	0.0115429	3.9678
HOXB9	7.40997	5.39009	0.246687	1.43848		NUP210	0.34603	7.72217	0.0675267	8.48471		SH3BGR	2.31725	4.94635	11.0698	0.548283		USPL1	2.59659	3.94438	2.50007	7.42239
TNFRSF19	1.10105	0.0398629	0.338884	0.673305		PLK2	55.7287	265.146	6.61648	243.285		RAB3B	1.14295	0.0103952	1.9267	0.211812		FAM69B	0.213726	8.72056	2.31589	9.23278
SGK223	2.36584	0.519261	1.37489	0.368289		TBC1D19	3.27506	8.64304	3.97784	2.72176		TUSC3	21.2656	0.0878496	30.1231	0.0184326		ZEB1	3.05057	7.72744	8.68473	15.97
EHD2	112.874	32.7664	62.1067	13.079		PHLDB1	11.3072	31.3068	8.79029	16.1207		SAMD13	0.138335	0.213928	1.25033	0.536049		RPL22L1	6.31991	25.504	29.0906	49.9632
SLC2A10	7.60581	3.60807	2.57687	1.09459		MBNL2	13.639	39.1274	6.95757	24.7875		SSBP3	4.79612	0.829746	9.39999	1.06157		RAD51AP1	6.88595	9.76806	14.5419	25.5732
MICA	5.37039	1.40691	1.41667	2.31844		TLN2	1.62572	4.82915	2.89184	1.08627		TMCO6	1.93911	0.954851	5.00018	0.664973		ALAS1	14.0085	21.5925	15.6923	42.0221
C16orf45	7.66784	1.3999	4.83471	1.11577		PTPRM	4.2153	13.2218	2.39248	8.74437		COLEC12	5.38902	8.52996	39.0475	13.9747		NEK2	10.6925	7.5308	20.5626	31.7615
CXCL3	3.87833	1.65978	1.91076	0.155231		HOMER2	1.62773	19.7279	11.4328	9.84753		ZNF600	0.300774	1.04969	2.61827	0.5212		ANP32C	0.176892	0.147299	0.327032	0.533135
CRELD1	12.1503	5.65169	2.65925	3.36287		TOX	0.0862532	3.27156	1.27126	2.4436		GEM	5.63112	0.475703	12.6738	2.97618		ZWINT	46.6508	32.7237	33.4088	92.1462
PLIN3	70.7135	20.4833	21.9939	25.5544		HSF2BP	0.459697	0.796831	0.20235	0.2639		CLEC11A	0.709079	1.04384	3.36833	0.661479		PTPN14	7.14453	22.8558	6.73453	29.95
ADD3	23.7333	4.94292	5.79554	12.0971		PTPDC1	2.28603	7.03777	3.57686	2.3371		ZNF382	0.144945	0.188916	2.29262	1.31687		SUGT1	12.0001	8.7382	11.231	25.9953
PGK1	620.95	144.745	251.206	202.545		CXCL16	4.48729	11.716	0.277292	8.91175		TTC30A	2.47209	0.749404	6.04112	1.14452		CACNG4	0	4.81817	0.448119	4.27884
CDC25B	91.6624	18.5524	37.7445	32.099		BEND7	0.690973	1.71174	0.364308	0.942918		MYLK	5.01177	2.80637	16.0912	3.82985		ZC4H2	0.817178	2.02276	5.00599	6.37088
RBPMS	2.55543	0.805507	0.200834	1.46552		SOX21	0.00610332	22.9413	0.70209	26.096		SLC9A3R1	40.686	7.31454	120.87	39.5161		CACYBP	12.5973	15.8372	18.0751	37.7602
TPD52L2	119.018	44.7784	40.1261	30.4214		TEAD3	1.72736	5.32695	0.359724	4.14092		ZNF281	5.09328	5.84007	21.924	4.9485		EED	6.04403	8.18506	9.28777	19.064
MAP1A	6.08938	0.677146	2.84971	2.37596		LOC100129550	0.950527	3.29921	1.42753	1.48241		ZNF283	0.929847	1.38727	4.3547	0.849818		UVRAG	2.92788	5.89557	2.70754	9.33708
SATB1	3.1096	0.599884	1.58662	0.833677		BTBD11	0.376746	0.913548	0.0866774	0.605585		DKFZP434I0714	2.07255	1.71593	6.86549	1.20514		DPYSL3	107.739	101.45	101.455	251.497
ITPR3	11.5325	4.06894	0.380107	6.76207		STK38L	3.18835	9.82506	2.56879	5.76349		LOC344887	1.7684	1.8698	9.72188	3.44575		COL4A1	17.1942	5.63034	0.0962289	18.5204
IRS1	6.63394	2.53705	1.49259	2.4196		GATA4	0.0045881	1.84531	0.0725708	2.08804		IFITM10	7.0465	0.271984	10.3465	0.221977		WLS	38.4381	44.0396	31.4861	92.0645
TMEM45A	33.3802	10.7095	5.22109	16.5458		STK33	0.0118219	6.20668	3.05132	4.22215		CTSH	1.79138	2.8812	6.53964	0.0986121		WDR76	7.27743	8.41423	8.38444	19.4438
TRIB1	4.78756	1.83906	2.20593	0.61553		SERPINB8	2.38577	11.1872	4.87179	5.88568		AOX1	0.664519	0.225549	1.32424	0.0798212		FAM111B	5.30811	11.9606	15.4023	26.3717
SRPX2	9.15998	0.0270961	6.5038	2.4191		RBCK1	17.8284	70.5903	51.5892	13.615		CRISPLD1	1.54647	0.239433	5.73813	2.42805		FBXO6	0.0115014	1.96516	0	1.59454
PPP1R3C	22.337	11.8081	9.54807	0.50084		KIAA1522	7.86537	35.5918	8.89715	25.1194		MPPE1	2.62369	1.49868	7.05675	1.06038		LINC00467	0.775613	2.93571	3.58239	5.87945
SYTL4	1.64837	0.424592	0.986019	0.203136		HCN2	5.14917	11.4659	3.43521	4.94718		TTLL7	3.42345	2.14719	14.7188	5.2399		TEKT2	0.0118062	0.589866	0.356506	0.770958
CSF1	54.2215	24.1012	9.51214	19.5147		BAG1	5.76522	23.9462	7.8533	14.6439		C5AR1	0.129374	0.494293	0.973925	0.0917459		HOXB3	0.797713	3.44021	0.148692	3.52718
MMACHC	3.72565	2.04569	0.826951	0.785004		CCNDBP1	7.13104	13.2336	0.224592	8.26741		ACSBG1	0.0657623	0.368389	0.687718	0.0720728		LAYN	0.718422	73.5677	3.98716	62.9017
CAPG	27.7377	20.3733	3.49815	3.3619		TMEM134	6.49145	15.4726	5.77942	6.00876		RHOB	4.06163	6.70175	29.3527	10.9515		EML5	0.129189	0.422028	0.396534	0.761249
APBA2	4.05592	1.70499	0.0140872	2.27356		NT5C2	13.6869	43.7314	10.8949	27.2876		IL18R1	0.455213	0.0199504	0.640782	0		IKZF2	0.151277	0.362544	0.307718	0.659803
TPST2	12.329	1.13676	7.35803	3.69177		ATG4D	5.63643	19.7456	6.76283	11.0834		ANKRD7	0.617047	0	0.849512	0.0131895		DGKH	0.402958	1.00115	0.644253	1.64193
APOBEC3F	1.77322	0.647761	0.766186	0.341927		FNDC8	0.341849	0.62406	0.189059	0.211343		PDE7A	3.51941	3.56578	13.7748	3.16697		PAK1	6.09384	5.40269	3.99099	12.4142
PLXNB3	6.19078	0.227982	5.46736	0.44626		JMJD1C	3.51076	8.94312	3.14061	3.99174		KTI12	4.76769	2.95043	15.5079	3.84134		DUSP4	1.83471	12.5895	0.903819	12.2808
GM2A	18.1737	5.05632	8.96745	4.02803		IFITM2	31.1853	83.4801	28.6113	39.6851		UGT8	0.0156369	2.89062	7.08263	2.38258		DBNDD1	2.09301	6.44961	5.61366	11.3381
PQLC3	8.24287	1.87335	2.65866	3.66013		ZNF10	0.776878	1.90704	0.890183	0.605681		LINC00526	2.15533	0	2.88344	0		ZFY	0.523428	6.51154	2.5955	7.71251
SDF2L1	18.1825	4.10766	3.51728	10.5464		SLC25A4	3.05928	14.5398	5.54659	8.72228		CYP1B1-AS1	0.0508146	0.355434	0.569927	0.02042		EDN2	0.0142184	0.130236	3.08719	2.58544
FBXL8	2.75929	0.896365	1.10831	0.756842		AXIN2	2.02909	6.78307	0.750607	5.31191		ARHGEF6	9.57965	0.0241965	12.976	0.139474		LBR	9.77978	11.4743	20.9623	33.7008
UGT1A8	14.4774	0.0964204	14.3817	0.0203738		DUSP4	1.83471	12.5895	0.903819	12.2808		KBTBD8	0.4452	0.37072	1.93143	0.634576		CHRNA5	1.68174	1.06872	2.89196	4.50045
SGCA	0.559457	0.113877	0.411167	0.0374698		OXNAD1	3.02165	8.81209	2.56304	4.93912		TGFB3	3.78156	0.562001	10.7641	3.74214		SFXN5	3.22746	1.38676	4.85124	7.544
TUBB2B	8.50466	3.28469	3.43548	1.85479		ATP8B1	4.84325	5.30481	0.198485	1.30234		CYP4X1	0.234316	0.157352	0.641253	0.0911231		LRP5	3.44466	15.2561	2.70389	17.0414
GCNT1	12.8199	0.748489	10.0351	2.14701		NPAS3	0.00595441	0.738782	0.222612	0.655026		THBS1	99.6719	291.779	630.524	85.4403		SLFN11	9.72552	2.33477	0.182532	9.74131
TOX2	4.30882	2.26414	1.2972	0.785893		NR4A1	0.542331	2.46124	0.623866	1.77982		TNIK	3.349	0.377515	6.09842	0.893288		CARD6	0.552253	0.325887	1.35685	1.77801
GSN	26.6855	5.83102	6.97991	14.1619		SNHG8	25.8456	115.422	69.3204	43.1983		TMEM88	0.346528	0.0169738	0.556902	0.0614351		AK5	1.26168	1.16696	0.691406	2.48139
FAM110A	4.08291	1.10303	1.10909	1.92036		BEX2	0.136344	13.1574	15.6623	0		GIMAP2	2.37212	3.98141	11.121	2.14727		CNIH2	0.309388	0.579665	2.8917	3.0046
NEXN	8.74139	2.16215	4.22406	2.49241		TSHZ2	0.52678	1.90551	0.431675	1.33015		LOC646903	1.00689	0.619389	3.06523	0.719933		GK	0.607217	1.31918	1.22015	2.49877
MICAL1	9.29302	1.8117	5.47541	2.15293		SWAP70	8.28009	24.075	6.02922	14.6098		F2R	20.7616	2.52898	51.4131	16.0867		BUB1	27.7225	13.3011	31.3522	57.4209
ADRBK2	0.525319	0.321114	0.0169746	0.195683		BEST1	0.0397785	1.1387	0.943789	0.384659		TRIM9	0.662702	0.0515332	3.22953	1.76157		CDC6	15.5981	13.6543	28.9739	46.1669
FAM114A1	26.0267	6.57156	11.0568	8.83236		PRRT3	1.75051	2.22207	0.0776484	0.845401		PCDHB8	2.33345	0.229043	4.20719	0.664556		CYP27A1	0.00776956	10.4163	0	8.25826
RWDD2B	11.5148	3.95023	5.09345	2.67684		TSSK6	0.790706	1.48145	0.532958	0.459244		PRRT2	0.12419	0.531169	2.36207	1.15691		SPCS2	9.01306	19.5081	9.67751	30.2576
MMP16	4.12557	0.395759	2.09873	1.70929		SOX2	0.241135	106.149	27.6367	100.392		DOCK2	0.0672066	1.00734	1.43697	0.0293556		DNA2	2.81928	2.82327	3.68748	7.38643
TRERF1	1.2772	0.0213483	0.720533	0.561949		PRKCE	1.37813	4.28928	2.01877	1.78657		LOC730101	4.61397	0.207786	6.27575	0.0378395		DNMBP	2.81677	2.54294	1.00291	5.02643
NKX3-1	5.23986	2.41901	1.73334	1.20012		PDE4DIP	6.10861	14.2518	6.56735	4.58172		WDR25	1.76616	2.12509	7.18782	1.68481		FGFBP3	0.680939	0.694311	0.279754	1.30536
CAMK1D	1.38032	0.356364	0.41025	0.645922		LOC728743	0.904265	1.6733	0.7832	0.345318		SIPA1L2	0.969207	1.47699	5.56683	1.87416		NRIP2	0.102647	0.47545	0.0922488	0.5285
SHROOM1	1.18684	0.389544	0	0.826801		ANKRD46	1.96128	4.75604	1.97648	1.84257		SLC7A11	31.4598	15.9422	83.5462	17.6662		C2orf72	1.04036	0.136787	0.751561	1.52026
RAP1GAP2	4.02677	0.318389	3.45642	0.354577		NBR2	2.43888	4.59389	1.87537	1.27095		SESN3	0.15227	4.51641	25.332	15.1134		CADM4	1.13804	13.942	3.06091	14.2708
TPM4	348.306	114.172	83.6708	159.376		IRF1	7.93531	17.469	6.39356	6.91952		GPR162	0.0141618	0.094341	2.55564	1.89936		KAZALD1	1.13385	1.41624	0.855955	2.67688
MOSPD3	11.0536	4.6658	3.38759	3.28793		RANBP9	15.5395	66.2639	21.2313	43.8872		EPS15	9.35438	6.21477	28.8787	7.1554		MTSS1L	26.6679	42.4695	27.2337	75.7243
CCDC80	157.312	70.6878	54.2426	36.6997		TP53RK	8.78896	19.6336	7.96702	7.15287		ZNF404	2.49534	0.322152	3.60203	0.02915		GSG2	2.79723	2.28151	4.14131	7.23989
CBR3	26.7234	5.36306	8.68507	13.504		FHDC1	0.923772	2.04441	1.07135	0.497169		PCDH17	0	0.220424	4.0686	2.99903		TACC2	0.842907	0.501551	0.446165	1.40524
LINC00176	0.651508	0.0936317	0.432744	0.146188		JMY	3.55766	10.9529	6.73199	3.06634		MILR1	0.705848	0	1.17735	0.226917		GNG4	0.0435999	2.12807	2.42576	3.60526
TUBA4A	106.854	76.2706	32.3379	1.7156		ZNF365	1.15818	2.90706	0.956995	1.4348		CACNA2D1	0.0475747	4.65767	11.8966	4.72715		FAIM	2.79713	2.75919	0.247512	4.53938
TREX2	0.681393	0.130029	0.530721	0.0427843		RAB3GAP2	5.69059	28.314	14.7294	14.1592		CAPS	2.12426	7.0064	15.2248	2.94273		SLC12A7	0.130997	4.58143	6.97913	9.14139
AFP	1.45915	0.0145514	1.1433	0.351115		ATP5B	298.264	1137.82	352.557	738.901		CHST1	0.415999	0.0263568	0.643688	0.0681399		FREM2	0.00220463	0.368996	0.86702	0.967883
PCDHB16	3.91141	0.441911	2.58121	1.02286		SEMA6B	0.325399	0.974707	0.220953	0.644731		CLCN4	1.454	2.32318	6.24591	1.18389		SFMBT2	0.00441855	0.255714	0.419334	0.530462
CELSR1	4.03115	1.67512	0.107967	2.39343		SPATA17	0.281917	0.991182	0.630585	0.298957		PSD4	0.689431	0.147203	2.07929	0.81694		BST2	0.437085	57.5498	119.892	138.811
FUCA1	11.9752	4.95438	1.34319	6.11257		APOLD1	1.2554	2.21681	0.127424	1.32798		CYP46A1	0.162974	0.24999	0.801703	0.232667		FAM102B	5.60157	3.66433	4.93641	11.0807
PDCD1LG2	2.21037	0.337441	0.783993	1.16952		BCL2	0.390221	4.52898	1.21509	3.9338		LOC100379224	0.780898	1.43962	3.52643	0.622402		WNT3	0.355781	3.12621	0.0610849	2.7634
KIAA0930	28.6516	6.69742	13.5053	9.4999		JAKMIP2	0.121077	5.88882	6.28389	0.797787		HCP5	0.00196185	0.42148	0.5642	0.031535		CALML4	0.903272	1.36028	1.24357	2.73395
LIPA	39.3606	14.7712	16.3539	9.75334		ACACB	0.733889	2.4637	1.02204	1.25784		BAMBI	21.6288	8.08015	45.1129	6.88308		PASK	1.03047	0.865223	1.58052	2.70888
BNIP3L	74.9273	22.8164	41.2734	13.9349		SYNC	19.671	50.3374	11.6598	30.2548		OLFML3	1.42491	0.0351044	2.48537	0.559051		FRMD4A	4.40996	1.64155	1.13275	5.59817
TTLL1	4.93449	2.97869	1.29726	0.866008		JDP2	2.11336	4.15132	0.431554	2.5419		TCEANC2	2.02887	0.961445	5.19592	1.23871		ITGB4	0.00879348	34.7869	0.080081	27.159
MATN2	21.613	4.56439	14.8543	3.17187		TMEM42	9.18872	14.0654	3.41393	4.64294		SGK1	3.93158	0.658507	6.94551	1.06531		GOLGA2P5	0.023823	0.773661	0.0171278	0.634231
BTN3A2	12.2266	1.65318	5.43428	5.69746		ZNF22	3.23332	23.1412	13.1342	12.0674		SRD5A3	2.51889	1.61038	7.46994	1.98234		WBP5	58.8134	57.9363	62.5025	139.47
PDLIM7	21.6649	4.13064	13.2644	5.29003		RGS20	3.55144	3.86558	0.476127	0.730534		PFKM	12.5447	1.02833	18.3203	1.43259		DDX3Y	9.39074	34.7208	23.2997	52.4417
TWIST1	17.591	6.39353	7.76521	4.29726		NDUFAF4	4.86216	18.7977	6.65141	11.6252		PCLO	0.0015976	0.320609	0.562819	0.138832		KLHL13	0.403541	2.34598	5.41037	6.34764
VASN	27.0916	8.14187	19.1994	1.19916		THAP2	0.677287	2.44902	1.09562	1.24251		GCLC	8.03839	14.0641	47.0519	16.5601		CCDC84	2.67586	12.5189	2.10948	13.4295
LOX	216.058	86.9657	63.7173	77.1395		CFLAR	1.12348	6.3167	2.72893	3.92565		PCDHB12	1.25936	0.44048	3.04832	0.807691		CHEK1	10.2848	7.43423	6.70647	18.947
REEP1	6.8203	0.894731	4.38635	1.91193		PARD3B	0.623349	6.38679	3.47563	3.77493		AMY2B	0.0317852	0.476036	0.799138	0.151679		XPO4	2.89447	4.94204	2.86367	8.29812
CRELD2	27.3068	5.79646	10.1282	12.9488		SH3YL1	1.56718	2.19142	0.63778	0.497582		ANK3	0.228805	0.344838	1.01692	0.265959		SLIT2	1.14205	9.52644	2.4458	10.1573
PPM1L	2.70396	0.726515	1.15908	0.974258		C5orf56	1.68197	3.70417	1.2411	1.64529		CREG1	34.857	25.9633	108.011	28.7695		TFDP1	25.2753	47.9186	34.0901	83.0526
FAM213B	12.9687	3.38904	4.90692	5.42766		GOT1	22.2381	85.9698	30.1219	53.7027		S1PR1	0.221965	0.0632317	0.503951	0.134969		TRIB2	12.7288	2.63638	2.31406	13.6612
UBASH3B	3.3551	0.4685	0.842412	2.25314		DNAH1	0.19025	0.562399	0.168048	0.335845		RNF150	0.733876	2.05928	4.93004	1.35167		FAM212B	3.10169	5.43159	0.543797	7.01256
ERGIC3	230.483	78.5205	119.518	46.9994		DUSP16	1.19956	7.34705	3.21842	4.66167		ZNF302	4.99575	14.3341	22.9824	0.00544346		FAM107B	5.20735	7.36764	5.77993	14.1629
OLFML2B	2.30367	0.0117926	2.32146	0.118562		FAM195A	7.14582	22.8396	7.826	13.2761		SLC27A3	1.07794	0.049184	1.63493	0.25219		FAM43B	0	0.609033	0.0198431	0.485231
CYB5R3	86.0367	38.1049	27.1624	26.4928		GPR155	0.616596	1.09521	0.364086	0.374497		DGCR9	0.0295082	0.14743	0.551598	0.289037		RELT	2.13221	3.58359	2.0252	5.96939
ZCWPW1	2.35954	0.696992	1.49409	0.326211		ZNF704	0.0012384	0.812601	0.381075	0.62331		TEX19	0.128832	0.191569	0.60868	0.194143		MYO10	6.84412	5.82373	7.06218	15.211
CHFR	4.21365	0.0527627	4.41131	0.0318283		CTNNBIP1	0.904165	2.6946	0.658613	1.77487		TRIM36	0.628027	1.52365	4.37864	1.55176		ABHD3	4.89502	4.65669	1.88244	8.80611
PRDX4	231.39	48.5967	103.277	95.301		CDC42BPA	6.13682	35.2236	14.1016	23.4031		PAM	49.8385	27.5376	107.918	14.058		TWSG1	18.584	30.7762	17.2352	51.2688
LIMD2	0.794619	0.225123	0.344724	0.280005		ECM2	3.98596	6.30288	1.89516	1.93094		CAMKK1	4.30044	2.42605	9.90313	1.67369		LATS2	1.99308	8.18582	1.82586	9.2397
KITLG	21.4157	5.41022	6.96097	10.5422		CRIM1	32.0116	82.0334	24.2159	45.6368		BEX2	0.136344	13.1574	15.6623	0		DHRS3	1.10637	75.071	1.82876	59.9789
GLRX	14.6134	2.07584	9.36319	4.22084		PPARGC1B	0.440988	0.970096	0.430625	0.333926		RBP4	1.89854	0.255503	2.53693	0		E2F2	1.85601	1.77404	3.53702	5.50419
TMEM44	6.15773	2.78452	2.91755	0.916211		GATS	1.03178	2.87406	1.43154	1.11118		ADAM21	0.321002	0.111375	0.903921	0.33575		CEP72	3.38747	3.20793	1.79344	6.4356
TRPM4	3.82755	2.24555	1.50728	0.362681		STAT2	6.98531	22.4588	13.3213	7.62734		SPEG	3.39294	1.81855	7.09923	0.827177		RASSF5	0.128293	0.089025	0.645665	0.66162
MAST3	1.88646	0.528657	0.769438	0.73196		DOCK9	0.905503	4.88536	1.47077	3.70549		PTPN3	1.21449	0.025737	2.23521	0.664852		CD101	0.387918	0.234036	0.233701	0.654837
DUSP5	1.78297	0.487071	0.830947	0.601795		CHST11	4.9172	19.1254	6.99514	11.9186		CAT	23.292	12.4551	61.6825	16.9176		ANXA4	22.5232	20.0226	11.8639	41.6202
SLC19A1	11.5204	3.63994	5.55061	3.23772		MOCS1	2.10436	4.42067	2.43824	0.970368		FPGT	4.6136	3.20898	13.8215	3.98574		NUP62CL	0.030333	1.17873	1.43935	2.02141
EGFL7	5.88075	2.21169	1.20659	2.9331		MTM1	3.70726	11.4933	4.69704	5.93304		LRRC8B	0.335935	0.66621	2.48198	1.12127		RHOBTB1	2.63963	12.312	3.44811	14.0284
HOOK2	7.05801	3.02387	3.67085	0.932622		DLG5	8.87326	26.4152	10.1525	14.0045		BMP6	0.868402	0.580484	4.0088	1.98509		TMEM158	8.65384	3.63097	1.24022	10.3018
TNFAIP8	2.99807	0.380822	1.4102	1.44982		SSH3	0.544744	4.44847	1.91375	3.10947		ZNF385A	1.4119	1.32533	4.91864	1.49581		PEG10	14.1811	39.5343	40.5508	71.786
FBXO4	5.7281	1.79761	4.37043	0.0313177		MGC27345	0.784813	1.83838	0.986168	0.532734		MGP	12.5544	0.201427	15.0261	0.182262		KIAA1671	2.07628	1.70631	1.31822	3.88355
SH2B2	1.66621	0.838573	0.645045	0.321908		SLC26A11	0.338456	3.12445	2.29073	1.28974		ZP1	0.560125	0	0.649531	0		CDC7	8.28428	4.18335	11.7174	18.3954
KIF13B	8.69034	4.91119	2.7178	1.80083		COL9A2	0.0251722	3.63149	2.36177	2.17483		CC2D1B	6.0026	4.27946	16.3247	3.85249		PLEKHG4B	0.0556979	11.2304	0.0155729	8.59388
C22orf46	7.40914	2.29311	3.68171	2.06503		RFX2	3.4964	4.91381	1.84406	0.835709		NOP14-AS1	0.639372	0.881005	2.48955	0.640119		CARD10	3.54119	4.04075	1.74112	7.08763
ARHGAP21	23.4434	6.85144	8.53202	10.0966		BCL2L1	14.2427	85.3836	9.91275	83.1783		FRMPD3	0.112201	0.154363	0.554157	0.21564		HOXB2	5.87181	12.5015	1.34324	14.9821
ISG15	21.8281	6.45974	9.1546	8.11595		TEX264	20.9764	39.0448	9.81297	18.3081		OSBPL7	1.34494	1.5176	4.3233	0.91057		ARL6IP1	105.525	96.4114	160.047	274.902
GALC	0.756927	0.010683	0.799395	0.0128887		COL4A5	2.29261	8.01685	0.322579	7.48123		SV2A	10.1944	20.5031	47.7536	11.1072		BCL2L1	14.2427	85.3836	9.91275	83.1783
SFRP1	5.3722	5.79523	0.0458787	0		SIRT4	0.382814	0.772407	0.486944	0.103543		KCNG1	8.70717	6.78941	17.8399	0.128995		MSH2	19.2535	17.345	26.3195	47.7334
UACA	8.96936	4.11227	2.02485	3.62303		SKI	12.1247	19.1268	6.43243	5.56356		TNFSF4	0.172316	0.239148	0.557501	0.0769397		RBM38	4.81252	5.69154	3.60956	10.7071
DISP2	0.864044	0.232951	0.402262	0.30595		TRIM14	4.13031	9.23374	4.92238	2.60068		KIAA1107	0.301098	0.286543	1.00648	0.298563		RTKN2	0.655125	5.19573	0.972508	5.1758
HIVEP2	4.89727	2.50812	1.67552	1.15222		C6orf1	7.08422	15.9474	7.12197	5.92583		LPXN	3.69944	1.64066	7.17241	0.97717		PARP1	41.6398	53.1161	80.9539	133.277
SLC9A1	10.2454	3.68845	6.33685	1.16251		DISP1	1.23378	7.22775	1.59199	6.3065		ALOX12P2	0	0.287291	0.906663	0.513935		CCNE1	5.73723	2.81159	3.44724	9.08234
OASL	0.581036	0.0355758	0.479176	0.120179		VPS13D	1.98811	8.03353	0.869851	7.29955		EDN2	0.0142184	0.130236	3.08719	2.58544		RAD51	6.75074	4.74477	5.23994	12.6543
ST7-AS1	2.5871	0.865715	1.58525	0.376888		PARP14	2.56556	11.6672	6.1252	6.07439		WDR17	0.56377	0.449728	2.13905	0.882888		KIF14	8.00102	4.18122	11.7332	18.0707
SUMO3	58.9915	24.1864	24.8706	15.4385		DNAJC27	0.713765	1.98813	0.682517	1.12222		WFDC8	0.395902	0.242404	0.719969	0		BTG3	19.0001	20.3451	13.7249	40.0961
RRAS	32.2162	10.7276	14.0039	10.5283		COX19	2.67726	6.75178	3.36783	2.514		PCSK5	0.0467639	0.253113	1.53398	1.06146		KIF20B	13.4424	7.31396	8.52318	22.11
LRRFIP1	22.0384	6.36653	7.76783	10.0272		TSPAN9	4.95448	20.6756	4.88679	16.3882		C1R	38.037	2.2783	57.6111	10.8368		PRR5L	0.198703	4.02736	2.55324	5.11799
TLE1	10.2266	0.857315	9.33894	1.0257		RPS4Y1	64.6684	420.874	258.831	210.607		SNX10	3.11916	2.37457	11.2456	4.49452		ATP6V0E2	15.4347	24.8361	16.2397	42.6312
CCDC89	1.54441	0.0365697	1.45243	0.205894		HSPA1A	0.00889841	0.663953	0.348593	0.485612		MR1	1.97232	1.22944	5.28024	1.49226		CCNA1	0	5.87739	0	4.43175
MB21D1	1.26548	0	1.37897	0.00993235		SLC7A8	0.229573	1.71443	1.1842	0.765126		SLC35D2	4.89079	2.18036	8.04432	0.0927062		SUCLA2	16.0126	50.5381	13.9807	60.6997
CTSB	203.776	82.6302	103.14	38.1744		C16orf74	3.53531	4.73004	0.485504	1.99533		FAM171B	0.611393	2.50799	7.56635	3.62493		SMC3	23.9765	34.7608	21.3562	60.3625
ZHX2	5.84044	3.05619	1.25178	2.12281		HOXD13	0.153121	1.17941	0.770617	0.576862		C1orf123	13.9361	7.00076	33.5024	8.96049		ARHGAP42	2.07699	1.10826	0.494136	2.77209
CALU	242.896	87.856	116.25	63.5956		GABARAPL1	7.4335	47.1593	36.9238	15.6453		PDE4D	0.504605	0.186897	0.913275	0.126336		MMP24	2.2326	4.39117	0.0871795	5.05593
GPD1L	23.5217	6.36208	10.8222	8.74636		RALGPS1	0.387397	1.2301	0.392618	0.785415		SLC25A22	4.80787	10.5486	23.9586	6.11947		ABHD11	7.18232	17.9602	6.17178	23.5643
DNAJC28	1.42712	0.854378	0.402369	0.318605		SLC29A3	1.29326	2.78688	1.2172	1.0394		MTF1	3.90638	2.98303	10.0773	2.14858		NDFIP2	3.76976	9.53845	4.76583	13.5999
HDAC11	5.44215	3.53781	0.798688	1.67999		METRN	13.1659	46.91	15.8585	30.7316		TMTC2	0.496717	1.75558	8.30638	5.20457		ENAH	30.4142	24.4637	27.4531	61.927
RGS3	15.4818	7.73526	6.12832	3.26021		SLC4A3	2.23211	5.05477	1.72323	2.49067		CCDC136	5.47167	0.846652	8.04987	0.914801		NR2F1	6.58403	20.9826	38.2475	49.347
RSU1	21.1384	6.82664	7.07841	9.48066		EXD3	0.504079	1.664	0.419365	1.20092		WNK3	0.00942375	0.524453	0.946287	0.317157		PPP6R3	10.9933	19.2191	12.2109	31.7969
AMIGO2	17.3055	0.274099	18.4712	0.421291		LMBR1	11.9754	35.3768	15.2448	17.9493		SH3RF3	0.23722	0.319039	1.40941	0.713186		SOX2	0.241135	106.149	27.6367	100.392
PSMD5	28.0199	8.23822	11.6638	11.1948		ABTB1	4.41427	8.12193	3.81348	2.15096		IPPK	4.40949	2.74301	13.1361	4.70334		SLC45A4	0.421817	0.601069	0.626004	1.23506
METRNL	49.2581	26.0811	9.98002	18.6198		PACSIN3	6.82458	20.9828	8.12381	11.8707		HIST1H2AK	0	0.258002	0.501212	0.194544		MEIS1	1.56258	0.396412	0.475144	1.82301
IFI6	23.0361	2.53577	15.1322	7.97089		C10orf35	1.50671	9.95442	5.26159	5.95494		UTP11L	24.5508	21.9126	87.9367	32.9849		RHBDL3	0.726231	1.15218	3.42409	3.97053
PAX8	2.37687	0.83779	1.30772	0.503177		CTF1	0.0107065	0.668651	0.338693	0.505535		FAM46C	1.51682	0.414968	2.44531	0.278484		SLC8A3	0.00633106	4.30452	0	3.22789
TRADD	12.5863	5.37548	5.13387	3.53856		PPTC7	3.21803	15.5674	7.2109	9.48389		ZNF573	0.236927	0.635712	1.02205	0.0528942		SIAE	14.0546	15.1746	4.5406	25.2857
MBOAT7	36.1216	10.8009	17.2496	12.3416		TRAF6	0.690767	3.62699	2.30593	1.64454		ZNF879	0.759421	0.88874	1.81998	0		RPS27L	31.9333	59.71	33.298	93.4201
GUCY1B3	10.3072	0.754658	9.43941	1.33505		FAIM2	0.23659	2.04202	0.0161999	2.36176		DOCK10	4.8067	0.688429	7.83594	1.62135		ABCA5	0.254509	1.35541	0.423317	1.51886
FANK1	0.879783	0.526555	0.237199	0.220964		MAGI1	1.18148	3.01459	0.986361	1.69259		CRIP1	0.186356	0.37243	0.69671	0.0748874		VANGL1	6.99284	6.35607	3.9117	12.8939
KIF16B	4.68064	1.46071	2.31731	1.47861		ZNF506	1.0773	2.90543	2.366	0.279994		DTX3	0.550751	5.52328	8.94092	2.13301		TNS3	28.4189	24.9556	11.3695	48.361
DLGAP4	17.5454	6.59764	8.16913	4.96759		ZNF37BP	0.912257	2.73368	0.623526	1.97064		ZNF528	0.730001	3.02073	5.89241	1.66023		NMU	3.18594	7.98934	2.79081	10.4298
EXT1	29.8728	17.129	10.0855	6.41841		C8orf33	22.0159	84.7478	37.3544	49.3582		MAP3K4	4.80796	5.17001	14.9394	3.77554		TNFSF9	4.22652	2.19186	2.63099	6.75075
DZANK1	1.29799	0.779903	0.417199	0.265914		C1QTNF1	0.60168	3.26275	0.991781	2.59479		SLC2A11	1.60181	0.761649	2.99689	0.402307		FLVCR1	0.752941	4.47626	3.99856	6.87716
ABHD14A	8.23257	2.57825	3.58516	3.13421		SLCO5A1	0.00444169	0.95794	1.06021	0.165103		SEMA6C	0.806175	0.0737699	1.34393	0.360454		CEP55	39.2362	17.3852	22.0802	58.5525
IMPDH1	41.2783	17.0483	18.1615	11.4325		DAAM1	2.66665	7.98575	2.30842	5.27933		LNX1	0.798016	0.457116	2.03917	0.628092		UPRT	6.40548	9.38234	7.45063	17.2763
IER3	9.03471	2.18938	6.67983	1.36641		DNAJC4	4.44099	12.7603	5.56902	6.38107		NEIL3	6.13385	2.72368	18.8025	8.52432		TSHZ3	3.33612	1.68794	0.792563	4.32425
TMBIM1	37.5652	17.7908	13.5994	11.4139		VN1R1	0.045506	0.644181	0.474398	0.308588		C1orf198	2.93191	9.57518	22.598	8.38589		DLEU2	0.216786	0.287682	0.291394	0.591646
PDK3	4.94895	0.651633	2.41041	2.58334		KIAA1324L	0.00745111	4.17775	4.78211	0.586372		MB21D1	1.26548	0	1.37897	0.00993235		NUF2	24.1568	12.6573	46.2379	61.7042
RALB	31.2344	12.2828	9.52867	13.8372		IRX3	3.52761	12.5404	3.56292	9.06229		CXADR	0.0173275	0.300598	2.67012	2.15275		MIS18BP1	5.14665	3.42229	6.08127	10.8842
RNASE4	7.44672	3.40124	1.03845	4.06657		CES2	10.3088	24.0515	8.86827	11.8173		PDGFRL	0.495657	0.685297	2.95845	1.57841		PLK2	55.7287	265.146	6.61648	243.285
ZNF395	24.6717	15.039	8.74366	4.44657		DCUN1D2	2.3762	9.85906	2.80786	7.53977		CMTM8	0.121816	0.164835	0.766335	0.42833		AHCTF1	4.54606	7.26032	8.20138	14.8549
ANKRD37	4.93572	0.955382	3.71041	0.98457		BBC3	0.85889	8.16467	6.44412	3.24643		SSBP2	9.26085	10.1372	28.2798	7.02286		PPM1M	1.59747	4.44673	1.27978	5.43362
ASL	25.5463	5.91163	18.1791	5.23928		BTBD9	1.35013	4.79115	2.75508	2.08702		TIGD2	2.32415	2.81049	7.75283	2.1203		TUBA1A	105.946	25.2627	222.272	262.135
KLF6	22.122	6.54555	11.8798	6.99496		IFRD1	19.7491	54.7276	40.2222	10.9084		ZBTB7B	5.0678	5.75084	17.5492	5.6371		RCBTB2	1.85225	1.72491	1.53658	3.78773
ZNF556	1.37379	1.55251	0.0156778	0.0109535		STON2	1.29869	3.8049	2.3485	1.28411		BRWD1-IT2	0.388447	0.132325	0.76167	0.195123		ASPM	10.1805	10.2927	21.0602	30.7397
SLC44A1	17.7945	3.37991	10.1781	6.94223		NRG2	0.449395	1.30419	0.12796	1.11304		FOXG1	3.10634	0.795895	5.84105	1.60781		TIMM8B	19.3009	29.5586	18.6517	49.9513
TSPAN6	8.03544	1.68437	7.57155	0.00798487		ZNF32	9.6252	14.0348	8.13188	0.461796		PTPRCAP	0.353562	0.376194	0.960303	0.1776		PKIA	0.271411	0.335476	1.51229	1.56784
REEP2	13.4365	6.06891	0.0226103	9.39932		PXN	16.4205	34.1267	15.0543	12.8431		POLR2J4	0.591396	0.464976	1.75395	0.602394		TRAF4	8.122	10.8426	7.03554	19.2241
PLCB4	6.63126	0.495553	5.90855	1.25268		ATP6V0A2	1.61242	8.90652	3.8577	6.0992		IL17RD	0.499281	0.0923896	0.860375	0.22293		CPT1A	9.32844	26.5066	17.3509	39.3217
LOC401052	0.688803	0.305993	0.205888	0.284672		MAP1LC3B	58.6653	106.169	41.3885	37.8741		CCDC106	4.41813	2.47252	8.38484	1.05124		CCDC126	2.09638	9.14223	5.88384	12.651
PLEKHA2	11.1853	5.59473	2.16659	5.1822		HOXB3	0.797713	3.44021	0.148692	3.52718		TXNDC12	26.9576	11.3316	55.1939	13.9893		ZNF488	0.738919	1.63797	0	1.75602
ZP1	0.560125	0	0.649531	0		GBA2	7.81108	20.1349	8.90671	9.47345		NMRAL1	5.04172	8.59134	14.6506	0.270293		TBPL1	8.58246	7.28016	26.1053	30.9637
C20orf96	6.88025	3.432	2.19851	2.34856		ZNF566	0.786373	2.69077	1.69942	1.01566		GRAMD3	0.111474	2.17295	2.73952	0.315609		ANP32E	28.8009	22.129	55.5841	78.4993
MPP2	3.22047	0.31379	2.24482	1.17709		ZNF788	3.86186	7.12826	3.7315	1.70006		FTSJ3	19.3574	17.1819	62.0607	22.3839		ATAD2	24.8278	28.6464	29.0936	60.8291
MORN1	0.89106	0.334942	0.232959	0.468639		PCSK4	0.296597	0.735444	0.066342	0.595941		ECM1	5.16659	0.246033	23.9062	17.2966		GBP2	0.655366	1.52588	1.17796	2.47333
GRN	91.6903	37.2396	50.3942	19.0959		SLC22A5	1.40314	4.34169	2.98819	1.27081		SLC25A10	17.0307	10.2254	58.8529	28.7378		CEP78	11.3307	4.76345	7.76911	17.5662
APOBEC3B	23.6564	7.05142	13.0643	7.47842		USP9Y	0.406352	7.60078	2.40355	7.10754		GNAI1	4.15505	8.80872	21.8266	7.87586		KDELC1	11.4099	7.29232	6.25065	18.3595
ST7	18.7778	7.39051	8.47558	6.09759		C2orf15	0.474935	0.717383	0.206465	0.255211		GALNT10	9.92348	6.62162	28.4223	10.5976		NAP1L3	0.245465	2.2215	7.63509	7.4305
TTC25	1.3096	0.552334	0.758131	0.222124		CD9	50.8029	151.953	31.4272	116.229		CRIP2	11.3842	23.1514	53.1184	16.3064		TET1	0.550231	0.490686	0.323426	1.00285
INPP5J	0.545123	0.0990383	0.484559	0.0547647		RAD54L2	1.61306	3.75529	1.22507	2.06941		DFNB31	1.51959	1.13348	4.00698	1.1826		SLC37A4	5.05076	16.4864	4.36494	19.0202
RGS19	7.41703	3.35127	2.42389	2.92128		XPOT	31.7539	115.14	71.7576	47.042		TIGD1	4.13273	5.30351	15.5699	5.47664		SKA2	22.1299	22.2225	21.8648	48.6021
TMEM54	29.1365	18.6896	10.2676	5.20901		ZBED1	2.26417	17.6388	8.12848	12.6763		CD74	0.996232	0.0617762	1.20392	0.0958256		HS3ST1	0.117864	1.56278	0.456291	1.56665
TMEM57	9.84637	3.63699	5.28196	2.63274		CHCHD3	38.859	72.2563	23.8409	31.8038		MTTP	0.00870115	0.108682	0.569278	0.42833		LRRC8C	2.23467	2.5751	4.47515	6.79715
TCEA2	20.997	11.0871	9.06307	4.53701		RASSF7	5.58701	10.4614	3.74713	4.34972		PCDH7	0.143414	0.386627	1.71162	1.11121		LINC00461	1.30659	2.41345	2.39284	4.47239
RHOC	186.033	56.9715	56.5143	105.344		RTKN2	0.655125	5.19573	0.972508	5.1758		ZNF785	1.27683	0.0726989	1.45153	0.0438544		KIAA1524	11.1556	6.31319	11.8207	21.377
CAV2	6.15412	7.22905	0.00774879	0.0108276		NEO1	6.18579	9.42032	3.3648	2.79277		INPP4B	0.432103	0.895938	1.64032	0.247439		RADIL	0.490293	1.0995	0.355992	1.41917
HMGCL	22.0478	10.9695	8.76223	6.28884		PPM1E	0.895433	8.96823	6.7027	4.15317		EFHD1	0.692738	16.4302	19.4766	1.58839		PRICKLE1	2.07564	9.8137	8.93239	15.1715
OAF	15.3279	5.06721	6.98909	6.04613		IDH3A	21.3587	89.0664	39.6326	55.7561		ANKLE1	0.182696	0.165962	0.501523	0.133485		NRGN	5.73374	0.462836	2.3346	6.21584
MAGT1	55.6222	22.819	13.277	29.6536		KIFC3	10.7708	33.2035	2.64178	30.1453		FANCF	2.15359	2.88274	6.90565	1.62808		RRM2	64.1011	30.1476	71.0613	120.41
PDE8A	7.73724	3.90266	3.8107	1.44269		CLIP1	15.8424	46.4103	24.0053	21.0596		THUMPD2	1.49666	1.22097	4.45711	1.60281		LUC7L	6.91403	5.92838	9.22819	16.0758
ARFGAP1	26.8318	11.7806	11.1578	8.83238		KIAA1549	2.00436	8.12059	6.59516	2.07272		PPT1	68.9939	43.0622	164.384	47.6241		LAMA1	0.0442761	7.74088	0.886015	6.31447
SEC23A	47.1016	13.9622	13.2789	28.5503		C22orf23	4.75085	15.499	5.55684	10.0888		FAT4	1.70463	0.91407	3.51617	0.79739		MLLT11	29.9926	8.5656	93.0919	95.8435
SMAD3	26.3833	12.7052	7.26783	11.2905		IQCD	0.286299	0.845244	0.187126	0.640618		LEAP2	0.151193	0.188849	0.688448	0.329102		FAXC	0.144204	1.04575	0.414709	1.16814
SORT1	41.0796	21.0852	5.54343	22.1747		ARNTL	4.81386	9.86639	5.52706	2.66633		CHFR	4.21365	0.0527627	4.41131	0.0318283		PHF19	10.9266	7.61022	13.5494	23.3229
HOMER3	14.3117	10.2541	5.22215	1.52698		BAZ2A	4.65417	16.6309	9.81194	7.48505		AMIGO2	17.3055	0.274099	18.4712	0.421291		PCNA	213.179	102.433	122.125	317.784
RPGRIP1L	6.35014	2.05257	2.71197	2.78656		ARHGAP18	4.54682	15.3439	4.48068	11.2279		ISG20	0.651343	0.248271	0.949773	0.027649		CHAF1A	15.2789	13.0645	11.3796	28.8147
MAN1B1	62.7143	17.6442	37.5863	19.3737		L3MBTL1	0.86954	1.09026	0.25869	0.311271		GALC	0.756927	0.010683	0.799395	0.0128887		TMTC4	0.385077	15.2558	1.18081	12.198
LMF2	28.5982	8.36224	11.0493	14.7234		TP53INP1	1.37746	6.10781	2.12573	4.56638		PIGK	21.3787	9.45599	45.9619	14.0669		RDX	21.0594	48.5831	25.3081	68.8195
LDHC	2.09513	0.115538	1.99513	0.390301		CAB39L	1.71074	4.55425	0.625715	3.68165		FZD5	1.02052	0.583099	3.34073	1.66329		SGOL1	5.23257	3.14179	4.87658	9.59707
SERPINE1	88.5083	9.74746	80.8919	15.0366		CCDC109B	16.6409	32.9074	9.14911	17.7857		CHRM3	0.207686	0.0324265	0.531948	0.280371		RAB9B	0.178203	0.882531	3.50647	3.30731
IFT52	30.1732	13.5896	9.87057	12.5671		EFHD1	0.692738	16.4302	19.4766	1.58839		SLC50A1	9.76848	10.0686	27.1981	6.81336		TXNRD2	3.22333	5.21313	3.65759	8.75617
IFNGR1	23.3031	10.9584	7.25024	9.64133		RARRES3	6.1947	11.519	4.45376	4.60905		CHAC1	25.4672	13.4752	43.8125	4.05002		IDI1	7.27297	5.78608	9.118	16.0242
DOPEY2	3.4615	1.73679	1.03751	1.36817		CADM4	1.13804	13.942	3.06091	14.2708		FGF13	0.340623	6.47209	8.37094	1.41546		PPM1D	2.68894	5.0558	4.86395	9.10828
NFKBID	0.553702	0.412536	0.153649	0.0975905		GPCPD1	4.20342	8.78857	4.41115	3.0393		PRR22	0.473547	0.362352	1.30664	0.450024		HMGCS1	9.75772	9.34463	6.25631	18.302
SHB	4.60406	1.52022	0.83392	3.16583		RBMS2	1.40875	3.53088	0.929329	2.35839		CBX2	4.10087	2.43491	10.5885	3.89774		PSRC1	19.8141	7.72699	8.79427	26.2218
ECE1	35.9207	8.3058	19.1244	15.6859		HSPA9	117.651	431.285	246.998	209.356		PAQR6	0.816548	0.964283	2.88197	1.05897		LRR1	5.14787	4.15785	9.25593	13.3739
ENPP2	9.52722	6.06871	3.91305	1.45809		CDH23	0	0.957212	0.00560313	1.26837		MRPS21	24.7869	12.5439	46.5304	8.52511		CXADR	0.0173275	0.300598	2.67012	2.15275
JAG2	1.95712	0.716968	1.33905	0.294467		ZBTB10	0.556519	3.46041	1.89398	2.15752		YRDC	13.4789	18.202	49.5778	17.3108		NACC2	7.99236	8.62927	10.7683	19.7167
MPP1	20.7429	10.8984	10.0161	4.00812		PARP3	9.06363	14.4642	5.02743	5.20536		TLL2	0.00526232	0.352748	0.503194	0.140097		FEN1	23.1587	28.0664	70.4202	87.5165
RRAGA	64.4601	8.48749	53.3931	15.8696		GLIS3	6.08995	38.3342	15.2313	29.8584		ZNF850	0.177671	0.257468	0.773069	0.331489		GNB3	0.823842	0.111478	0.503465	1.03457
ERGIC1	93.362	27.1438	57.7877	27.6884		ZNF441	1.51	3.77548	1.80843	1.72221		DNAJC12	0.792841	0.291265	3.52073	2.41296		PIM2	1.12417	3.75118	2.43641	5.25403
SMOX	12.7463	9.99445	2.35994	3.03566		ZNF253	0.887338	2.2103	1.50691	0.568681		PPIEL	0.553993	0.151895	1.20461	0.495472		TUBB4B	293.854	81.5679	249.26	448.738
FUT11	9.68118	4.15682	4.03619	3.50233		AIFM2	4.06743	19.0709	0.10247	21.3951		KIAA1324L	0.00745111	4.17775	4.78211	0.586372		EXOC6	2.40596	7.31428	4.02244	9.86993
LOC113230	1.17465	0.163023	0.825765	0.432701		SUPV3L1	8.29197	21.1074	7.06491	12.942		CLSTN3	2.55081	0.767334	4.82008	1.49822		CDKL1	0.438871	0.979828	1.25298	1.91697
CPNE1	49.7672	26.3031	15.9501	18.0387		SGSH	3.85533	8.0339	2.8505	4.06716		C1RL	6.52487	2.60011	12.6687	3.61953		C8orf46	0.0257079	2.00799	0.20701	1.60644
TJP2	12.1897	1.21344	5.42492	8.13383		ZNF19	0.578049	0.978912	0.317534	0.4176		USP24	3.73728	3.52681	11.604	4.41902		MZT1	8.99643	16.4527	16.8022	30.2902
SLC30A3	2.09757	0.445225	0.305557	1.79739		NDUFB2	69.384	151.347	65.513	68.3006		CLDND2	0.237785	0.106618	0.578629	0.238886		DLAT	11.1583	24.5773	10.8695	33.3535
MX1	1.74262	0.628264	0.874915	0.616164		RNF44	3.81793	12.306	7.15538	5.55517		WIPF1	4.60608	0.529038	5.13329	0.0493898		CCND3	13.504	15.5439	13.2827	30.2856
CLIC4	191.66	80.9441	119.155	33.1119		VAMP4	2.44683	8.67087	3.69727	5.50311		VWA5A	0.904835	0.782721	3.71377	2.06516		TNFRSF21	5.45915	1.55602	5.26136	8.78196
BOLA1	3.57559	0.952079	3.3778	0.0208846		KLK5	0.0227967	3.95794	0	5.30187		VSIG10L	0.446117	0.0484544	0.585702	0.0974311		LOC100505666	0.565046	0.813758	1.25926	1.88613
PLD1	2.3626	0.829781	0.952418	1.0932		MEX3A	0.753468	2.61383	1.67325	1.09598		ARAP2	0	1.99091	4.00165	2.05675		CYP2E1	0	1.64637	0.322716	1.40651
TTC3	35.2879	14.2701	17.1664	11.5309		NICN1	3.22369	10.0856	4.58001	5.79564		ZNF691	3.48485	3.94931	9.67355	2.36831		OAT	53.2663	37.6917	20.5115	79.5706
HEG1	57.5154	25.5775	16.3733	28.1959		CALD1	136.577	270.275	64.9049	162.972		FLVCR2	0.140023	0.0660721	0.71141	0.515795		VSTM2L	0.853986	12.4975	0	9.52861
PEX3	10.4246	3.00235	4.48214	5.23642		LRP6	2.47189	13.9744	6.80135	9.57121		UGT1A8	14.4774	0.0964204	14.3817	0.0203738		ING1	1.76004	4.67089	1.97244	5.99569
CD276	51.7575	14.3948	23.4485	25.4232		FAM69B	0.213726	8.72056	2.31589	9.23278		LDB1	6.75184	9.25187	24.6279	9.08007		ACAT1	25.9553	81.5375	33.7685	100.788
IFNAR2	8.36991	2.95014	4.36542	2.91983		ZBTB46	2.08976	3.11407	1.08935	1.02349		OTUB2	0.740592	0.360057	1.28319	0.207956		POLR3K	11.8699	24.9352	23.7521	43.1813
CAPZB	60.8505	16.813	31.6926	26.0058		KRCC1	9.07841	20.4945	7.89419	10.6978		MRAP2	0.74869	0.0268145	0.926073	0.169842		WWOX	1.3455	4.39501	1.2048	4.9522
CYS1	0.707644	0.365558	0.0942166	0.408121		EZR	40.2002	118.88	21.4333	98.9401		SPIN3	4.2751	2.08436	7.75411	1.57811		GPR162	0.0141618	0.094341	2.55564	1.89936
JAK2	13.2715	3.94668	5.16712	7.1694		PDP2	1.80944	6.50382	2.35404	4.62855		ZNF235	0.452371	0.906849	1.77475	0.460076		RPS6KA2	5.07023	9.22836	2.17024	11.7364
MGP	12.5544	0.201427	15.0261	0.182262		LZTFL1	6.91086	10.8879	3.61504	4.20686		FTL	666.193	475.746	1544.17	441.616		STAMBPL1	2.68	2.39459	1.9207	4.98309
ZNF785	1.27683	0.0726989	1.45153	0.0438544		GOLGA4	17.392	34.2069	10.9821	17.9252		MAP2K6	4.5945	0.309561	7.42894	2.72924		MED4	13.087	22.9431	14.2594	35.8037
MAP4K4	56.1348	20.573	12.3282	36.0567		USP25	9.11258	19.9235	7.25427	10.602		ZBED3	0.803522	2.54048	4.26056	1.03428		NUSAP1	70.347	39.9362	46.4122	111.546
QPCTL	10.5228	3.62692	5.70881	3.6013		FOXO1	0.428469	5.88441	1.07595	6.46303		YJEFN3	0.517895	0.445629	1.24116	0.312176		KLHL25	1.25353	1.65641	1.53802	3.16535
SUN2	48.5315	17.1495	27.5144	15.023		TIRAP	2.06475	4.72216	0.773164	3.57242		FAM78A	1.38053	0.621899	2.291	0.359235		PRKD1	0.634714	2.0657	3.1212	4.14231
HILPDA	12.7056	3.04687	11.0489	1.54644		TARSL2	1.24936	3.65248	1.73427	1.97781		ERF	19.4781	15.1555	40.8724	7.50062		DRAM1	2.28289	6.83764	2.48005	8.24434
GPR176	5.16048	4.34998	1.44762	0.558144		AES	68.4142	156.317	23.1914	120.743		RHBDL1	1.01272	0.567934	2.03573	0.519086		SMC2	24.5856	9.91597	19.2704	38.2107
ADAT3	1.15045	0.41969	0.315098	0.682461		ASB13	3.51491	6.37675	2.67305	2.47947		FMN2	0.0331916	0.375427	1.24886	0.88365		SALL1	0.0531809	1.89314	2.2033	2.94854
PIGT	133.621	56.5152	78.6748	29.4445		SYNGR1	2.8501	3.92132	0.994669	1.49012		NFASC	1.34539	9.20133	12.8335	2.74046		NTM	0.0851403	2.18716	0.0306063	1.63371
C21orf58	4.6952	1.60369	2.80971	1.3746		SLC35E2	2.04222	4.29265	1.47161	2.32826		SOX18	2.30924	0.313234	2.79464	0.272933		KIF15	13.1711	7.81167	6.84263	19.7186
PGAP2	4.1028	2.66573	1.37567	1.01659		P2RX7	0.815179	3.37942	3.49759	0.290596		PRMT6	7.60356	4.91518	22.8817	11.2184		TUBGCP3	3.72146	9.84719	6.44971	14.1788
DZIP1	2.70166	0.784236	1.00541	1.54108		LAMB2	43.2967	71.7465	15.3758	39.1644		SAYSD1	1.70808	2.58836	6.29178	2.23134		EXOSC8	16.8749	27.3494	20.1202	45.5003
HMG20B	36.6097	22.6648	7.87609	14.5987		RGS14	0.733061	5.16085	2.21465	4.09142		ITGA7	3.59703	8.17903	11.5286	0.2109		KREMEN1	2.41305	1.8229	2.06201	4.4512
SCD	108.695	27.8633	37.4471	68.8003		IFIT2	1.13163	2.1478	0.820933	0.978122		IMPA2	9.66702	3.74498	15.7838	3.00436		WWC2	2.45147	9.6526	4.65059	11.8305
TMED9	313.327	108.052	180.371	98.8185		SLC43A3	8.71373	14.4057	0.0610771	10.8876		FMN1	0.186203	0.45268	0.62782	0.0182765		ESD	50.9957	98.5316	66.4723	152.464
CTNNB1	182.259	59.0197	58.0524	108.257		PRDX5	76.8549	225.376	123.163	107.906		AHDC1	6.69976	1.73131	8.69093	0.681242		DNAJC3	10.7767	19.7572	11.606	29.7234
ARPC1B	105.055	40.6779	57.1081	32.2072		SEL1L	13.2412	43.7754	33.8171	12.7662		OLFML2B	2.30367	0.0117926	2.32146	0.118562		COL4A5	2.29261	8.01685	0.322579	7.48123
ATP1A1	272.798	53.2701	95.427	189.197		ANAPC16	15.0903	32.9666	14.4777	15.531		FAM102A	7.30961	5.02938	19.8336	8.51961		FLVCR1-AS1	1.41844	1.37012	3.99763	4.76902
FKBP14	21.2734	8.16154	6.56158	11.632		CLK4	2.45879	5.56243	1.55319	3.59818		SEMA3C	9.47939	12.5901	51.3736	31.991		IRX1	1.24652	10.3638	1.40634	9.1417
WIPF1	4.60608	0.529038	5.13329	0.0493898		TGIF1	7.00813	14.365	6.02767	6.62889		SLC30A1	2.26888	2.78618	13.4054	9.09982		MAP3K9	0.257331	3.04972	0.422884	2.61907
ARSK	6.75342	2.68762	3.25484	2.45062		HS3ST1	0.117864	1.56278	0.456291	1.56665		KCNAB3	0.782785	0.168992	1.07348	0.182039		MTMR6	5.8907	12.2175	7.56635	18.0114
CCDC107	15.3373	7.43475	6.67787	4.9624		SOD2	29.2377	55.7539	15.0386	32.126		NDRG4	0.648817	0.440477	4.70634	3.88604		CENPQ	6.24783	5.09099	8.07959	13.6204
ZNF575	0.635156	0.329477	0.314417	0.146448		CLCF1	3.43129	11.0755	8.80313	2.94824		LOC100129917	0.335352	1.02101	1.83843	0.589584		CCNO	0.940387	1.66671	0.0620278	1.87215
MAMLD1	2.57704	1.41636	0.838104	0.961193		CRYL1	3.25215	8.95444	2.52591	6.49864		RNF217	0.921073	0.750735	2.74602	1.23491		PHLDA3	10.5985	14.8352	10.432	25.1486
IPW	4.43608	1.69525	2.83626	1.0107		NRBP2	9.48443	22.2866	7.18363	13.8983		NPAS1	0.156966	0.370333	0.564262	0.0700855		HAUS1	19.559	8.07335	13.7652	29.0208
NTNG2	0.512969	0.484745	0	0.15634		TRPM7	5.05566	12.3941	4.82832	7.12226		IER5L	15.6659	4.0345	20.0214	1.52563		ENO2	30.749	11.1248	16.6413	41.0112
ZHX3	7.06668	3.27706	3.18969	2.36826		PANK1	0.862084	2.04808	0.678751	1.27042		RPS6KA5	0.896356	0.55722	2.31051	1.0001		CCBL2	7.48552	6.01087	2.5993	11.265
MAMDC4	1.61606	0.356691	0.81892	0.846003		PBLD	1.70415	2.84851	0.780912	1.42984		SLCO5A1	0.00444169	0.95794	1.06021	0.165103		DDAH1	3.46218	26.8637	10.9969	28.9114
SAMHD1	17.0212	5.93927	5.67852	9.67519		GSTM4	17.515	60.9338	11.4248	54.8395		RABGGTB	27.2399	47.6495	104.19	36.0273		CCDC15	2.21951	1.02508	1.23053	3.1309
OLFM1	3.17492	2.93239	1.04331	0		ZNF84	1.09011	3.59808	2.24791	1.61145		TBC1D16	8.00348	7.75453	17.3589	2.74257		CDK2	17.5443	24.0619	27.0199	47.9993
SYNPO	14.6807	9.49164	4.16971	4.72672		ATAD1	12.1315	40.2123	16.203	27.03		GAD1	0.0776914	0.299209	0.614429	0.278057		PCDH17	0	0.220424	4.0686	2.99903
ANO10	26.9475	17.6943	9.01189	7.08649		ZNF428	18.8195	30.5476	14.8333	8.41015		NFE2	1.68761	0.00724371	1.58858	0		SEMA3B	3.22861	6.10417	1.97877	7.89622
GPR146	2.19281	0.461508	1.92882	0.363126		ZSCAN12	1.02299	1.25371	0.27425	0.429671		FLRT1	0.61452	1.03256	1.79094	0.264585		RACGAP1	30.9016	27.1456	48.6482	74.4566
NFIL3	22.097	9.66006	12.7303	5.38911		OSBPL3	6.10967	17.9659	7.53013	11.1101		C10orf90	2.25009	0.491293	2.75305	0.197576		C2CD3	2.42594	4.23525	2.45566	6.36105
TRIOBP	5.89928	3.67735	1.95335	1.8043		FHL1	16.2697	45.213	31.0859	14.9993		PRKAA2	0.154305	0.86295	2.7776	1.95402		FDX1	4.49484	7.30706	3.00427	10.3304
SLFN11	9.72552	2.33477	0.182532	9.74131		ZNF621	3.22375	7.17375	2.58802	4.08473		EHBP1L1	0.574364	0.684478	1.51826	0.373165		TPD52	8.22235	13.6969	18.9909	28.5285
PDIA4	199.4	41.7966	101.533	108.055		NTNG2	0.512969	0.484745	0	0.15634		FUT1	0.151051	0.887452	1.29113	0.349868		SAPCD2	18.5965	4.48189	10.3192	23.282
MLLT3	2.63396	0.129518	2.71684	0.479025		TTC17	7.59881	23.2223	14.6814	9.80214		CLMN	0.171868	0.650418	1.65559	0.958776		CARHSP1	7.80891	7.35571	16.461	22.0443
MESP1	0.628605	0.229804	0.286599	0.277251		C15orf52	4.15374	10.9418	6.92976	4.0453		DHRS2	0.310617	0.281643	1.20097	0.700391		PBK	56.8884	29.0759	59.8505	101.581
CPPED1	2.88276	1.19058	1.91829	0.536098		FNDC4	4.72311	8.30092	1.56373	5.19484		KCTD15	2.58275	9.73394	16.2056	5.14954		CLPB	5.13611	7.59309	4.00698	11.6481
GLB1	41.0417	19.6974	18.1121	14.1116		INHA	0.460641	0.684219	0.0358036	0.450266		ZNF581	4.96977	4.45296	13.0177	4.61321		METTL21A	2.08422	1.69537	1.5586	3.71275
PLCG1	34.6113	15.8897	14.8388	13.1424		RASSF8	1.72913	8.88882	5.46923	5.10511		DNAH5	0.202489	0.153371	0.608648	0.301117		RCOR2	0.102624	0.0683646	0.531238	0.488005
SPEF2	0.703951	0.422647	0.377753	0.0948074		ZNF14	1.47912	3.33452	1.66864	1.46785		C11orf31	15.0483	16.3484	48.4634	20.9687		PDGFA	3.88428	7.56291	29.9257	28.739
SLC2A4RG	30.0979	13.3023	15.2702	9.70496		HCN3	0.699012	2.40413	1.16198	1.4683		WDR83	3.99058	3.21345	10.1108	3.73421		GTF3A	43.5239	76.6693	25.5993	101.27
ZDHHC8	5.71936	2.29987	2.61183	2.3676		SLAIN1	0.0150682	5.03146	0.238336	6.71617		FAM69A	13.004	3.39402	23.7411	9.3159		KIAA0101	20.2917	11.1392	29.5028	42.2994
MEX3B	1.35257	0.239547	0.914392	0.567871		TMEM136	1.94447	10.8985	3.34715	9.8075		JAKMIP2	0.121077	5.88882	6.28389	0.797787		WWTR1	19.3856	8.20108	24.9533	36.4666
CYP51A1	9.33043	5.40976	6.42776	0.0435477		UQCRC1	131.066	205.508	40.4303	113.476		SIRT7	9.52018	5.84492	18.9134	5.13885		KCNJ2	0.0562319	5.34902	0.680153	4.22031
LURAP1L	17.7692	10.2743	9.74227	2.63481		TGFBR2	6.03838	8.79443	2.62002	3.54306		LOH12CR2	0.683433	0.578743	1.78223	0.67496		GCLM	28.8323	21.3282	59.3622	75.9166
CALR	817.308	239.147	324.1	480.832		SLC16A1	55.147	122.046	40.4474	73.7885		DPH2	15.5612	16.1128	37.98	9.71962		ACTG1	850.994	837.578	502.89	1518.02
BBS5	2.92882	1.01501	1.9556	0.77103		MIR22HG	9.13884	18.2389	9.96804	6.25159		FAM174A	6.45569	11.0689	21.9308	6.37991		CENPM	11.1124	4.83697	6.7486	15.7203
LSS	28.3076	12.7434	10.5458	12.9186		LARS2	8.38855	20.6555	5.26003	15.079		ATP10D	3.44888	4.55019	9.07368	1.89638		BUD13	4.96674	7.81439	6.23598	13.1678
ARRDC3	22.5681	8.47466	17.2507	3.16152		P4HTM	8.13491	15.3615	4.41178	8.8314		MB	0.423265	0.48062	0.922157	0.103085		FOXRED1	13.3272	8.95522	6.72241	20.075
PORCN	12.6607	9.84346	2.61969	3.76182		ENTPD4	12.4618	32.8704	17.7327	15.5554		SLC9A5	0.705946	0.238315	0.960227	0.105424		TMPO	18.2817	38.1883	36.5937	64.3632
GALE	24.9114	6.15601	17.1382	8.6408		CEBPD	8.97188	11.3724	4.75081	2.13175		KIF7	0.168072	2.36294	4.13657	1.99478		KATNAL2	0.67288	3.37757	1.20266	3.63269
SEMA4B	10.8105	1.7462	10.4757	1.64361		MGAT5B	1.79839	3.77886	1.04244	2.43042		PCDHB5	11.3334	0.551464	17.1914	6.93542		SLC25A25	3.86308	9.16447	4.38905	12.042
ACSF2	8.19482	4.35138	3.65661	2.52522		VPS36	5.29214	21.4776	8.18232	16.4994		GNB4	9.66721	6.2013	28.9492	15.846		ME2	8.46843	8.93245	7.59331	17.2794
TRAPPC5	39.3404	25.6389	13.1402	11.8969		CHCHD6	11.1085	22.5436	6.95691	13.406		CHD4	31.6637	39.3386	98.3844	36.9723		ST6GAL1	0.700275	0.545502	2.93962	2.8935
CMIP	11.4894	3.55478	4.37485	6.87615		SLC36A4	1.56963	6.09151	3.36515	3.56939		ZBTB42	0.78205	0.478959	1.73395	0.648812		PXDC1	8.12014	26.9453	3.64296	26.7574
DLX1	1.97453	0.641486	0.258111	1.64555		RNF187	25.5207	154.668	153.386	37.2586		ZNF223	1.17838	1.44733	2.7852	0.443938		DMD	0.970853	0.732877	1.184	1.99399
C14orf132	4.2357	1.49351	2.90835	1.0661		ITPR2	1.22612	2.75999	0.912075	1.71968		HECW1	0.726795	0.0173536	0.906483	0.256472		CASKIN1	0.131195	0.757305	0.0147696	0.62357
HACL1	13.0027	4.41638	5.66321	6.71152		FRS3	0.883013	1.78375	0.846471	0.763893		FAM49A	0.466337	6.03318	6.9182	1.14267		CHAMP1	3.98025	11.5092	9.00433	16.9039
BACH1	6.47792	2.92167	3.20311	2.25094		STX3	1.47202	5.19172	4.30853	1.48712		ZNF155	2.06627	1.64169	3.63872	0.312445		PRDX3	83.0234	93.3375	73.9572	172.506
ZNF391	0.692085	0.195199	0.60994	0.0897147		ZNF770	8.71813	24.8886	12.9592	13.2002		POU3F3	0.00395375	16.0961	19.2444	5.17956		PRDM16	0.482	1.17688	0.0146839	1.15313
MYBL2	49.5959	14.7494	28.9473	20.4316		RAB3A	1.66168	2.63889	0.904549	1.13279		MAGOH	30.7767	21.4874	72.0746	27.439		WASF3	2.06262	5.11718	3.11447	7.08276
HLA-C	46.9833	19.191	14.6502	26.9633		PRDM16	0.482	1.17688	0.0146839	1.15313		PRPF38A	14.6021	6.24552	31.4766	13.9788		ST5	5.71767	10.7202	3.37029	13.6261
SLC43A2	1.23683	0.455117	0.422059	0.723976		CYCS	42.4415	129.332	52.5811	86.711		CDC42EP1	35.6642	0.11665	32.5728	0.289747		ILF2	82.3996	97.8697	128.467	212.368
TMEM50A	45.9785	12.6311	39.1273	7.81389		C8orf37	1.54757	3.32504	1.19999	1.92618		RPS6KC1	5.2487	6.85936	18.6178	8.52792		TSPAN2	0.0665589	8.08272	0.622094	6.02915
F11R	2.31271	0.426932	1.21988	1.35625		FAM189A2	0	1.30898	0.185784	1.65857		PGAM2	1.57991	0.761663	2.2419	0.146192		CCP110	5.52931	7.16133	8.36342	14.4702
CENPB	52.418	16.7104	32.6894	18.6859		KLC2	10.164	25.9588	13.6748	12.7572		EGF	0.121896	1.8583	3.83367	2.27653		RBM47	0.370027	0.277028	1.53764	1.50061
RPN2	314.783	123.315	158.822	127.07		BIRC3	0.559316	0.772664	0.0592998	0.471275		ISL2	1.09926	0.741756	2.11208	0.504574		CRY1	3.44521	6.31866	1.99092	8.06881
RBFOX2	29.7779	17.2004	10.5456	10.9774		MAP3K8	1.5137	1.79715	0.0425116	0.980147		IFI16	30.0817	19.9886	64.1525	21.2905		FH	35.2209	97.7354	42.1653	120.206
C2orf81	2.21086	1.11412	0.895069	0.869747		PARD6A	1.34005	3.94662	0.73019	3.50026		PELO	10.1185	4.08334	19.724	7.78791		DCLRE1B	6.06709	4.57038	3.71954	9.85151
GNAI2	112.584	37.8586	47.3793	61.4543		SPIRE2	2.72945	7.15689	2.09267	5.28005		GHR	0.39442	0.379149	1.03838	0.384592		PIH1D2	1.45724	1.82508	0.880336	2.85532
ALDH1L2	13.5202	0.615919	8.84159	8.16418		FAM49A	0.466337	6.03318	6.9182	1.14267		C1S	38.0154	6.76286	64.9122	27.6627		TGIF2	2.0008	1.42429	0.091895	2.41223
C1GALT1C1	33.7141	10.7133	17.7867	15.4729		BCL6	5.58445	8.90501	5.12348	1.88211		NOVA1	0.0166074	0.750226	1.75519	1.19293		HAT1	62.326	31.3928	41.3862	92.5286
DUSP18	1.90184	1.68639	0.118257	0.676472		PNMA2	13.4077	18.4015	1.74977	10.8807		PRKCZ	0.70548	0.0350471	1.46253	0.892701		ENDOD1	4.36564	3.11686	8.5701	10.9837
PLD3	53.264	19.5846	41.8645	8.20777		WHAMM	1.59018	6.04337	2.49927	4.46291		HARS2	15.6856	14.1912	34.6229	8.83404		CORO2B	0.837963	12.4744	7.44111	14.1949
DAND5	0.534879	0.0685225	0.517675	0.113671		LRIG2	2.00464	3.48858	1.01963	1.91765		CFB	1.1815	1.18378	2.28584	0.199002		HAUS8	10.1804	4.59521	8.25181	15.7469
UBXN11	6.25952	3.25056	3.22691	1.72762		HCP5	0.00196185	0.42148	0.5642	0.031535		ALG6	3.94786	3.34021	8.68609	2.46358		CALM2	68.6039	100.754	68.2021	162.358
IFNGR2	23.4146	11.3217	8.00475	11.3868		CCDC92	6.15008	13.3669	6.25733	6.5754		ZNF646	3.02475	3.39573	8.47589	3.0993		WBSCR27	1.55168	1.19638	0.661097	2.32868
CTSC	11.2458	4.14816	9.32946	1.28161		TCAP	0.259001	0.770255	0.611841	0.223029		FLJ20021	1.21317	0.654766	2.42284	0.857664		GCA	0.961214	1.42141	2.50217	3.33543
SNX3	107.607	42.5992	45.5581	53.206		CTXN1	6.67203	12.392	6.67312	4.29384		ARSJ	3.76649	0.979917	5.81569	1.80588		USP9Y	0.406352	7.60078	2.40355	7.10754
NCOA3	8.5148	4.93707	3.77271	2.48199		TPP1	28.1479	46.3361	25.5812	12.361		PCDHB13	1.3985	0.34216	2.05672	0.577428		CERS6	4.9548	8.72877	8.13385	14.8879
MAN1A1	4.38391	0.652191	4.53033	0.583904		CREBL2	6.15813	25.1376	13.4571	16.2599		TPST1	18.884	3.43573	25.7674	6.73687		FAM149A	0.322842	0.910735	0.464222	1.15835
PTPRG	14.514	7.44434	5.96894	5.68604		SDK1	0.154349	3.24112	0.00241242	4.46986		ADRA2C	0.0909888	0.106073	0.732676	0.630729		ESCO2	9.05635	8.22603	13.4038	20.9309
OCEL1	6.38405	2.63183	3.66287	2.11681		PXDC1	8.12014	26.9453	3.64296	26.7574		TMC6	0.0120457	0.737242	0.892023	0.260182		KHDRBS3	3.67537	2.84943	7.84926	9.79484
SH2B3	10.8357	6.22755	3.26885	4.80533		ZC3H6	0.710215	1.47593	0.672684	0.727464		TGFA	0.299107	6.22974	6.2687	0.570936		GSR	29.9249	21.8344	45.7117	66.403
TERF1	19.6274	6.37013	9.84902	9.71105		AMPH	3.16686	6.23547	2.96104	2.78971		RUFY3	2.39249	1.92993	5.82721	2.28056		EPHA2	12.6246	35.6844	6.18465	37.0875
TMEM164	11.5265	3.01744	9.50108	2.71231		SAMD5	3.01152	5.30161	2.00111	2.59811		HIST1H2AM	0.109747	0.0913868	0.631232	0.514524		CSGALNACT2	8.03569	14.8233	6.19197	19.7644
CUL4B	43.2733	22.6851	23.3476	11.2212		TFEB	1.34187	4.22542	3.23146	1.49859		PARS2	1.56054	1.97719	4.41274	1.47025		AURKB	22.636	13.3409	22.1771	39.5081
GYS1	41.7344	13.6052	24.8528	16.7851		RAB6A	23.938	63.1773	23.3975	43.4646		LOC100507424	0.163494	0.229471	0.662981	0.360285		GAS2L3	2.56147	3.06669	5.364	7.46697
PPDPF	163.848	119.521	45.0037	52.4274		TK2	8.91791	14.7269	5.87322	6.37533		FAM73A	7.12625	5.62397	15.1709	4.5541		AFF3	0.516331	1.92575	5.85218	5.62967
SH3PXD2A	4.76635	5.48057	0.681038	0.149588		HMGB3	12.291	32.2038	15.0431	18.968		APLN	27.5081	0.34511	24.7593	0.388606		SNHG4	1.05548	1.46237	5.84325	5.67389
PIP5K1C	9.02165	5.23407	2.86456	3.84747		OLFM1	3.17492	2.93239	1.04331	0		CBX4	6.93389	11.0493	19.2832	4.06744		RNASEH2B	7.40526	11.6111	10.6601	20.1373
IMPACT	8.95047	2.62121	9.22993	0.00476266		ALPK2	5.20801	20.4786	6.8711	17.3808		ZCCHC11	5.31112	5.08955	13.7986	5.3847		ADRA2C	0.0909888	0.106073	0.732676	0.630729
C9orf9	7.38802	4.44804	3.22382	2.13144		COQ9	37.6564	73.8067	27.2101	41.4019		TM2D1	6.65591	6.29009	15.4935	4.79669		TROAP	6.86908	5.87196	9.63618	15.18
HLA-B	54.96	25.0383	12.9227	34.9685		RALGAPA2	4.13732	7.1201	4.31578	1.80006		RNASEL	2.46167	1.63008	6.54783	3.42262		INPP5A	2.75299	3.58002	2.19728	5.78124
MAP7D1	62.8752	23.6421	30.0584	29.7459		MARK1	0	3.25236	2.00193	2.68396		SAMD15	1.38126	0.256409	1.77109	0.397735		CUTC	15.8911	16.676	12.0084	30.2089
RNF149	6.82491	4.43854	4.60908	0.0120607		TIMP2	132.006	172.729	43.6093	73.3944		PPP1R11	3.22495	2.30945	7.03003	2.54533		NPAS3	0.00595441	0.738782	0.222612	0.655026
TGFB1I1	22.6375	12.2194	6.79562	11.0401		SAP30L	5.14667	10.4197	6.29301	3.58304		SNIP1	5.22668	5.15444	12.717	4.24424		FER	2.43456	6.43819	2.88533	7.95697
C4orf48	5.80657	4.20329	1.99247	1.52465		NDUFS7	47.3949	79.2905	27.736	39.1891		PRRX1	32.2267	3.19952	50.1596	22.2726		EXO1	6.96264	7.46469	12.1725	17.9964
CYB561	33.8092	17.1845	19.0907	8.68772		AJUBA	5.68267	29.7189	13.0355	24.1487		PLD6	0.0345665	2.50418	3.08165	1.00707		LYAR	9.79644	11.931	27.3743	33.1623
C3	0.926883	0.0780492	0.0249586	1.13345		SLIT2	1.14205	9.52644	2.4458	10.1573		OGFRL1	4.91465	5.20934	17.3875	9.94681		ZNF678	0.23515	0.76001	0.676256	1.12714
SDF4	100.919	53.2591	40.546	40.9532		SEPT7P2	1.30611	3.07101	1.29404	1.83221		NRP2	8.93888	3.1058	18.3695	9.17741		PTCD3	7.47387	13.7953	7.91274	19.6709
BCL9L	15.4833	6.64302	7.56143	6.48569		ZFHX4	0.645844	1.52092	1.07367	0.475727		AGA	6.89058	5.56144	18.7196	9.17901		WDR66	0.0622198	0.863512	0.799242	1.16265
MET	46.3343	23.0089	27.3614	11.5705		NDUFA12	32.1781	97.1265	48.2911	59.7426		TNFAIP2	1.00279	0.461932	4.17857	3.36956		CKS2	133.212	53.3197	95.4002	189.993
LINC00526	2.15533	0	2.88344	0		IRF5	1.11632	3.58074	1.90821	2.14571		RHOBTB3	12.5407	8.75288	21.4292	3.49858		FOXM1	34.0307	41.842	41.4231	79.004
TAF12	20.1133	7.13106	14.2397	5.54222		KIAA1109	2.79216	5.94643	3.6728	2.12249		KIF5C	3.06448	1.19559	3.80257	0.149641		TTC28	0.194501	2.1029	1.61277	2.63363
DNTTIP1	49.5384	19.7687	22.4203	24.1277		ZNF497	1.14148	1.35838	0.373978	0.447201		CASP8	3.93401	4.61636	11.4895	4.78299		CTTN	32.8022	62.547	35.1124	87.665
SAMD9L	7.88314	3.02303	3.90616	3.62716		ARHGAP27	0.299467	0.886804	0.596228	0.386303		CREB3L4	2.22124	1.74307	6.03305	3.03965		RAB30	2.86718	3.61826	1.03562	5.05303
NACAD	0.942981	0.227466	0.731775	0.304504		LCOR	0.768557	2.27659	1.30229	1.2211		RGS17	0.340271	0.121433	0.786349	0.451725		NDRG4	0.648817	0.440477	4.70634	3.88604
FAM171A2	2.80017	1.48689	1.19626	1.07361		MIPEP	6.4764	16.7162	5.45255	12.2759		ATAT1	0.25377	0.471825	0.965349	0.395907		VPS13D	1.98811	8.03353	0.869851	7.29955
BHLHE40	70.1056	38.1488	17.3682	38.5688		GLIS2	3.20911	15.7554	5.62906	13.9852		YPEL2	0.42564	0.938537	1.63047	0.530238		ACAT2	26.9481	13.7921	10.1473	34.1027
CCR10	0.529885	0.119253	0.391264	0.201425		MRPL15	29.1732	69.3408	30.158	41.2301		DACH1	0	1.58008	1.54516	0.215228		FRY	0.081456	2.02516	0.191229	1.5398
LOC642852	7.99402	4.31492	5.1092	1.33393		PPM1J	0.291037	0.536626	0.0597841	0.428134		ZNHIT2	2.24028	3.97528	7.03714	1.96933		PPP2R1B	5.53537	8.19641	6.20711	13.3604
EMP3	145.218	69.9957	78.2431	47.2355		LETM2	0.547007	2.02871	0.901513	1.49644		AKR1B10	18.7756	4.07129	41.1228	25.0977		CHD1L	8.55319	13.2109	21.1809	28.7649
TSNAXIP1	0.737197	0.484632	0.0464927	0.461257		TCF7	1.62077	2.08288	1.02764	0.376082		ELL2	7.87057	3.39348	13.0206	3.92538		NT5DC3	1.04217	3.4507	2.294	4.54275
SEPW1	79.4009	13.1493	58.9202	34.8403		PLEKHA8	3.63494	7.37564	2.68264	4.40258		SCN1B	2.88074	0.509746	3.41739	0.596904		ALG5	16.3028	33.5961	14.4877	43.0853
POLR3H	11.9956	4.02555	6.36882	5.75867		CCDC84	2.67586	12.5189	2.10948	13.4295		SH3BP4	15.932	5.39823	32.7546	16.9277		SPATS2L	20.345	9.31926	6.74108	24.3604
CLIP3	5.80432	2.49024	5.23224	0.0937331		MIB2	6.34563	8.79145	2.42986	4.0163		LMO4	11.3432	11.6711	24.3191	5.39326		FUT8	4.85221	3.74067	3.92315	8.37416
ID3	108.533	35.1062	94.5304	16.6702		PHACTR2	1.91716	7.33424	0.482162	8.27892		LOC155060	0.898123	1.50515	3.28138	1.43003		SDPR	0	8.39896	0.236469	5.77695
APBA3	5.35789	3.57473	1.70942	1.94076		TRO	0.421798	2.19967	2.03542	0.746952		ENOX2	6.65844	3.42271	11.4302	3.27747		PPP2R3B	2.12965	3.57425	1.52586	4.83603
FUCA2	60.4947	12.8556	36.9081	31.8134		SYNDIG1	1.99834	17.5575	2.41655	21.1684		ZNF518B	2.50692	1.70039	3.60108	0.00258046		HOXA2	0.400801	0.784309	0.547506	1.15764
PDIA3	98.4368	38.8676	35.0731	59.0322		SLC39A13	11.4803	18.4782	7.01924	8.42688		ADD2	4.9253	7.19419	19.9753	11.2332		ACYP1	5.34832	4.49918	7.00806	11.2597
NSUN5	3.93718	1.8934	1.54403	1.88515		GRAMD3	0.111474	2.17295	2.73952	0.315609		BAG2	10.3317	2.29178	18.2893	8.79204		MCM3	40.9723	54.3695	54.8357	100.301
ULBP3	3.88158	1.51453	1.80858	1.92868		ZNF100	0.561969	1.36735	1.42701	0.00400405		HSPB3	0	8.19338	6.99253	0		LIN9	2.8357	4.02533	7.80046	9.78514
ASIC3	1.27034	0.294907	1.31741	0.108286		U2AF1L4	1.89378	4.31036	3.06603	1.32474		IFI27L2	25.1402	3.90732	28.7443	4.67573		ZC3H12C	0.570455	3.23081	1.2595	3.37558
SNX33	7.70921	4.04721	2.35336	4.06901		AMN1	2.29544	5.0992	2.33177	2.81192		ATP6V0B	52.138	56.3967	122.448	35.1826		LDHB	120.649	447.643	508.541	718.173
CCM2	26.1487	9.52315	13.9066	12.1245		C12orf66	0.890554	3.26741	1.93708	1.93923		DNAJB4	17.529	3.08402	24.223	7.84
RCAN3	3.3632	0.88619	2.41802	1.27		DRAM2	13.3192	18.6344	5.51469	8.36067		FAF1	16.4775	11.2053	37.6973	16.6162
SIL1	31.3646	12.1261	17.2028	13.4238		DCLK1	1.96346	4.56681	2.73725	1.96602		ERMAP	3.03883	3.37391	6.59469	1.3398
CD74	0.996232	0.0617762	1.20392	0.0958256		UTRN	5.59075	10.9387	4.01645	6.36389		HOXA10	0.0111326	3.14748	4.54345	2.19299
GATSL3	2.44937	1.25303	0.96342	1.13656		ARNT2	2.7791	11.5414	3.56254	10.5101		DSTNP2	1.2092	1.90641	5.819	3.74159
BCAS4	13.7044	7.81587	4.20141	6.76701		C11orf54	5.37211	12.865	3.38309	10.0389		ZNF585A	1.23533	1.0684	2.4338	0.567442
LMAN1	65.8263	23.7595	32.6976	33.7783		HKR1	3.60691	7.12633	4.51302	2.2976		TTC1	43.3841	34.8755	95.2137	34.0813
P4HB	472.5	154.008	313.402	180.592		ASB1	7.23001	15.4626	7.11576	8.26408		LRP8	6.49427	3.85833	15.7183	8.19895
ARHGEF6	9.57965	0.0241965	12.976	0.139474		PPP1R13L	2.80856	4.07054	2.13614	1.0081		SNHG10	1.76248	0.741378	3.73616	1.90755
PTRH1	9.33406	5.00572	3.80333	3.99687		EIF4A2	92.1038	177.017	75.6868	91.3087		RRAGC	20.8406	26.5219	51.0369	12.9601
HEMK1	5.04492	2.95884	1.5734	2.3953		FAM110B	1.72935	3.56613	1.97058	1.52019		ZZZ3	10.8656	11.2472	25.3561	7.92882
ORAI3	7.92257	1.50521	8.31281	1.08796		CD55	7.28046	20.8933	12.3024	11.0023		PRKACB	7.75357	14.9495	26.8468	9.26091
MAPKAPK3	20.8223	12.2282	9.53034	6.91396		PKN1	23.1618	45.8248	15.3655	28.5666		C6orf52	0.0808881	0.420974	1.01772	0.711048
IFIT1	2.52464	0.589891	1.09991	1.78679		COX5B	106.999	268.824	165.778	121.246		MMP14	113.134	45.2566	146.998	16.9718
GSS	37.0471	20.8785	17.4199	12.7359		ATXN7	2.5857	5.52272	2.45142	3.05915		MLLT3	2.63396	0.129518	2.71684	0.479025
TMEM102	1.28222	0.977479	0.636218	0.154216		TMEM198B	1.16284	2.99887	2.05395	1.17981		PLSCR1	12.3178	16.0031	31.8654	9.73462
SHISA5	47.4648	25.0531	22.1853	18.5404		C1orf233	1.88475	1.28538	0	0		KRBA2	0.275763	2.21619	2.81258	0.869777
MOB3A	11.8521	6.73392	4.17601	5.52364		TIMP3	85.1258	105.233	0.35956	68.9106		TAF10	19.0804	24.1684	52.0189	18.9496
ZYX	54.9983	27.202	35.163	13.8966		C11orf95	2.22456	4.4516	1.86785	2.44327		RRP8	4.21225	6.44747	12.7283	4.57929
NOL3	11.6303	5.71183	5.10338	5.31997		SRGAP1	0.437244	1.44763	0.559202	1.12985		PTCHD1	0.72057	0.190661	1.35568	0.713759
TCFL5	10.3368	5.19153	5.16628	3.9854		RNF13	13.47	35.821	19.1788	19.9698		PTTG3P	0.672839	0.121799	1.17782	0.617176
ZNF503	8.47624	4.35802	5.37717	2.02819		PIK3C2A	6.00159	15.6227	8.62365	8.3271		ZNF607	0.738064	1.70319	2.73223	0.836138
UGDH	20.4017	6.64233	11.1576	10.5338		KCTD6	2.69055	7.07913	3.11654	4.59886		IFI35	16.6469	14.7639	31.7452	6.67241
DNAJB5	5.15576	2.67022	2.62259	1.87424		TMEM129	11.5797	25.1517	17.5812	7.82912		TOE1	5.63533	3.97546	15.4755	8.97898
TMEM160	14.1981	9.53524	4.18484	6.0389		KANSL1-AS1	0.819108	2.10306	0.834286	1.44008		NAP1L5	0	2.29264	4.63166	3.27451
THEM4	1.95693	1.36847	0.916503	0.439578		NME6	5.37054	9.034	3.46581	4.45827		PFDN6	8.66225	8.30208	21.9687	9.51793
IER2	23.6235	10.3976	14.6869	7.82057		HS3ST3B1	5.27136	4.00739	0.319003	0.310219		DNHD1	0.27496	0.256398	0.581622	0.170077
KIAA0513	2.13375	0.932248	1.01876	1.02304		SDC4	17.0244	26.2057	5.43342	16.1439		UTP3	12.6076	13.4182	34.2555	15.3166
EDEM2	20.7697	8.41753	11.9604	8.58327		NR1D2	13.7521	30.8846	17.6684	14.0928		GABRA3	9.04533	0.0585947	7.9658	0.526981
LIME1	2.84224	1.49323	1.53357	0.940037		SMO	6.07837	15.7918	5.4498	11.7485		PTBP2	1.85175	2.11491	5.82338	3.08044
NCKIPSD	12.0078	7.40273	4.1415	5.22028		FNDC3A	5.8535	18.4516	9.2925	12.0582		EBF1	3.48074	0.750612	3.99045	0.603725
ANKRD7	0.617047	0	0.849512	0.0131895		PTPRK	7.40941	10.9753	3.96217	4.81172		GNAS-AS1	0.923886	0	0.774946	0.0154694
HAUS7	11.2346	3.55532	5.59831	6.55748		ZNF708	0.718541	1.74572	0.76579	1.0913		SHISA4	7.8299	7.81501	18.3688	6.70235
FCHSD1	3.41515	1.58147	3.13593	0.0597921		BCAR3	10.9601	16.1301	8.21664	4.62778		TMEM223	7.83354	10.402	25.2074	12.4542
PDIA6	205.353	57.3693	102.899	127.607		FAM89A	0.535182	13.3199	9.64504	9.4867		WBP2	36.7767	32.738	73.1891	19.6198
WASF2	35.5442	14.3769	27.0507	8.48529		MTMR10	4.54521	8.9863	3.07158	5.66469		RXRA	12.5121	2.74378	16.4529	4.84057
ATP8B1	4.84325	5.30481	0.198485	1.30234		OGDH	23.8345	44.6675	10.9669	31.2326		FAH	10.2809	8.30503	20.9131	7.02179
PLOD3	100.395	39.3328	78.2723	23.4713		RABGAP1L	0.737103	2.97757	1.89796	1.7669		GLI1	0.733698	0.381334	1.33823	0.524377
ITM2C	35.1866	11.623	25.4604	12.3722		ZXDA	0.61825	1.22046	1.18308	0.00735537		MAP2K5	4.70511	4.88158	10.2032	2.93777
PRELID2	2.1275	0.808447	0.957568	1.22537		PPP1R14C	0.805771	5.0591	2.81549	3.87751		ZNF45	3.26368	4.96404	10.4557	4.61324
PTTG1IP	150.72	81.8642	85.3475	45.0003		TMEM192	2.75854	8.92087	6.35451	4.11716		MFAP3L	0.220127	1.5886	2.71861	1.53328
SNTA1	13.1866	6.17496	4.82791	7.57227		SLC7A1	12.8443	55.9949	31.5762	38.6602		RAB3IL1	2.27316	4.6638	7.27572	2.00855
COL4A1	17.1942	5.63034	0.0962289	18.5204		KSR1	0.622812	1.27177	0.553306	0.713373		CCDC89	1.54441	0.0365697	1.45243	0.205894
PCYOX1	35.1276	13.3922	19.705	16.4867		CYP27B1	0.544425	1.0081	0.401722	0.554143		KIAA1024	0.27746	0.279451	0.702942	0.307947
FAM179B	2.72673	0.889469	2.32959	0.634489		C7orf31	0.597309	2.61434	1.6184	1.67624		PFN2	108.805	68.7374	257.044	138.848
LOC730101	4.61397	0.207786	6.27575	0.0378395		GHITM	80.0938	220.043	100.807	146.817		CCDC40	0.58658	0.819043	1.33719	0.240749
FAM162A	67.1805	43.213	24.0584	27.7015		MTHFD2L	0.936471	2.07528	0.781882	1.37327		TMEM59	26.9152	13.1394	42.937	12.8125
TRAF3IP2	3.17979	0.571636	1.69388	2.23175		NFKBIZ	0.899906	1.85571	0.640895	1.22391		ODF2L	2.25758	0.337005	3.87172	2.174
HSD17B6	0.781772	0.403427	0.316656	0.387165		LONP1	52.6062	122.379	87.448	42.319		TFRC	48.8745	67.4098	141.217	57.6704
FAM126A	17.7229	7.77572	8.4045	8.95341		LOC100130950	0.474258	0.678226	0.237199	0.300373		POLG2	3.39771	3.37839	7.85882	2.90816
SEC24D	28.3948	11.6516	11.5595	17.0625		CA11	2.4681	9.51314	7.96576	3.77885		HDHD3	3.08484	1.31029	4.53802	1.21464
NCOA7	13.1922	5.66044	8.21302	4.84468		YOD1	1.02451	5.05509	2.5103	4.02091		MANEAL	8.90496	11.6456	29.9466	16.4695
FLJ32255	2.35045	1.55933	0.278552	1.49854		ARVCF	0.737167	1.65406	0.272932	1.46342		NAT14	18.3435	14.3846	33.6443	8.89601
SAP25	0.768098	0.284266	0.613593	0.192914		HOXD4	0.467385	0.938642	0.632531	0.303826		HEY2	1.24683	0.32202	1.66821	0.495681
LPCAT2	4.5035	0.421265	3.72281	2.25553		RELL2	2.04075	3.89673	2.02493	1.76395		DIS3L2	3.36564	2.09444	5.68414	1.58563
TUSC3	21.2656	0.0878496	30.1231	0.0184326		ANKRD10	4.44958	16.4744	5.57874	14.6191		ZNF585B	1.40971	1.26227	2.24581	0.113032
SEC13	68.3503	35.0537	20.621	41.5008		ZNF461	0.910772	1.73878	1.39746	0.295698		RCOR2	0.102624	0.0683646	0.531238	0.488005
PLXNA3	11.053	5.96305	6.42334	3.33203		TOLLIP	7.07654	16.8074	12.1232	5.9706		MAN1A1	4.38391	0.652191	4.53033	0.583904
PDK1	7.6462	3.02558	4.17358	3.67792		USP4	6.24213	15.8451	6.04071	11.4678		LYPLAL1	4.77837	4.39298	10.1912	3.47125
SNX9	22.092	9.37264	11.7132	10.361		LOC100506548	3.78352	9.1496	6.49021	3.44584		ZBTB48	3.62376	2.21581	5.95196	1.54609
TTC21A	0.648739	0.418087	0.25297	0.252452		KLHDC8A	0	1.47786	0.209179	2.00708		GAB1	1.20948	0.988378	2.70749	1.16756
OSMR	38.5272	22.7463	17.9201	14.1798		JAZF1	4.82842	23.5952	9.68164	20.8802		NAMPT	49.5656	16.1888	61.01	10.1309
ADAMTS14	1.11961	1.39986	0.00486377	0.190297								ZFP36	4.66744	2.71808	6.79916	1.07266
PXK	24.1331	9.79511	18.5106	6.07515								PECR	4.23049	3.05569	8.74877	3.60063
NMNAT1	2.58214	2.39319	0.833515	0.452034								CDK5R1	0.47613	0.627432	1.66175	0.965958
SLC25A37	9.19439	3.48987	7.04544	2.56524								RAB9B	0.178203	0.882531	3.50647	3.30731
STYXL1	16.7233	10.716	7.31155	5.82729								PHKA1	1.55861	3.40236	5.58423	2.0045
IFNAR1	19.6252	7.23255	12.9559	7.82711								CHMP1B	14.1244	12.125	25.7514	5.91339
RGS20	3.55144	3.86558	0.476127	0.730534								NFXL1	1.54079	4.27788	6.58401	2.41438
DOCK6	3.12886	2.18818	0.836571	1.44583								TCEAL8	32.6182	17.075	45.9516	7.79718
TMED3	38.7084	12.5089	27.2127	15.6218								RIC8A	21.4187	18.2419	43.7405	15.0787
C4orf3	44.506	19.8911	29.2654	14.5071								CCDC152	1.21672	6.26e-28	0.978301	0.00873197
ZDHHC9	16.3766	9.42179	8.50775	5.51102								WDR91	2.83877	2.2129	4.94159	1.14309
LOC257396	2.72872	0.450687	2.51851	0.943992								IMPACT	8.95047	2.62121	9.22993	0.00476266
TMSB10	1920.43	888.876	1199.93	666.277								C7orf43	5.42275	3.34311	9.11045	2.6609
LZTR1	12.0023	4.78231	7.48043	4.99404								DYRK2	2.64385	5.12328	9.1216	3.68192
RABAC1	73.2493	52.6307	26.9825	25.7715								ATXN3	1.34372	1.30751	2.90548	0.996022
MVD	14.6305	8.82758	3.24185	8.98278								EMP2	4.32152	2.10223	10.4091	6.64443
NNMT	132.149	93.2695	40.4555	56.4958								PLXNB3	6.19078	0.227982	5.46736	0.44626
VAPB	15.2278	8.69967	5.7864	7.43822								ATF7IP	3.38003	5.9897	13.1707	7.18577
STX10	45.8107	21.6723	25.2863	19.0544								C17orf62	11.364	3.31064	14.5608	3.63004
DNASE1L2	0.523988	0.268509	0.405707	0.0809868								MRFAP1L1	28.0167	16.5881	47.8698	15.7944
FBXL7	7.8487	4.28577	2.56017	4.47364								TSPAN31	9.8445	13.0094	26.2807	10.3334
AP5S1	11.4166	5.707	6.14297	4.62064								GATA2	0.714707	0.236479	1.21146	0.580118
WRAP53	11.3252	2.7641	5.64909	7.94084								FAM81A	0.945234	0.0470549	1.38872	0.763817
IQCG	6.56408	2.80255	4.80669	1.86995								ORAI3	7.92257	1.50521	8.31281	1.08796
POMT1	9.39712	7.27298	3.86608	2.43681								SP110	3.79386	1.29042	5.57905	1.97779
DNAJC1	26.5743	12.579	9.07822	16.7425								WDR73	3.97217	4.85441	9.64718	3.40089
BAHCC1	3.115	1.94072	1.32706	1.23507								TRIM3	2.96753	2.91561	6.04317	1.77719
PTPN18	9.17244	3.28726	5.73935	4.23916								SSR4P1	0.663053	0.177469	0.737766	0.0951604
GLG1	49.493	21.7493	31.3539	18.482								SNHG9	7.18741	10.8239	21.7694	9.60198
OAS1	2.07804	0.0671272	1.93194	1.00784								ASB9	0.0173135	0	0.746866	0.930562
GLIS1	2.75205	2.66042	1.30999	0.0190676								ASIC3	1.27034	0.294907	1.31741	0.108286
IL10RB	25.6377	8.82088	19.4254	8.95361								PTRH2	7.9127	8.14598	20.2402	9.65857
IL18R1	0.455213	0.0199504	0.640782	0								ASNS	99.6733	161.5	299.284	119.503
TMEM65	14.2086	8.47672	5.53747	6.65309								METTL18	3.20077	5.05903	12.9564	8.22705
CBX6	16.3107	9.64011	8.99606	5.13573								ID1	114.064	50.5126	131.662	3.05082
BCL3	21.0079	11.8028	16.7118	2.11244								SF3A3	47.6486	40.8175	103.509	43.3189
SMARCA1	35.2808	16.5179	10.6759	24.2865								TSPAN1	0.262477	0.154817	0.534681	0.263692
CCDC125	2.91004	0.671779	2.7758	0.805655								MGAT4A	0.715554	0.458207	1.1673	0.31319
TRIB2	12.7288	2.63638	2.31406	13.6612								H1FX	35.5839	26.7958	62.8283	17.6724
FAM214B	7.23492	3.03447	4.98715	2.55839								ZNHIT6	4.32381	7.32038	14.5177	6.87111
AGTPBP1	11.9911	4.85359	5.99378	6.69557								ZNF324B	1.48887	2.30312	4.12019	1.46284
CD164	77.0544	27.6865	47.3643	37.6998								RPL13A	77.8485	115.532	245.733	120.218
SOX18	2.30924	0.313234	2.79464	0.272933								LGMN	21.7558	6.3638	28.6209	8.41835
ASPH	86.62	20.6933	80.8153	25.3551								PPFIA4	4.14453	0.0435115	3.31785	0.0497323
GBP3	8.70855	3.73318	5.22462	3.81512								GPBP1L1	22.1909	22.1138	48.5759	17.8071
ANXA6	54.1313	17.8542	26.5627	34.9818								NUMBL	16.5124	5.25267	21.9949	6.38619
TADA3	33.0433	20.2931	12.8405	15.377								TSC22D2	2.14943	2.59717	5.75604	2.62134
MARCKSL1	41.6531	22.8227	0.0820022	38.2711								TLR3	1.283	1.66352	3.56337	1.61854
RTEL1-TNFRSF6B	0.853164	0.308406	0.45898	0.487374								TMEM229B	0.87151	0.302683	1.07054	0.197988
RBP4	1.89854	0.255503	2.53693	0								SLC4A2	27.1112	24.9404	53.8666	17.0226
ANTXR2	3.3476	2.31725	1.75803	0.850012								P2RX7	0.815179	3.37942	3.49759	0.290596
ACSS2	12.8887	8.99011	4.64531	5.33636								TSPAN6	8.03544	1.68437	7.57155	0.00798487
LTB4R2	1.24836	0.783016	0.689702	0.36714								GAR1	14.0752	17.2587	37.5265	16.9799
MEX3D	8.18901	4.43491	2.0494	5.5892								ULK1	9.44343	8.87778	18.6171	5.65185
VKORC1	105.28	30.1656	90.7845	34.3018								NIT1	4.28541	4.13112	11.2907	6.12674
LAMC1	97.2101	32.3781	57.3463	53.7033								CCDC24	4.10942	3.23915	7.03122	1.71508
ATP7A	3.79959	1.9481	1.27052	2.3965								SEMA6A	0.0127582	0.027622	1.01389	1.26818
NCDN	18.3494	7.75997	13.6973	5.68099								IDS	12.419	11.1609	32.6431	18.6139
RAB11FIP5	18.8373	9.89122	9.44579	8.52447								PLRG1	21.1577	23.9046	48.8486	18.1
DPCD	29.767	16.5804	10.9972	16.4645								VMA21	14.652	13.7482	32.3194	13.3896
OSBPL10	14.2295	3.898	10.5192	6.64865								ARG2	3.15758	3.63917	12.4206	9.27005
RALY	43.1009	24.7997	15.5971	23.4246								FIBCD1	0.305594	0.156253	2.09689	2.25141
WDR27	1.02172	0.371704	0.613337	0.528173								CCDC137	14.5703	11.8019	31.8517	14.8585
SAMD12	0.592664	0.584015	0.268604	0.0255906								PRPF40B	1.51497	3.53413	5.40265	1.94664
RAB6B	4.21999	2.58281	2.39127	1.28119								DSEL	1.82165	0.637778	2.76297	1.1185
ATP6AP1L	0.744215	0.581769	0.262072	0.259393								NAP1L3	0.245465	2.2215	7.63509	7.4305
XYLT2	18.5235	9.56588	12.8267	5.08961								RPL32P3	0.779807	1.47709	2.37815	0.826463
GLA	41.9131	10.2737	22.2753	29.6492								TLE1	10.2266	0.857315	9.33894	1.0257
IL13RA1	37.0943	13.9389	28.5271	12.5948								GLI3	2.15592	0.590587	2.79129	0.875947
THBS3	24.6489	13.0638	18.9272	4.59865								CYB5RL	1.1598	1.24291	2.7336	1.14491
IFI27L2	25.1402	3.90732	28.7443	4.67573								MORC2-AS1	0.417618	0.278202	0.780655	0.31886
LOC100507564	0.976302	0.22751	0.86041	0.364236								CXorf57	0.150593	1.44779	3.53029	2.99373
ATP10A	4.79939	2.66998	0.567755	3.90174								TMEM5	5.28474	8.21151	13.7544	4.41784
NLGN2	16.7151	8.21264	10.3551	6.31017								ROS1	3.53265	0.00402691	2.7189	0.00485833
TNFAIP8L1	3.3292	1.14635	0.996236	2.81579								RPF1	21.2795	24.3071	57.3183	29.1354
NPDC1	38.0447	17.573	12.4567	26.648								LDHC	2.09513	0.115538	1.99513	0.390301
PXMP4	4.99853	3.05826	1.67829	2.72037								MOGS	19.5693	14.6404	33.5107	9.48382
NUDT18	4.43337	1.57239	3.28862	1.75564								CLCN2	1.73282	1.36176	3.65184	1.67013
CDH5	1.35025	1.75816	0.0370999	0.220324								CYP19A1	0.560437	0.0230053	0.46536	0.0237901
DNAJC5	30.6901	18.1368	13.5662	14.1244								APBB3	3.35177	2.74292	5.59119	1.2026
ATP11A	2.69195	2.26673	1.53328	0.220315								GNPTAB	6.30982	4.86423	12.0352	4.54287
LOC100272217	0.631229	0.207484	0.501601	0.233635								TIGD7	3.35016	6.63039	10.8744	4.22144
FAM127A	95.4704	55.3542	52.2449	35.0906								SCAMP3	28.2643	47.6943	99.4525	53.9434
RRP1	25.7523	13.1849	12.2913	13.015								ADAM17	13.8142	14.3466	31.1837	12.5936
ZNF846	1.2445	0.792876	0.840706	0.226558								XPR1	3.81428	21.2052	27.8008	11.3422
THAP8	3.69979	1.8615	2.90566	0.764959								SLC25A5-AS1	0.488964	0.512943	0.989729	0.293076
LMAN2L	16.6411	6.57928	9.33651	9.00034								LTC4S	1.78957	1.20104	2.30442	0.0268337
GALK2	4.71268	2.27391	2.57616	2.21429								PHF23	16.0111	14.7605	34.2465	14.1576
MRAP2	0.74869	0.0268145	0.926073	0.169842								CTSD	286.241	124.523	342.415	38.9239
												GUCY1B3	10.3072	0.754658	9.43941	1.33505
												ARHGEF9	3.78063	3.09518	7.65348	3.1773
												ORC1	5.24514	1.45121	12.5459	9.79919
												LNPEP	4.77067	4.9997	9.3976	2.58673
												HIST2H2BE	1.38646	2.70233	7.05959	5.20068
												LOC93622	5.70355	6.77719	10.8429	1.79196
												ZNF227	4.08594	5.98137	11.1132	4.56729
												MALAT1	7.9479	17.3441	27.6813	11.1917
												UFSP1	0.965906	1.38521	2.31483	0.700829
												PPIH	46.3874	19.8791	73.1059	30.1359
												GGT7	9.9268	7.1984	13.2454	0.359318
												SPATA5	0.990116	1.1035	2.93446	1.7809
												ZNRD1	0.981441	1.18259	2.4797	1.11083
												MAPRE3	6.81427	13.3809	24.3406	12.012
												SHC1	38.256	24.2465	69.8392	29.9169
												MESDC1	1.4423	1.48789	3.08149	1.1498
												M6PR	34.6192	44.1375	99.2091	52.6013
												PLEKHM3	1.22259	1.59288	3.00921	1.16985
												C11orf63	2.14857	1.28617	2.90385	0.412249
												C1orf52	5.18177	5.59708	13.2924	6.84243
												SELENBP1	26.5416	0.00756122	20.2118	0.255426
												C1orf122	29.6284	35.3689	61.8055	16.9918
												SLFN5	11.7851	14.9469	20.7829	0.920517
												C16orf91	7.54157	6.38608	16.7378	8.34512
												PIK3R1	11.2417	2.07585	14.4224	5.87573
												LOC100289361	2.25912	0.357186	3.08397	1.4939
												DICER1-AS1	0.266236	0.554239	0.765654	0.200601
												RARA	4.555	1.58863	5.1282	0.697702
												CD2BP2	7.45247	8.69462	22.3728	13.7082
												GEMIN6	18.6909	7.39612	38.5003	25.347
												SUPT4H1	24.6389	26.8089	55.7228	23.0217
												HOXC6	0.971777	0.105776	1.18482	0.506388
												FOXJ3	14.3715	13.7006	29.293	11.148
												LOC339803	6.47967	3.06333	9.48759	3.16384
												PYGO2	8.84617	16.1134	30.4107	15.7987
												PDE8B	0.169904	0.498546	0.698025	0.268227
												PDGFA	3.88428	7.56291	29.9257	28.739
												PTPRH	0.594155	0.898869	1.12826	0.0227827
												CNTNAP1	12.1972	1.98019	13.363	3.78045
												EXOSC5	20.2018	11.3094	30.1838	9.0662
												ARMC5	3.34483	1.72646	4.8452	1.4442
												CCDC97	7.32574	8.19013	16.8727	7.17648
												PRR3	0.470209	0.542762	1.33802	0.787118
												MGST1	12.8735	63.4009	108.594	69.9277
												CNIH2	0.309388	0.579665	2.8917	3.0046
												ARMC4	1.48354	0.739752	2.79395	1.53877
												BOLA1	3.57559	0.952079	3.3778	0.0208846
												LRRC41	33.4012	29.4388	69.0317	30.2592
												ATP1A2	0	0.119616	0.713553	0.842919
												AADAT	1.10527	2.45622	5.67177	4.09458
												PSENEN	35.1397	24.7785	60.1729	21.3103
												CDCA8	46.6132	15.1275	73.0722	36.9176
												SNHG3	26.1671	10.1747	35.0858	11.0338
												SERPINF1	0.220806	0.0677403	0.568164	0.478683
												INPP5B	3.68155	9.63488	14.1672	5.82382
												IGSF5	0.120725	0.402114	0.508382	0.1646
												ERAP1	6.56424	6.30751	12.9799	4.69369
												ZNF100	0.561969	1.36735	1.42701	0.00400405
												SLU7	17.7856	19.0773	39.4912	16.6412
												SCP2	24.4654	9.38272	36.239	15.2531
												SEMA4B	10.8105	1.7462	10.4757	1.64361
												CAHM	0.442374	0.217671	0.665014	0.242412
												GDPD1	0.42626	0.637196	1.15201	0.500466
												EDC3	8.62547	7.25176	18.3329	9.04796
												RAP1GAP2	4.02677	0.318389	3.45642	0.354577
												RASSF5	0.128293	0.089025	0.645665	0.66162
												LIPT1	1.21771	1.82224	3.48926	1.71091
												HS2ST1	14.9024	11.574	29.7224	14.0081
												SLC38A9	2.86132	3.00643	6.12295	2.47281
												MANBA	7.66754	4.77179	11.1182	2.71363
												NRSN2	29.5757	17.8133	48.4005	18.5882
												KDM4A	18.5466	18.8359	34.6282	9.82827
												TSNAX	12.6047	26.6098	50.7451	29.991
												ECH1	57.7208	38.9613	99.3464	38.8146
												TRMT112	26.2342	35.8152	75.9004	41.4775
												ZRANB2	28.3981	37.4443	81.2419	44.9756
												PRKAR2B	1.33824	3.37143	8.3479	6.68306
												BEND5	0.481763	0.633842	0.831287	0.0193598
												CSNK1D	30.3668	18.3522	45.8063	13.8636
												ZNF470	0.51643	1.8614	2.05557	0.436111
												SF3B4	18.8078	23.9312	61.7622	41.8849
												ARID1A	5.5222	5.41398	10.134	2.95208
												B4GALNT1	9.23267	6.90394	20.8751	12.4771
												ZNF439	1.22963	2.14091	2.46129	0.00701886
												ZNF234	1.77769	2.66065	4.27142	1.42407
												CAMK2D	8.83178	5.72804	14.0699	4.75503
												PPP1R12A	12.1628	7.17304	17.4464	4.63711
												METAP1	13.783	11.9645	30.6578	16.4055
												TRIM47	4.44012	33.5118	42.2581	20.1838
												LAGE3	17.1585	12.7404	28.7488	9.65629
												FBXW7	1.62217	2.33588	4.81281	2.66514
												MFSD2A	1.44908	1.50161	6.29731	5.71802
												LRRC42	18.1145	7.25163	27.6377	12.7028
												RHOQ	12.4	21.9058	32.5228	10.5043
												ARMCX2	1.09238	0.38327	1.79137	0.992626
												CHMP2A	40.4113	60.8579	110.16	50.5494
												CPT2	5.3205	6.5545	12.8087	5.79056
												AFF3	0.516331	1.92575	5.85218	5.62967
												C3orf58	3.49484	2.12207	7.12248	4.21248
												RWDD3	10.4281	8.62287	21.0913	10.0955
												SLC36A1	7.4767	2.8777	9.24573	2.44327
												MAK16	9.04733	8.83946	20.0194	9.83138
												ZNF132	0.79938	2.57938	2.72994	0.401541
												ERAP2	0.522884	0.456265	1.19308	0.673144
												DAND5	0.534879	0.0685225	0.517675	0.113671
												ZNF546	0.37287	0.454645	0.772323	0.243041
												DGKQ	2.86247	3.91726	6.65956	2.45169
												TXLNG	6.00206	7.39726	16.568	9.58422
												PRDM6	0.100055	0.544003	0.668577	0.283815
												APC2	0.486151	0.44574	0.847944	0.245083
												BLZF1	6.63854	7.63535	16.293	8.36172
												SPOCK1	23.732	2.46176	18.9252	0.114945
												TMEM186	4.85992	6.61843	13.4987	7.29273
												NPB	0.556737	0.379307	0.72777	0.0762703
												PRIM2	6.52956	3.28519	12.5783	7.69036
												POLR1B	4.68455	7.81511	14.8552	8.18618
												SP140L	6.43679	3.92562	10.5728	4.36718
												ZNF222	1.60351	2.62715	4.05749	1.42264
												LRRC37A3	0.297811	0.381961	0.811781	0.451598
												MAN2B2	8.45675	4.4867	11.3096	2.82196
												SOX15	0.306725	0.191558	0.735079	0.526414
												AHNAK2	8.21675	28.2991	32.2509	8.44338
												RBM47	0.370027	0.277028	1.53764	1.50061
												P2RX4	2.57037	4.0772	6.55584	2.52301
												TRIM11	4.50852	8.87571	14.6223	7.08341
												SCPEP1	33.8084	14.3317	58.1629	33.3024
												SERPINE1	88.5083	9.74746	80.8919	15.0366
												ISG20L2	7.74648	9.9373	26.1067	18.9037
												STIL	11.4261	5.09634	19.6738	11.0543
												SNHG4	1.05548	1.46237	5.84325	5.67389
												UTP14A	10.4708	7.09942	19.3338	9.55765
												SLC2A13	0.244224	0.531717	1.4742	1.29322
												NCBP2	33.1751	33.0216	64.0462	23.7094
												TRIM25	17.9366	18.2391	35.514	13.6822
												WDR61	29.7759	26.8572	61.4721	29.7381
												C1QTNF2	1.04054	0.198049	1.6031	1.01549
												TTC30B	2.04926	0.70777	2.76092	1.12664
												YBEY	6.03325	3.49308	8.71138	2.72837
												CCNK	10.9337	6.65346	20.068	10.6484
												DPM2	17.0781	11.9372	33.4883	18.1296
												EHBP1	8.43751	10.0718	18.6444	7.7402
												ST6GAL1	0.700275	0.545502	2.93962	2.8935
												ATXN7L1	1.07869	0.667475	1.37983	0.197871
												KLHL9	8.43535	7.09813	18.2202	10.1377
												TAB3	5.04255	5.68093	11.5084	5.49574
												RAP2B	2.37386	2.73849	5.09122	2.06786
												SPSB2	1.57807	3.8961	5.93163	2.89262
												RGMB	4.44612	4.84895	8.79273	3.11458
												FHL3	7.65521	10.4301	17.099	6.07044
												OCIAD1	28.5114	36.5153	71.0397	35.3584
												SRPX	29.0498	17.1037	35.3773	3.90315
												TOR1AIP2	2.50607	3.55454	7.32699	4.32119
												UST	4.8931	5.5543	9.13619	2.49864
												RNF187	25.5207	154.668	153.386	37.2586
												CINP	11.3372	11.0165	26.324	14.973
												PLCB4	6.63126	0.495553	5.90855	1.25268
												NAV1	22.347	1.25927	17.2772	0.901314
												AMMECR1	7.50676	4.81186	12.577	5.52367
												LOC644656	0.779335	1.75218	2.46538	0.97085
												SKIL	3.47988	4.22927	8.45471	4.32261
												LOC284023	1.46053	0.88717	1.9378	0.411124
												TMEM69	19.7292	11.1541	33.6284	17.0342
												SPAG16	6.90942	7.39522	15.6824	8.04247
												SESN2	12.3517	16.0209	23.9111	5.71237
												DDX60L	1.1337	0.974885	1.86102	0.545901
												ZBTB9	2.03391	2.34484	4.23808	1.67031
												KLF11	1.29802	3.71915	5.27737	2.52058
												SOBP	0.546017	0.316603	1.05232	0.640448
												ZNF721	1.30617	4.72055	5.85839	2.34216
												SMTN	7.90823	1.20222	8.70334	3.33321
												EXOC1	10.5937	10.859	20.8047	8.3094
												RNF11	31.7308	20.5105	48.4599	17.0946
												USP33	20.2656	25.0645	46.2722	20.8864
												EDEM3	8.42158	9.00129	17.9423	8.25547
												LOC286437	1.55252	1.86239	3.2381	1.21997
												PGRMC1	52.4981	41.3059	104.492	55.8699
												BEGAIN	0.0126937	1.60137	1.26856	0.204039
												NR1D1	5.79438	6.39915	9.67657	1.69954
												BCL9	1.9939	4.33649	7.19872	4.00915
												PKIA	0.271411	0.335476	1.51229	1.56784
												ADAM15	36.229	25.0687	66.0249	33.6732
												PYROXD1	2.15343	3.66487	6.88783	4.09224
												PEX16	4.17378	6.51566	10.674	4.67149
												ACSL5	1.76538	1.25211	2.63427	0.774437
												HBEGF	2.3195	2.24603	4.38909	1.75338
												TAF9	50.0698	40.852	99.0955	51.7575
												RHEBL1	1.17663	0.530237	1.53267	0.500646
												RPL13P5	0.542462	1.14116	2.42217	1.80702
												SYF2	20.6431	15.6032	31.3693	8.96414
												TRIM52	4.12179	6.61349	10.2213	3.99949
												INPP5J	0.545123	0.0990383	0.484559	0.0547647
												C16orf59	3.50184	3.11647	9.97635	7.7727
												SLC39A11	1.79309	3.03956	5.30396	2.82432
												MLLT11	29.9926	8.5656	93.0919	95.8435
												ZSCAN22	0.905553	1.06079	1.96973	0.878907
												BRF2	7.32221	5.90438	12.2964	4.55506
												ZNF582	0.434338	1.04627	1.11526	0.132463
												DYRK3	5.98059	3.70058	10.6051	5.6916
												ZSCAN18	3.27396	5.00811	7.60854	2.75297
												YIPF1	8.58483	3.84325	10.7289	3.14133
												RNF111	3.33486	4.61788	8.31231	4.11369
												GNL2	46.5564	31.801	84.318	44.1938
												GDAP1	6.59208	2.90295	13.4443	10.0607
												KIF2C	55.6274	21.7147	85.4172	46.9153
												POLR3G	3.8614	1.14707	4.81157	1.99413
												ALG10B	0.990405	1.46825	2.66503	1.42251
												TYW3	10.4795	16.0109	27.3052	13.2871
												CRIPT	2.55228	2.15093	5.23135	2.91835
												NUDT12	5.05966	5.85778	11.0959	5.2569
												MAN2A1	14.0767	8.72298	19.0097	4.91606
												FAM117B	1.21281	0.855724	2.08561	0.976598
												ZNF513	2.61452	2.72231	5.24273	2.32218
												SLC24A1	0.824648	1.83813	2.53326	1.03862
												USP2	0.311017	0.145907	0.869243	0.814151
												ELOVL1	57.2577	30.6845	79.6773	28.5905
												ADAM22	1.00412	2.15897	3.82242	2.43534
												PCGF1	6.96106	7.69592	14.477	6.55868
												TMEM47	7.55427	20.3754	25.6049	9.62011
												CLDN12	6.86079	9.12607	14.5009	5.29525
												ZNF347	1.69449	2.95533	4.0366	1.27479
												SMUG1	3.33636	3.30927	7.09001	3.76115
												LEF1	0.384106	3.22606	4.41789	2.88645
												FAM13A	2.07324	1.37353	3.28639	1.39523
												COG2	5.3808	10.0687	20.4853	14.7475
												UCN	0.695243	0.410076	0.74978	0
												C1orf74	1.44538	1.37809	3.03899	1.65894
												GUSBP1	0.546412	0.748358	1.2802	0.593897
												CTSO	3.87533	3.0955	5.47636	1.11062
												ZIK1	0.452713	3.43159	4.63336	2.95626
												PBXIP1	14.9158	11.4625	24.7553	10.1705
												H3F3B	130.257	163.414	274.37	111.536
												ZNF839	1.46084	1.59551	3.02292	1.4094
												LFNG	2.11755	0.159871	2.57393	1.52602
												RLF	9.03607	5.64209	13.4851	5.27779
												MINA	7.59435	5.21693	12.3328	5.44311
												FOXN3	2.98762	8.65172	9.93129	3.06783
												NAT10	11.1586	19.3429	29.338	13.0303
												MYL6B	18.9374	24.7622	55.7848	39.161
												ABCB9	2.17853	1.55979	3.61097	1.62543
												B3GAT3	13.8627	18.7659	31.0593	13.5335
												DPYD	10.4051	2.97178	11.8873	4.29286
												HIPK2	6.86294	3.56822	7.84594	1.23905
												GALK1	12.4225	6.6164	15.9803	4.73425
												CARS	42.758	66.1079	90.3447	25.5718
												EPS8	13.0453	5.38236	25.2535	19.1784
												PPIL2	7.9493	5.15799	13.3019	6.74787
												QSOX1	63.2452	40.9749	88.8192	28.401
												GNPDA1	17.3968	24.7295	37.4504	13.7995
												POP1	6.21361	3.81839	11.163	6.64007
												PDLIM5	2.81596	3.34357	6.78949	3.98322
												PLCB1	0.58586	4.72824	7.2015	5.44873
												TRIP11	4.47372	4.53784	9.32784	4.95251
												DYRK1B	0.575368	5.74356	6.14025	2.87623
												NCSTN	38.6082	33.2812	66.9731	28.4574
												NOP58	38.4157	25.9705	86.7556	65.6117
												LOC100289230	0.655265	1.0122	1.48844	0.562893
												NOTUM	0.715195	0.635695	1.06306	0.242193
												ATHL1	2.58402	1.82488	4.07622	1.70328
												LOC100287015	1.22815	0.505183	1.39364	0.356773
												NARF	24.5604	5.82302	25.7031	8.1675
												MLXIP	5.12825	5.06483	9.15063	3.53243

## Sheet: Table S3
	Supplemental Table 3. Gene list of top 100 ‘FN1 correlated genes’ and top 100 ‘GFAP correlated genes’ according to CCLE database. Left table shows the number of FN1 correlated genes and number of GFAP correlated gene expressed in 45 CCLE cell lines, and the right table shows their corresponding expression in U-343 cell lines according to RNA seq data.
	Name	8MGBA_CENTRAL_NERVOUS_SYSTEM	YH13_CENTRAL_NERVOUS_SYSTEM	BECKER_CENTRAL_NERVOUS_SYSTEM	U118MG_CENTRAL_NERVOUS_SYSTEM	U138MG_CENTRAL_NERVOUS_SYSTEM	GMS10_CENTRAL_NERVOUS_SYSTEM	CCFSTTG1_CENTRAL_NERVOUS_SYSTEM	LN229_CENTRAL_NERVOUS_SYSTEM	LN443_CENTRAL_NERVOUS_SYSTEM	U87MG_CENTRAL_NERVOUS_SYSTEM	DKMG_CENTRAL_NERVOUS_SYSTEM	M059K_CENTRAL_NERVOUS_SYSTEM	KG1C_CENTRAL_NERVOUS_SYSTEM	SNU1105_CENTRAL_NERVOUS_SYSTEM	KS1_CENTRAL_NERVOUS_SYSTEM	42MGBA_CENTRAL_NERVOUS_SYSTEM	LN464_CENTRAL_NERVOUS_SYSTEM	LN235_CENTRAL_NERVOUS_SYSTEM	CAS1_CENTRAL_NERVOUS_SYSTEM	U178_CENTRAL_NERVOUS_SYSTEM	LN340_CENTRAL_NERVOUS_SYSTEM	U343_CENTRAL_NERVOUS_SYSTEM	SNU466_CENTRAL_NERVOUS_SYSTEM	YKG1_CENTRAL_NERVOUS_SYSTEM	SNU489_CENTRAL_NERVOUS_SYSTEM	AM38_CENTRAL_NERVOUS_SYSTEM	DBTRG05MG_CENTRAL_NERVOUS_SYSTEM	KNS60_CENTRAL_NERVOUS_SYSTEM	SF295_CENTRAL_NERVOUS_SYSTEM	A172_CENTRAL_NERVOUS_SYSTEM	T98G_CENTRAL_NERVOUS_SYSTEM	GB1_CENTRAL_NERVOUS_SYSTEM	TM31_CENTRAL_NERVOUS_SYSTEM	LN18_CENTRAL_NERVOUS_SYSTEM	LNZ308_CENTRAL_NERVOUS_SYSTEM	LN215_CENTRAL_NERVOUS_SYSTEM	LN428_CENTRAL_NERVOUS_SYSTEM	LN382_CENTRAL_NERVOUS_SYSTEM	SF172_CENTRAL_NERVOUS_SYSTEM	KNS81_CENTRAL_NERVOUS_SYSTEM	SNU626_CENTRAL_NERVOUS_SYSTEM	SNB19_CENTRAL_NERVOUS_SYSTEM	SNU201_CENTRAL_NERVOUS_SYSTEM	U251MG_CENTRAL_NERVOUS_SYSTEM	KNS42_CENTRAL_NERVOUS_SYSTEM		Name	U343MG
	FN1 correlated genes (top 100)																																															FN1 correlated genes (top 100)
	FN1	11.7902	11.5735	10.2646	11.8926	12.1417	10.4509	11.4431	10.7111	10.6249	11.0949	12.1916	11.0693	10.5924	11.4913	11.9209	10.5402	11.3219	11.6145	11.6856	11.2878	10.968	11.1424	11.4375	10.1685	9.99022	6.84979	10.0888	9.17831	8.56416	7.9078	9.29783	7.7625	9.01209	7.97399	8.05426	8.18939	8.93208	10.0075	6.61283	7.50117	7.37864	7.68105	7.73712	7.79463	7.0096		FN1	414.331
	ACVR1	9.70562	9.33732	10.174	10.2317	10.7806	9.30251	10.4075	9.6711	9.79374	9.90304	10.5883	9.3481	9.31101	10.2417	10.0455	10.1219	10.5051	9.81784	10.3387	10.5012	8.91095	9.27415	9.22224	9.40892	9.94791	9.13723	8.65958	9.73502	9.60352	9.40003	9.75628	8.17756	8.94206	8.44098	9.30495	8.70955	8.98033	9.9824	7.8642	9.23838	8.8838	9.28402	9.58989	9.6913	8.27903		ACVR1	9.98417
	NID2	3.67482	11.1621	8.75376	11.4735	10.6809	11.0965	10.2701	8.61904	8.1979	8.38322	11.8034	10.6525	5.01989	8.81696	9.45965	10.3635	3.6313	10.3785	10.8587	9.62766	8.24218	11.3628	10.2727	8.01644	9.43587	4.53065	7.9588	10.8515	8.44543	3.52254	8.34601	8.35116	5.11549	5.85107	8.83189	5.11508	10.0587	9.86593	3.52591	5.72193	3.62929	4.07725	6.5523	4.0207	4.05341		NID2	33.1986
	XPA	6.56501	9.6894	7.90256	7.91305	8.72798	7.2943	7.92177	7.98744	8.90677	8.19322	9.89266	9.12986	5.64762	6.55436	7.98101	10.0682	7.70755	6.41099	7.37288	11.0237	6.49954	10.6273	8.40096	7.91001	8.06863	5.47595	4.13415	8.49594	5.26329	6.34786	8.7563	5.25431	5.32286	5.76896	5.85073	6.81761	7.17475	10.6232	5.75802	4.52369	5.20181	4.81102	6.4175	4.93619	3.85219		XPA	7.27294
	KDELR3	10.2564	10.9003	10.0652	9.12223	10.2315	9.42042	10.4691	9.70529	8.78814	10.0936	11.2485	10.4211	9.68577	10.0975	9.06221	11.3084	10.2432	10.582	9.77009	10.3638	10.4933	11.1552	11.534	8.49662	9.96011	8.88141	10.1879	10.6113	10.2026	9.86867	10.6306	7.9085	8.25793	8.67379	8.23891	10.0916	7.80316	10.0272	8.55483	8.44875	8.33188	9.29492	8.59719	9.11382	7.35744		KDELR3	40.6106
	ARHGAP24	6.31866	6.05828	6.02004	7.10988	8.33405	7.21034	6.50954	5.62698	6.21006	6.21465	8.42367	5.88367	7.49513	6.86586	7.54277	7.6266	5.60464	5.94233	6.95059	7.21041	6.62997	6.97596	6.58725	6.23777	5.7542	6.36976	5.10803	4.37163	5.73058	4.81816	4.53627	4.44884	4.43521	5.016	4.93523	6.4704	5.02043	5.74815	4.4104	7.15048	4.43321	4.56559	6.89173	4.65905	4.51425		ARHGAP24	1.03525
	ZNF521	8.34901	8.70618	9.8416	10.0411	9.54015	7.66407	9.57113	8.23608	8.64565	7.82853	8.52345	7.84052	5.94934	8.31858	9.67117	7.97956	3.48282	9.17174	9.34942	8.44008	8.35756	7.76127	8.37257	7.5287	9.60274	3.5665	3.56997	7.54811	7.89832	3.38571	9.2518	3.62784	3.35475	3.6369	4.64218	4.406	3.51907	8.63842	3.52891	7.81122	7.66267	3.57409	7.82563	4.16169	7.03048		ZNF521	2.88504
	CA12	10.8539	8.37977	11.1166	10.389	11.4088	5.52772	10.0427	4.93997	10.4308	11.7752	9.856	6.82378	10.8924	9.75761	9.02861	10.5205	4.79627	11.2405	9.3033	7.15897	7.86563	9.54527	5.02974	10.6077	7.30653	5.60588	7.8642	8.76708	6.18982	4.99761	8.63567	4.99862	8.15661	6.3065	5.07421	5.65334	5.29917	10.5424	5.08622	5.53151	5.03946	4.89526	8.22745	5.40288	6.22469		CA12	33.083
	SERPINE2	11.8189	13.7099	13.3172	13.8604	13.0352	11.1848	12.7762	13.4752	13.5117	12.6547	13.6061	11.6985	12.0001	12.5528	12.0445	11.7736	14.5029	13.5108	12.1151	12.5271	13.5952	13.5561	14.4718	10.7981	11.3721	10.797	13.1845	8.41677	12.9457	13.2658	12.0879	10.4414	10.9362	9.78082	11.4711	10.3589	13.3958	13.5231	8.35971	11.9019	8.34423	11.2886	13.0845	11.8769	7.62759		SERPINE2	122.344
	ITGA5	8.75214	10.3924	9.41276	11.2595	10.4916	10.0091	9.90261	8.4538	8.5945	11.2125	9.85336	10.4241	8.92033	11.3836	9.34525	9.50359	7.74071	10.0404	10.6186	10.8838	8.55272	9.62502	9.1611	8.60922	10.7857	8.29754	9.68639	9.56532	10.5168	9.90287	8.1331	9.26652	8.81524	8.1693	7.85003	8.78001	8.99566	8.81768	7.60201	8.24131	7.50656	6.99826	9.30282	7.49151	5.85493		ITGA5	110.165
	LOXL3	8.1724	10.3995	7.11053	10.0922	10.3577	6.09357	8.91669	11.0121	8.19151	9.4222	10.167	10.5812	6.516	10.6306	10.9252	9.41046	9.59562	11.4794	7.42786	10.4597	9.60301	10.2196	12.9757	7.06752	10.7347	5.16288	5.61559	7.96111	4.94608	5.24865	6.77401	8.04841	5.83123	5.70567	5.80264	5.63371	6.92128	8.30072	5.45683	9.29922	8.6627	6.23751	10.3158	7.68453	7.85051		LOXL3	136.681
	EHD3	8.82931	8.6405	7.48237	8.63838	7.65745	6.71125	5.89993	8.67509	7.66113	8.54998	8.27853	7.92814	9.09084	8.12766	8.55344	9.19975	7.53611	8.30191	7.68165	9.13471	7.95025	8.14312	10.1441	7.5915	8.69484	7.13873	7.58651	7.01317	7.41242	7.14011	7.325	6.50018	6.6452	5.87227	6.86461	7.35119	7.624	8.0343	7.09134	7.13767	6.27108	6.51011	7.89541	7.26482	7.01744		EHD3	3.17452
	TNFAIP6	5.43794	7.91051	10.1406	8.24132	7.35927	4.189	5.14719	8.58175	7.99939	6.56439	11.5781	3.81897	7.59538	7.743	5.04853	5.54546	4.50953	9.86932	9.6589	7.14921	9.08736	8.98681	10.5096	6.66477	4.4156	4.06121	3.87115	3.88739	9.74296	5.04739	4.53256	3.70804	3.89443	3.82782	3.75314	3.84324	3.81554	9.32222	3.79057	3.90632	3.86282	3.84004	5.90261	3.94565	3.98954		TNFAIP6	12.8613
	TBC1D8B	6.09871	7.88144	7.65941	6.55323	6.3608	7.10466	4.64545	5.73864	7.32817	7.11726	8.14026	6.398	6.80169	7.19971	7.48677	7.06193	7.01848	7.49713	6.97783	8.03062	6.26883	8.13919	7.6882	7.6653	7.10145	6.78042	6.60754	6.93845	6.56647	3.69401	6.51614	3.53508	6.73631	4.06441	3.71682	7.12474	5.06858	7.72828	4.21683	6.52269	4.07967	5.12437	4.74645	6.90037	5.42259		TBC1D8B	4.06145
	P4HA2	10.9367	12.1469	11.7778	10.0942	11.4794	11.311	12.0102	11.2135	10.5684	12.1263	11.9271	11.4429	11.843	12.2557	10.7132	12.383	10.8043	11.8248	12.2928	13.0546	12.1912	12.2232	12.597	10.5417	12.641	8.75957	11.6992	12.3967	11.5882	10.9367	11.5455	9.31367	7.6154	11.4003	10.5746	11.9413	10.8791	11.5688	9.51154	9.90073	8.20619	9.67751	11.3043	10.3595	6.49246		P4HA2	85.3596
	FAP	6.03826	10.4226	4.8978	9.0656	9.20274	7.42572	7.89663	8.1746	7.91302	8.96986	11.5594	7.92188	8.37554	10.6036	8.22979	9.4059	8.09778	9.93217	11.3152	10.3523	8.20941	11.0513	8.794	5.22929	9.82128	4.52423	5.17206	8.07939	9.56276	5.35647	8.16778	4.25441	4.20278	4.53542	4.31094	8.37188	8.26283	9.33605	4.63614	10.3899	4.42539	5.46149	10.3549	4.70173	4.65328		FAP	1.16949
	LPAR1	7.26586	10.4656	8.29641	11.0143	9.7737	7.55688	4.63425	7.43366	8.58353	6.6304	9.13823	8.91662	7.95121	7.45497	8.40225	7.26467	4.35696	8.04106	8.65715	7.97857	8.41236	7.78161	7.7091	8.9021	7.1165	4.66501	7.32752	5.78603	6.57084	5.3234	9.2548	4.50628	7.96323	9.20576	6.0984	4.90083	4.2033	9.64117	5.39396	7.77932	5.14421	4.69879	6.30054	5.01482	4.95116		LPAR1	0.725445
	FRMD6	10.4538	12.3439	11.0917	11.1859	11.8728	11.8897	11.0254	10.5839	11.8414	9.34479	12.089	11.4718	10.0787	11.682	12.021	12.7977	11.6002	10.4684	11.2763	12.2587	10.1937	10.5247	11.5884	10.9537	10.716	10.0608	9.95753	12.2169	9.98024	10.1783	11.4329	9.87685	10.8386	10.4928	8.44312	10.4104	10.4645	10.4201	11.0208	10.687	8.55652	9.66009	10.1392	8.50908	6.40442		FRMD6	6.32999
	NFIL3	9.73938	9.8365	10.151	8.78846	10.4124	9.21654	9.744	7.66474	9.55559	9.12969	10.0823	9.70894	7.73881	9.98992	8.24353	9.13939	7.63518	8.67935	9.86742	9.09861	8.8875	10.3759	8.67353	8.68314	10.0243	7.68803	8.30253	8.81868	9.4568	8.50361	9.41392	7.52429	8.94208	8.25429	8.36118	8.37446	8.44222	8.24005	7.84981	7.6958	8.37543	7.19384	8.29456	8.3864	8.10049		NFIL3	22.097
	SNAI2	8.97234	11.3637	11.3334	11.4435	11.2452	9.47889	10.9254	8.79025	12.171	11.2205	11.9162	11.03	7.67512	12.3384	9.37628	12.3573	10.6549	11.828	11.8463	12.4555	10.7854	11.7726	11.3581	10.3584	11.4947	10.1484	9.49484	10.0092	9.30969	8.05276	11.1478	9.24832	8.92163	9.04899	7.19055	6.5181	7.56675	12.0317	10.6879	10.1916	4.06097	9.69153	10.0105	8.55304	4.57309		SNAI2	43.9772
	ZHX3	5.79465	6.26061	5.92815	7.56281	7.7072	6.7989	5.75727	6.09915	7.63463	6.21343	6.65064	6.83492	6.33973	6.44785	6.62549	6.29105	6.41418	7.16244	6.47168	7.09929	6.47371	7.27676	6.65223	5.71859	6.89204	5.93314	6.23739	6.4916	5.67195	6.07936	6.50077	5.47231	5.37117	5.81267	5.91958	6.43684	5.77228	6.39403	6.25868	6.20355	5.48221	5.41684	6.19495	5.37072	5.78141		ZHX3	7.06668
	ROBO1	10.4293	12.0209	10.5604	11.0903	11.3464	10.1564	8.96718	11.4186	10.3649	10.4471	12.0233	10.1763	10.3119	10.4197	10.5781	10.6085	10.1376	11.0814	11.2624	11.0961	11.0713	11.1306	10.1855	9.24285	10.5736	9.17416	10.4459	8.76477	10.5223	8.96018	8.82932	10.7813	9.79012	8.18824	9.17239	9.13757	11.236	10.8275	9.29389	10.5293	5.73348	9.81898	10.5534	10.4038	4.88061		ROBO1	8.7331
	MEF2A	8.30989	8.46642	8.76838	9.05238	9.02719	9.02957	8.2771	8.60175	8.45852	7.73054	9.8418	8.11124	7.85492	8.13163	8.89329	8.02767	9.14016	8.67592	7.24522	8.58429	8.01086	8.19523	8.35981	7.94591	7.28917	7.98499	7.48845	7.8366	7.4172	7.98068	6.97602	7.83709	8.58456	7.71295	7.42617	8.13031	7.12081	8.59212	7.59066	7.75202	7.62627	7.55475	7.77044	8.14179	6.94324		MEF2A	4.43134
	SPOCD1	7.32932	9.61161	9.17326	8.03327	7.99645	8.02716	10.5252	7.30845	9.94444	10.5076	7.97737	9.70648	8.78624	10.8599	8.09442	10.2152	6.32615	6.91491	9.05371	9.76607	6.13907	7.74755	6.05901	8.32805	9.03216	7.08666	8.10646	7.89985	9.09921	6.86009	6.52709	7.59988	9.19956	4.86783	5.21488	4.92641	6.39338	7.08096	5.33282	5.08018	5.22531	5.04226	8.57821	5.08184	5.10926		SPOCD1	1.99649
	COL1A1	11.5932	11.1316	11.4715	11.1376	11.1122	11.4388	11.5514	8.21676	11.3788	9.51457	12.7749	10.7022	4.9642	11.7724	11.419	11.5343	3.96741	11.759	11.7803	12.085	9.04341	11.9275	7.82007	8.70406	12.1788	9.43839	7.27238	12.0531	7.14608	7.39346	7.76468	7.39644	9.66394	5.99874	9.99093	8.18917	5.27954	11.7409	4.67447	9.16341	6.88381	4.92461	10.5128	4.95831	4.50995		COL1A1	771.743
	MAP4K5	9.46444	9.67067	8.6769	9.53728	9.70255	10.0341	8.87416	8.98171	9.91841	7.90217	9.78046	10.0403	8.99696	9.1729	9.67592	10.2822	8.4817	9.69603	9.17763	9.1606	7.95451	7.94728	8.99527	9.15148	8.02115	8.65851	8.33585	9.08965	8.1405	8.43785	7.82153	8.45288	9.51257	9.17685	8.42966	7.90643	7.95697	8.75747	8.21355	7.61333	8.03946	8.58813	7.51639	8.44709	8.0619		MAP4K5	10.4927
	C11orf24	8.51413	9.7015	9.25211	9.18811	9.49673	8.36988	9.36282	10.0047	8.9864	9.21678	9.04132	9.12803	8.41892	9.19928	9.32848	9.65866	9.01057	8.64597	8.37654	9.80724	8.99427	9.45981	9.70117	7.9691	9.13304	8.39732	9.03393	8.13717	8.48683	9.08624	8.83405	8.95305	8.8543	8.50494	7.8698	8.54854	8.29306	9.15313	8.3693	8.5183	7.75924	8.61509	8.83567	8.22168	8.56729		C11orf24	20.1973
	ECM1	8.19152	9.27522	9.93672	10.0988	11.3556	7.50772	10.5297	10.6006	9.18103	10.0084	10.8318	8.1548	9.7856	9.67068	10.0628	10.1108	9.78318	9.5432	9.23653	10.2083	8.74664	9.19031	11.321	10.4386	8.3676	7.93394	10.5861	10.4265	8.17944	12.0182	10.6598	7.25289	8.24619	6.95002	8.23036	9.11981	6.4122	10.5202	7.49617	7.52099	7.31459	6.7496	10.1506	7.62479	5.30169		ECM1	5.16659
	CBLB	10.5418	9.67618	7.43745	9.54937	10.6529	8.11233	8.74669	7.80817	8.73155	8.262	10.1905	8.4011	9.00602	9.91517	8.90703	9.97155	7.51131	9.36862	9.67806	8.75843	9.07372	9.69863	8.62826	7.95763	9.78094	8.10174	8.87557	8.27124	7.8724	9.19264	9.15296	7.7965	5.76518	7.14547	5.91072	8.34164	9.24634	8.45157	7.00638	7.51775	7.0755	7.15543	9.66641	8.58725	8.31173		CBLB	7.70695
	POLI	7.02709	6.5164	7.50244	7.02941	7.74894	6.66698	7.03324	7.18161	7.12114	6.78663	7.76542	6.67464	6.36528	6.24499	7.39154	6.93199	5.68436	6.44586	7.06562	7.00234	6.55421	6.87701	6.4247	6.81423	5.47178	6.32098	6.71753	6.93152	6.13117	6.155	6.20349	6.22315	7.27925	6.37595	6.16371	6.31244	6.15534	6.42339	5.87986	6.59277	5.7504	5.53194	6.1576	6.49357	6.39688		POLI	2.21151
	MFAP2	9.21003	10.427	10.0235	10.8188	11.123	9.98565	4.76791	4.97012	6.92358	9.67383	10.627	9.55299	4.92901	7.26258	9.83507	11.0338	9.07988	8.92884	8.07304	11.3686	6.87003	6.94997	5.25564	7.99574	4.46478	4.72725	10.6007	8.46175	5.31861	5.82688	4.85544	6.09449	10.2933	4.84313	11.1838	5.02067	5.36667	5.89048	5.94274	4.69282	4.97959	4.82527	6.02395	4.87024	4.76949		MFAP2	0.576655
	PTPRM	9.621	8.25832	8.78475	9.53359	10.9263	9.96495	6.82256	8.38298	9.92213	9.13805	10.592	6.9003	9.18727	8.4263	9.84409	9.53212	9.47549	4.86372	9.4359	9.98086	8.27359	10.0775	8.13033	8.11481	8.94945	7.23289	5.58248	8.8908	7.05838	8.52616	8.50111	4.47562	4.58489	8.57015	5.55261	8.44914	10.6861	7.74144	8.18869	4.60061	4.75939	4.65353	8.17899	5.29227	4.46987		PTPRM	4.2153
	COL6A2	6.01307	8.87519	5.36081	9.73708	9.45398	7.64288	10.0641	6.89706	8.5186	7.81383	9.17086	6.74085	7.3472	8.69685	7.78593	9.53049	4.42873	8.30763	9.41982	8.81318	7.86144	8.60983	6.57758	6.3053	9.94902	4.87824	7.37143	8.30402	6.98605	7.07538	8.08855	5.79936	5.27432	7.31004	4.65056	6.52054	5.28862	7.41851	4.35398	7.4152	6.02005	6.38082	7.79518	7.36843	5.90257		COL6A2	578.167
	ALDH1L2	5.82956	5.52999	4.48985	4.55333	6.63559	4.7376	4.95606	4.33996	4.58203	4.82695	7.16275	4.76352	3.85774	4.97731	5.25178	6.76475	4.61688	4.60728	4.52128	5.21903	3.98539	3.74364	5.4776	4.09076	5.51025	4.1437	4.28796	5.61918	4.37681	4.00143	3.88251	4.2793	4.53847	3.83839	3.71949	4.53823	3.74186	5.1991	3.81726	4.39868	4.2902	4.08224	4.27746	4.21913	3.80939		ALDH1L2	13.5202
	VGLL3	6.41011	7.63462	5.83522	7.96063	9.28093	8.29592	3.86074	4.30948	7.62545	7.37823	10.5054	9.11669	6.02405	8.04733	8.76452	8.02045	3.45773	8.54346	4.28871	8.63281	6.1208	4.9294	9.37948	4.29335	6.58865	5.94299	5.29709	4.13062	4.74409	3.40798	3.62403	5.41675	3.89327	3.52956	3.45065	4.92099	6.72638	3.68736	6.32724	7.79721	3.50278	3.91775	3.76976	3.70542	3.54165		VGLL3	0.305038
	ARHGEF40	7.48845	9.74996	8.39057	9.21676	10.0481	9.17759	9.18998	9.3351	8.99285	7.71387	8.74056	8.36747	7.94904	8.26034	8.1556	9.48354	8.66324	9.0255	9.04512	9.7043	7.96746	8.89927	9.8009	8.50807	7.44658	7.14714	7.1177	8.82813	7.68631	8.19091	7.65375	8.93568	9.3182	7.45941	7.85782	8.04381	8.25804	8.7832	6.43872	7.81185	8.80689	7.85968	8.61903	7.65251	6.58101		ARHGEF40	3.11697
	P4HA1	9.07459	9.05861	10.0162	9.20953	10.089	8.76742	10.2211	9.27747	9.60276	9.45039	10.289	8.68003	8.53712	10.3011	8.97717	10.4129	10.4785	11.2942	8.90159	9.02174	9.63029	11.572	11.7416	9.27389	10.0333	8.10341	9.82974	10.0951	7.72672	9.18757	8.77073	9.31521	8.6129	8.61379	8.77612	8.7654	9.18345	10.1365	8.28857	9.19357	7.87643	7.91603	9.64746	9.82567	6.71412		P4HA1	137.074
	XYLT1	3.88576	4.76411	5.11898	6.49346	6.65165	3.90039	6.18595	3.71374	5.58056	5.86262	5.79227	5.3902	3.41227	5.0747	3.57918	4.97359	4.23299	3.40183	5.67254	6.15013	3.71567	4.26806	5.45405	3.49494	5.34857	4.18516	3.38724	4.46733	4.50337	3.47598	5.09297	3.62495	3.26606	3.60181	4.10154	3.41394	3.47061	4.12698	3.5223	3.67647	3.60428	3.46702	3.58118	3.53828	4.37094		XYLT1	19.1628
	IMPAD1	9.29774	8.82927	7.85562	9.69914	9.86931	9.74664	8.87954	8.99825	9.49872	8.97367	8.9436	8.65417	9.1915	9.17235	9.06411	9.69297	9.25719	9.87625	8.81971	9.56052	9.63571	9.36008	9.55885	9.26301	9.2191	8.6442	9.09178	8.51147	9.07004	8.0415	8.62734	8.84004	8.91647	8.8213	8.93382	9.05913	8.58055	8.91367	8.69888	8.63069	8.2359	8.64925	9.56254	8.74256	7.8209		IMPAD1	35.646
	RGS3	6.01092	7.16051	6.21324	7.72969	7.08935	6.869	6.46649	5.93589	6.86844	6.98727	7.76085	5.96668	6.29237	6.88485	6.74294	6.09363	5.46227	7.21667	6.97126	7.01893	7.04442	7.09134	6.41772	6.45985	7.61293	6.31316	6.06395	6.23251	6.62362	6.15106	6.01767	5.0578	5.59197	5.75435	5.22665	6.01858	6.34886	6.49763	5.39947	6.61032	6.47635	6.33157	6.50309	6.61353	5.40728		RGS3	15.4818
	STC2	9.68029	11.003	8.66121	9.66976	9.90768	10.5116	9.02123	8.19513	9.44319	9.7705	10.0216	11.9359	4.58222	10.9845	9.66779	10.1081	4.40656	8.79631	8.3715	10.5843	6.92134	9.05224	7.97951	5.5376	11.6868	8.37232	8.81809	8.8467	8.10994	4.50836	9.67104	6.41095	9.40226	7.02886	7.15807	8.52809	9.56973	7.35465	6.7872	6.77413	4.92733	6.14576	5.75698	6.46858	4.70013		STC2	82.9127
	CALU	10.5253	11.4443	11.2619	11.7435	12.082	10.8907	11.5871	10.4416	10.8524	12.289	11.5784	11.2323	10.544	12.3315	10.9677	10.9427	11.6912	11.4754	10.769	11.9078	11.6794	11.8263	12.6978	10.7519	11.7382	9.62824	11.0809	10.6867	11.3108	10.6312	10.5386	10.6378	9.36424	10.6879	11.4076	10.9491	10.6313	11.4995	9.6064	11.2591	11.2367	11.122	11.1693	10.8836	10.3996		CALU	242.896
	ASPH	9.16663	8.5268	7.74096	9.31154	9.28281	9.53608	8.3455	8.17526	9.22982	9.31655	8.63265	8.22302	8.47393	9.06962	9.15969	9.1254	7.8222	8.22366	8.16729	9.18418	8.31888	9.11535	8.41732	9.2949	8.57009	8.50534	8.97302	8.11216	8.6845	7.97539	9.46759	6.98987	7.57541	8.44655	6.74971	7.84368	7.73044	7.965	7.74165	8.45119	7.3832	8.1704	8.53719	8.19069	7.05539		ASPH	86.62
	ARFGAP3	10.8088	9.70816	10.1953	9.93568	10.393	9.85599	10.1721	9.76092	10.2726	9.18125	11.1185	9.39187	9.15341	9.7989	9.16436	10.3844	9.92355	10.0314	9.87612	9.87896	9.54979	9.63248	9.95496	9.1399	9.47355	9.38029	9.85362	9.66517	9.3619	8.81748	9.89534	10.3164	10.5566	9.17505	10.2253	9.26002	8.34291	10.0314	8.38823	8.72267	9.33138	9.39767	9.11643	9.34924	8.5794		ARFGAP3	20.8083
	FBN1	8.0579	11.019	10.859	10.5615	11.6722	9.10569	10.3993	8.38797	10.5764	10.3095	11.6613	10.9101	8.53214	10.3403	10.9247	10.7358	4.11089	9.96325	8.42225	10.7418	8.27867	10.4037	10.8328	7.84128	9.51865	7.16043	9.62896	9.1698	8.51423	11.5569	7.46778	8.67406	10.0399	8.26389	8.13178	8.5693	7.48067	10.0379	3.90721	9.66534	5.68023	6.80857	10.166	7.46708	5.38527		FBN1	62.951
	KIAA1644	4.58448	9.23018	11.092	10.8761	9.87124	4.25023	9.82888	9.43341	8.14875	9.73131	8.06175	4.59542	5.27349	7.21361	4.34898	7.37747	4.99831	4.82956	7.58417	8.47584	5.88638	7.82905	8.46339	4.44392	7.21505	4.55685	4.07855	7.92697	8.3842	5.61686	7.45889	4.03951	5.86335	4.43498	4.71732	4.48857	6.68286	9.02626	4.49677	4.29244	4.4146	4.4373	4.26806	4.23128	4.09828		KIAA1644	4.64088
	DAAM2	6.73156	6.12132	4.81945	7.5106	4.88375	7.02157	7.59516	8.05114	7.06649	4.78911	8.30521	6.19443	4.55809	7.34436	7.69789	5.57001	10.6878	8.02197	7.94045	6.46784	7.61249	8.29589	8.54886	5.02542	5.5506	4.69324	5.4887	6.20131	5.30164	4.9577	8.27534	4.66281	4.73397	5.02097	5.82739	5.93474	7.35419	7.77447	4.80161	4.73759	5.30308	4.79562	8.43905	4.86059	4.82595		DAAM2	0.323271
	DCN	5.70692	10.7236	4.75464	9.34613	10.379	4.49694	11.0167	6.65254	5.33996	5.13425	10.7057	5.75967	4.35037	5.11618	5.99624	8.59438	4.48618	9.95724	5.57389	8.23435	4.58718	4.55762	7.8364	4.4856	5.97686	4.62159	4.4809	4.53075	4.57748	4.54433	4.48915	4.40256	3.99211	4.83298	4.75942	4.25696	8.28126	10.4533	4.55851	5.69576	4.60068	4.47493	4.65589	4.50017	4.52963		DCN	0.506082
	MCEE	8.65008	8.21903	8.13287	7.61976	8.21859	7.57873	7.98806	7.73747	7.94306	7.57061	8.44587	7.74652	7.39896	7.82055	7.55801	8.07903	8.11884	8.05912	7.17709	8.53814	7.52069	8.53264	8.01094	7.21841	7.84048	8.01165	7.60084	7.64607	7.72843	6.92746	8.38667	7.14444	7.08802	7.46985	6.81044	7.27595	7.09558	8.3321	7.65688	7.66064	6.93453	7.56524	7.68788	7.51479	6.79253		MCEE	6.14331
	MMP16	4.66413	6.49477	6.24768	6.48295	5.70288	5.1538	4.29561	7.26581	7.83192	5.12088	6.0194	4.76689	5.41755	5.73394	6.74337	5.76974	6.58219	5.07545	5.24854	5.72682	5.48687	5.07443	6.04339	7.52757	5.22627	5.34127	4.37274	3.96641	6.0459	4.63237	3.9971	4.50694	3.94021	4.8076	3.91968	4.56282	4.92445	4.23619	4.04993	4.49053	4.00398	4.79077	4.51712	4.29568	4.4114		MMP16	4.12557
	TTC3	10.0632	11.0337	9.40388	10.3779	9.80574	9.09654	9.7759	9.01733	10.455	9.93941	10.6771	10.0696	9.75871	10.2538	10.1014	10.7391	9.45164	10.8926	10.4571	10.1046	11.0114	11.3369	10.5785	10.5682	10.8008	8.29114	10.7747	10.2149	10.1822	10.1337	10.3566	8.85932	9.0531	9.38321	10.3018	9.79751	9.75656	9.63037	9.10411	9.75706	9.6089	8.74433	10.1572	9.79152	9.13632		TTC3	35.2879
	HTRA1	11.9328	11.1061	7.85831	11.9588	10.9752	8.11484	12.0887	10.2298	10.6243	12.2555	11.0508	11.0899	9.91958	11.8065	11.4001	10.8494	6.83033	12.1842	11.233	10.7585	11.1861	11.8056	10.8128	11.5306	12.456	6.07034	10.4924	10.8243	9.42131	7.57393	9.37432	4.20508	9.26694	7.62147	4.29521	11.9561	11.1544	11.0238	4.69911	10.5594	10.9584	8.27607	11.5155	8.76729	11.6372		HTRA1	63.6151
	SHROOM2	4.96016	10.5038	4.99224	9.38068	10.1366	7.62312	6.2883	11.0135	4.86119	8.02316	10.0201	4.80069	5.42548	7.28834	9.32138	8.24468	9.64499	8.08479	10.1926	8.35083	8.91631	4.91352	11.718	7.05093	4.66212	7.47568	10.2193	7.55008	5.10584	6.00545	6.21151	5.14094	9.47853	5.81151	6.30299	5.13123	4.65738	6.85869	7.07845	5.16953	5.37598	4.95831	5.81918	5.16964	4.85546		SHROOM2	0.131613
	ADAMTS1	6.01508	9.5482	7.96682	10.4828	10.3454	8.45574	4.8081	7.95038	8.6225	9.74225	8.50004	9.34628	5.22341	10.2173	11.2582	11.1883	7.22062	8.86185	6.48199	9.99916	8.89957	7.61819	9.70865	6.16772	11.0193	8.20058	5.62926	5.80501	7.57648	6.62578	7.33782	5.91308	5.69621	9.43571	7.72333	7.16119	7.04354	9.92707	5.98252	8.05241	4.06802	4.07578	5.55237	4.3342	4.07835		ADAMTS1	63.0728
	SRPX2	8.12496	8.8867	8.93496	7.5275	8.01515	10.0193	10.0083	8.57578	6.73931	8.04661	10.1531	7.47522	9.9815	8.68719	8.88432	8.44237	5.1111	10.3777	9.2043	9.50852	7.76101	9.18449	6.89966	9.66852	9.46589	7.89669	8.01187	7.44053	8.31253	4.34586	6.67424	7.97411	9.00273	7.08771	4.90639	6.54612	7.29434	7.35602	7.10519	7.09164	7.13255	5.7584	7.96749	7.19182	4.94169		SRPX2	9.15998
	FNDC3B	9.98362	9.77348	9.7354	9.778	9.97738	10.356	9.80377	9.18435	9.97716	9.37024	10.9173	9.55431	10.4083	10.2058	10.3179	10.0145	9.98404	10.1758	9.63587	10.3195	9.42816	9.99288	10.7068	10.1093	10.0465	9.07311	9.11324	10.4208	9.36017	9.94615	9.2522	8.73624	8.45841	8.74619	9.33847	9.24942	9.57085	10.0492	9.2114	9.96714	9.29336	9.13728	9.83074	9.9334	9.69988		FNDC3B	29.0217
	LINC00341	5.35623	9.22193	7.09069	9.28107	9.04364	7.70492	7.81699	9.9031	9.6506	9.27088	10.2248	7.66387	7.66079	5.30093	8.14436	6.19049	8.20324	6.06921	8.0642	8.8766	6.83359	4.16476	10.2854	8.7692	4.67478	7.35196	5.78636	5.58881	4.95654	5.00324	6.68069	7.4788	7.48694	6.194	4.01792	6.46753	5.44414	8.84387	6.28515	5.1216	7.41017	5.54673	5.14444	5.37093	4.88117		LINC00341	0
	EBF1	7.99672	6.98074	7.69703	8.1115	8.61294	4.62492	8.49609	7.43992	4.70411	7.88836	9.13443	8.3386	7.91752	7.64102	6.14058	7.55066	5.75165	9.87495	6.59399	8.30383	7.78902	8.31075	4.00657	6.10526	8.87878	3.63969	4.43214	6.85819	5.93844	4.67919	6.71614	6.61226	5.48146	4.54516	8.66242	4.33927	6.39201	6.42405	3.711	3.61112	8.21477	4.47925	7.41384	5.67566	6.08508		EBF1	3.48074
	LRP1	5.56706	7.54469	6.79987	8.12788	8.65566	5.52422	6.06542	5.63072	7.03429	8.3195	7.11814	6.18418	7.11254	7.90235	6.98645	6.15226	6.16232	6.25239	6.99608	8.06548	6.11165	7.18317	8.6295	7.00998	8.00111	5.39114	7.02657	6.66412	5.67918	7.12911	6.393	5.72101	5.8511	5.11229	5.88331	7.34903	6.3869	6.31382	5.27826	6.16281	5.31193	4.86824	8.32779	5.12205	5.3586		LRP1	15.6305
	ETV1	7.73368	8.39915	7.43504	8.66681	7.46562	7.1564	5.56979	7.49291	5.58706	9.21308	6.67818	6.30841	8.44228	6.11807	8.79738	4.6415	6.02425	5.4196	8.65054	5.04056	5.09832	6.39855	6.06326	9.73325	5.96937	5.94149	6.33544	5.39248	7.91328	5.01316	4.14556	4.39699	5.399	6.07238	5.18801	4.93385	5.28871	6.272	4.92509	4.37716	5.39116	6.14871	6.05982	5.37011	4.3232		ETV1	1.59309
	KLHDC1	3.43925	4.52535	3.43505	4.10509	4.34	3.76896	4.12247	3.638	3.47475	3.54391	4.46758	3.28781	3.8207	3.79234	4.03482	3.76145	3.2174	3.54557	3.82334	3.59312	3.28771	3.49327	4.10862	4.28185	3.68079	3.35155	3.70823	4.03333	3.27088	3.41889	3.36661	3.68995	3.53341	3.49599	3.21171	3.38837	3.51445	3.65881	3.14573	3.4174	3.50826	3.53582	3.72202	3.68388	3.24642		KLHDC1	0.198613
	TIMP1	12.4704	13.4729	13.0484	12.8774	12.4774	12.9278	12.8506	13.6493	12.4587	13.9856	12.9625	12.1863	13.8242	12.3039	12.7236	10.9065	12.7548	12.6319	13.0808	12.5756	12.3073	12.6713	12.81	12.8944	12.7862	10.9083	12.9075	12.4959	12.9892	12.4571	12.1054	11.5268	13.9557	11.6705	11.9384	12.9153	12.4095	12.7281	11.2191	11.8942	12.2092	11.4194	12.4833	12.3737	11.6146		TIMP1	257.062
	SH3BGRL3	12.2056	12.3881	13.4697	13.3948	13.5135	11.1654	11.8907	12.4919	12.2121	13.4908	10.978	12.1688	12.5883	12.5784	11.3971	12.8046	10.3312	11.3995	11.7784	12.1015	11.6851	11.0805	11.9848	11.8805	12.993	11.3968	11.95	11.388	12.0774	12.0369	11.4192	12.1598	11.2279	11.4875	9.84133	11.6292	11.6188	11.0745	10.6152	9.9133	8.89317	10.4639	11.3282	10.8344	10.7495		SH3BGRL3	158.759
	GLIS1	4.91576	8.66918	7.49058	6.94273	6.91175	5.04903	8.20536	6.99193	5.46754	6.51437	7.48101	8.00125	5.08351	7.96804	6.9984	7.63633	4.97994	5.46781	6.69503	6.99081	7.14698	7.45754	6.2484	7.27355	7.23609	5.40196	4.96045	6.57924	6.62717	5.22981	6.01744	4.69965	4.41342	5.27899	5.24313	4.57486	8.50193	6.08509	5.03143	5.78468	5.29218	5.2584	5.32069	5.90721	5.47178		GLIS1	2.75205
	HMCN1	8.59006	9.65999	8.799	5.76727	9.329	3.34839	5.46193	10.3905	4.82823	3.99777	11.2545	4.4233	3.80407	9.79398	7.00131	9.86409	9.97627	8.58204	9.77093	8.31033	8.61724	8.16558	9.91933	3.76174	9.7967	3.4587	5.7968	3.47698	4.32001	3.93004	7.1935	7.71033	3.35881	5.0546	8.29922	3.58868	8.57679	6.10154	3.77553	7.38345	3.27454	5.13072	8.42992	4.90053	3.29998		HMCN1	7.82392
	FAM161B	5.05253	5.04564	5.03002	6.95161	7.18477	5.84783	6.19767	4.74521	5.95871	5.66901	5.99049	5.02986	5.06902	5.53245	4.7902	6.25009	4.39617	5.3966	5.66437	4.91302	4.83953	4.7339	5.27018	5.585	5.29008	4.58896	5.2762	5.94553	4.56158	4.75992	4.50087	5.40167	4.60688	4.92316	4.83926	4.57023	4.32118	4.90499	4.6953	4.5064	5.11557	4.4837	4.71508	4.8605	4.73999		FAM161B	1.51625
	C12orf75	10.2007	12.3299	11.4115	12.5125	12.3394	12.1479	12.9163	11.4176	12.4939	10.9238	11.1885	12.3037	10.7017	12.1639	12.4464	12.2181	9.33653	11.0086	10.9739	12.5348	11.1945	9.63236	10.8201	10.1143	9.32865	10.3545	10.8447	10.8324	11.2912	11.8131	10.543	11.1428	10.8456	9.91742	10.0396	9.73202	9.97919	11.6614	10.1288	11.3486	9.35011	10.7646	9.95466	8.50163	9.63833		C12orf75	10.9293
	ZNF407	4.07885	4.35831	4.11166	4.13881	4.2277	4.19702	4.30849	4.32873	4.38472	4.07835	4.24434	4.2247	3.9306	4.20643	4.31491	4.33315	4.19439	4.18674	4.15462	4.25276	4.1332	3.93459	4.12128	4.17062	4.00116	3.94378	3.9335	3.87762	3.97325	3.90064	3.94778	4.13868	3.92837	4.1885	4.26726	4.14376	4.11862	4.05295	4.02637	3.95163	4.04031	3.8195	4.04224	3.88204	4.13434		ZNF407	1.00541
	CREB3L2	9.83739	10.3213	9.12245	10.3014	10.7195	9.27088	9.63795	9.75425	9.16482	10.0254	9.81761	9.02402	8.85555	10.2913	9.60909	9.52551	11.091	9.59174	9.51413	10.1082	10.3663	10.4111	11.7682	9.26501	9.91368	9.85411	8.71199	9.03174	9.67188	8.36904	9.89921	8.52252	8.46991	9.63832	9.12769	9.34682	8.15768	10.526	7.09084	10.0783	10.0732	8.65145	9.80095	9.09219	8.81547		CREB3L2	11.0483
	BNIP3L	10.0106	10.9279	11.4282	11.7652	12.2087	11.5482	10.5792	9.98189	11.445	11.8238	11.1896	10.3056	11.3978	11.649	11.1448	11.0236	11.2634	11.8206	11.4113	10.7462	11.8446	12.5769	11.6869	10.9123	11.4474	10.382	11.2291	10.7431	9.53707	10.4741	11.203	10.0378	11.4499	11.2667	10.9327	10.8669	9.78961	10.713	10.7315	10.5099	9.75013	9.55587	11.7343	10.9161	9.49333		BNIP3L	74.9273
	SPOCK1	11.4614	11.7917	10.8258	10.3889	11.2935	10.3055	10.8528	11.7115	7.71586	11.2607	11.1118	11.7341	12.5232	10.6664	9.87446	10.5748	5.84188	11.1255	6.79675	11.8123	9.06932	11.2374	11.6035	11.7093	10.6891	4.38319	11.5481	12.7178	11.6493	7.43968	10.1485	4.98736	6.28249	4.23631	4.63	8.57983	11.3084	9.51493	8.04386	8.52221	8.61107	8.58289	11.7174	10.4638	6.51191		SPOCK1	23.732
	FMNL3	5.59672	4.61879	4.72306	5.19606	5.23153	4.82656	4.95268	5.36353	4.56787	5.85091	5.7017	4.77724	5.46321	5.73995	5.04993	4.7455	4.65864	4.64362	5.49713	4.87145	4.81614	5.06862	5.27705	4.70953	5.72959	5.12751	4.59504	5.64473	4.92733	5.14327	4.67529	4.665	4.3805	4.35844	4.54878	5.17176	4.36515	4.68545	4.06827	4.75593	4.25197	4.36752	5.18446	4.30499	4.04027		FMNL3	2.40756
	ADM	11.5231	11.6967	12.0454	12.2032	12.555	11.3052	11.2828	10.4858	12.5968	11.2991	9.84055	12.8909	11.3645	10.6947	5.90867	11.8753	11.3953	10.7291	11.3533	11.518	11.3305	12.3683	10.6664	10.7305	10.6861	7.46793	10.7033	8.86247	10.4169	8.73505	12.9621	9.43433	9.74301	11.6634	8.95294	10.2126	10.9893	11.9692	11.5678	9.66303	8.24228	7.92615	9.64188	8.61775	4.75328		ADM	0.75072
	SRPX	11.0606	11.5672	11.8165	12.0462	11.7985	8.53247	11.4761	11.9427	11.458	12.7046	11.652	8.98903	12.814	12.3977	12.1015	11.2691	12.8226	11.896	12.3331	11.8797	11.6803	12.3968	12.1084	13.4184	11.8603	12.1283	12.6914	12.2045	11.3758	11.5267	9.58329	10.6592	13.0106	8.67868	5.51792	10.0668	12.5675	11.3839	6.98987	10.3146	5.60063	11.332	11.5844	11.9522	3.79143		SRPX	29.0498
	NRN1	10.3766	10.4429	9.34189	10.6723	11.4028	10.4279	9.57759	5.55975	10.9716	10.2424	9.6087	10.257	6.71227	11.057	9.1409	11.8276	8.76095	11.1296	8.43314	9.88732	9.11773	11.3176	10.4505	9.57255	10.4173	4.58767	10.256	9.76671	9.2435	7.08999	9.97225	5.82252	10.1679	9.49645	9.28984	10.1019	10.0159	9.52525	3.99693	9.69651	10.3462	8.58501	10.2562	8.57559	6.41029		NRN1	19.3103
	TGFB1I1	9.46932	11.4414	11.0502	11.641	11.2404	11.7992	11.8718	10.307	10.9411	10.4266	11.0377	11.6616	10.1393	10.9683	10.9141	11.6552	10.3399	9.81833	10.8067	11.5803	9.24036	10.4601	11.4072	9.73536	10.612	10.139	10.7068	10.7926	9.2797	11.3982	10.6141	10.2484	10.9544	10.0366	10.4354	9.63288	9.34736	10.907	8.94683	10.5562	9.96922	9.33051	10.6707	9.2652	9.47009		TGFB1I1	22.6375
	TMEM184B	8.06742	8.60168	8.89582	9.14066	9.12697	8.11662	8.73036	8.64322	8.8745	8.88399	9.21103	7.95202	8.96515	9.01959	7.88205	8.34506	9.07666	9.1911	9.28096	8.90575	9.00377	8.74163	9.23175	7.89025	8.82529	8.36055	8.89474	8.85265	8.67368	8.4067	8.8195	8.84484	8.49418	7.96093	8.65765	9.17686	8.14997	9.19665	7.93414	7.82617	7.62034	8.01354	8.49438	8.43827	7.87416		TMEM184B	17.646
	SNX16	8.60828	6.73023	6.32707	7.43422	7.46343	8.69807	7.79629	6.40493	7.12319	6.18475	7.16307	6.21289	7.19139	6.61771	7.78653	7.51488	7.27606	7.92955	7.40938	7.33996	7.0036	6.13487	5.87542	7.34435	5.43162	7.47053	7.41949	7.49301	6.06693	5.93856	5.77616	5.75174	6.48846	5.41435	6.13273	6.81331	6.09827	7.01691	7.05124	6.61264	5.24839	6.13735	5.75263	6.48449	5.73135		SNX16	1.9125
	CSPG4	4.24343	5.25753	4.46868	6.83726	8.48167	6.43992	3.94091	6.40259	8.89029	5.4711	8.31501	6.1083	3.72815	5.97474	8.48007	7.2783	8.23239	3.87756	6.37147	4.4496	7.05223	4.00521	8.63673	4.13582	3.97057	5.0976	3.87288	5.2218	3.6673	7.78955	3.70655	3.80624	4.28886	3.61845	3.98433	5.54188	4.00223	8.00677	4.18301	4.35576	3.88992	3.69447	4.41348	3.62668	3.58728		CSPG4	1.76652
	NSMAF	8.3671	7.76423	6.8164	8.28175	8.23815	7.92168	7.41328	7.44994	7.99817	8.44518	7.30796	7.08078	8.00774	7.41126	8.02984	7.68401	8.06429	7.55903	7.936	7.99659	7.5753	7.48133	7.05701	8.19435	7.68842	7.86769	6.75463	6.85559	7.73395	7.36983	7.36947	6.64223	7.97035	7.23084	6.87612	7.76602	7.24631	7.61503	6.9912	7.14462	5.95261	7.29788	7.36605	7.92319	6.37603		NSMAF	18.772
	CSGALNACT1	7.85393	5.89439	5.37131	7.58791	7.05891	7.60108	9.30555	8.6678	3.88169	7.54533	8.10229	4.27313	5.86792	5.22996	3.55565	4.18763	8.01378	10.1626	6.28785	5.52414	8.66214	8.2897	6.49273	5.28525	4.59771	4.02182	4.63528	5.07532	4.52687	4.89433	5.21256	3.84761	4.24407	4.34839	4.92307	3.94898	8.34494	5.86814	8.3465	3.89332	4.10778	4.02823	5.42577	3.99422	4.28412		CSGALNACT1	15.6285
	COL6A1	5.81205	9.65503	5.98457	9.12028	9.08938	6.96845	10.0376	7.0435	7.23475	8.17397	8.01618	6.00871	8.08348	8.30005	7.745	8.89766	5.11591	7.9797	9.78557	8.1822	8.66687	8.32715	5.76207	7.69346	10.5534	4.80557	8.34065	7.34624	7.79496	7.32098	7.02335	6.30423	5.41284	7.058	5.6776	6.7386	8.12584	8.51955	5.0158	8.0494	5.80063	6.69686	7.04729	6.57158	6.24948		COL6A1	909.102
	ZNF575	5.85851	7.15919	7.41504	7.74116	7.3905	6.20797	7.06994	7.37858	7.98215	7.17727	6.98592	6.52922	6.33477	6.9516	6.56494	6.77892	6.39432	6.47914	7.1875	6.31774	6.46154	6.56898	7.45018	7.48995	6.68225	5.16313	5.8304	6.5806	7.04359	6.45988	6.42113	6.23686	5.34595	6.04834	6.23684	6.00751	6.49118	6.36545	6.63155	6.41587	5.81053	6.64418	6.77373	6.176	6.09875		ZNF575	0.635156
	HIF1A	13.2657	12.8971	12.5597	13.4835	13.4564	13.3898	13.5881	13.0375	13.1498	12.9021	13.446	13.2314	13.3395	13.6553	13.4689	13.5692	13.1227	13.8263	13.4091	13.4784	13.5377	13.4238	12.7964	13.1577	13.063	12.3377	13.0036	13.1326	12.0213	12.4765	12.5509	12.6984	13.0531	13.2873	13.4432	13.5819	13.569	13.4289	13.4877	12.1757	12.6795	12.9119	13.2459	13.3194	11.5579		HIF1A	174.281
	FKBP7	7.49451	9.23665	8.03442	7.424	7.57537	5.89206	7.51466	6.67166	7.8068	6.75075	8.96652	6.34841	7.48718	8.89455	7.91554	8.47835	6.0382	7.23367	6.89383	8.4505	6.13813	7.41913	9.44673	8.52375	8.05861	7.74254	5.67753	7.0446	7.73551	5.76882	10.0742	5.50755	5.389	6.46375	6.43505	4.908	5.64843	7.7076	3.85708	8.04424	5.40211	6.3263	7.34803	6.11449	5.6731		FKBP7	10.7544
	EPAS1	9.17289	8.45449	10.1272	10.813	10.5719	9.63864	10.4998	7.42085	9.6533	10.9227	9.78204	8.89839	10.2102	9.13935	9.54833	9.03544	7.39623	9.5364	10.092	9.16085	9.21795	9.67549	10.6791	7.93793	9.36794	6.52694	9.05543	8.72061	7.04124	6.88653	9.52504	6.11025	5.90399	10.773	7.28651	9.36564	7.70132	9.60543	9.78507	8.28225	8.69433	8.69399	9.30519	9.50757	6.0991		EPAS1	22.0953
	STAM2	7.10639	6.99457	7.60283	7.68299	7.62413	7.11223	7.56543	6.93696	6.99554	7.30642	7.58437	7.17583	7.05661	7.31745	7.48811	7.89905	6.84926	6.45775	7.03786	7.15469	6.91406	7.07768	7.2211	7.22261	6.76362	7.03769	6.90023	7.14525	7.05965	7.07866	6.73627	6.71382	6.90567	6.96857	6.75287	6.37809	6.16913	6.83516	6.6168	6.42595	7.3054	7.09178	6.9005	6.83078	6.74202		STAM2	6.38749
	ST8SIA1	7.31217	5.13448	5.73788	4.77006	6.33504	3.80697	7.95694	3.97111	4.69105	4.01595	5.87806	3.52902	5.34217	3.29077	4.02977	3.41493	8.67609	7.09724	5.55895	3.69691	4.38338	3.69384	4.2301	3.58968	4.16205	3.72618	3.6774	3.69358	3.41723	3.4481	5.95519	3.59557	3.86218	4.54836	3.39266	4.01527	4.31811	7.06397	3.29961	3.59407	3.66636	3.56341	3.97153	4.25658	3.25635		ST8SIA1	0.34296
	FAM46A	8.79926	10.555	10.4026	8.67216	9.0648	9.73811	10.4075	10.4136	10.6984	9.36864	11.0299	9.41138	7.418	10.5461	9.22849	10.9998	8.55903	11.3101	8.88803	10.4251	10.0614	11.2724	11.3077	10.9009	10.7117	8.35929	10.0112	7.39819	10.8744	8.74427	9.92269	5.93436	9.84969	8.52713	7.40948	8.94841	10.2634	10.8042	6.03558	9.04674	8.67878	8.7451	10.9086	9.07141	7.67414		FAM46A	18.8505
	IGFBP3	6.9353	13.2867	12.2699	11.8226	12.9754	6.0343	12.7888	8.40434	11.3531	12.4598	11.0145	12.6906	7.96258	13.3742	10.916	13.3001	10.4429	11.8076	8.76917	11.8837	10.2291	12.2053	13.8311	10.105	10.4923	6.19858	10.7487	12.1219	10.5359	11.9494	12.1766	8.44784	5.05738	9.58432	7.21833	6.98455	4.68006	13.2094	9.75897	11.555	6.9018	6.73764	10.9709	7.10611	7.42511		IGFBP3	400.504
	LDOC1L	9.6637	10.6968	10.8429	11.0552	10.4362	9.78451	10.1635	10.5352	11.1606	10.4122	10.3158	9.83939	9.47606	9.99162	8.84452	10.05	9.54811	9.48198	10.4809	10.7622	9.4695	10.011	10.5823	9.43373	10.3768	8.62187	9.45764	9.4236	10.1078	9.62315	10.2809	10.5181	9.81623	9.24745	9.67864	8.92578	9.59087	10.3249	7.75277	9.05005	9.42877	9.449	10.0311	10.2147	9.69993		LDOC1L	10.1593
	POSTN	12.5245	8.39497	3.73836	11.4491	11.5384	5.08893	8.60909	7.03184	4.89794	3.55688	13.6328	12.6957	9.88192	10.1309	3.93047	8.32642	3.69872	13.0792	9.22446	12.1422	4.18016	5.74674	3.71767	10.4897	9.89966	3.64752	9.71428	9.38526	6.47364	6.28629	3.80433	3.65726	3.63652	9.36482	3.6933	6.20796	7.28545	11.8946	3.65752	3.70125	3.55673	3.73722	8.25082	8.68841	3.63471		POSTN	11.8227
	ZCCHC24	8.92155	9.68238	9.10854	9.12262	9.4139	8.65925	9.68903	9.40506	8.14436	9.02752	8.98873	8.31075	10.203	9.34424	9.65655	9.1184	10.3622	9.18101	9.36418	7.73432	10.0083	9.61119	10.1067	10.6508	8.42619	7.18431	8.95233	8.91652	8.49655	9.6134	9.69225	8.15435	8.0559	9.12988	9.0665	8.09612	8.51636	9.37556	5.51866	8.773	8.36691	7.41682	9.62115	8.81477	9.31379		ZCCHC24	4.13686
	BBS9	7.26804	6.26452	6.6386	6.15446	6.65715	5.46497	5.14824	5.73374	5.38276	6.20155	6.89217	6.15221	7.0602	5.92156	5.98976	6.97367	5.18998	5.48297	6.30199	6.26462	6.29905	6.41816	6.56233	6.90711	6.25546	5.28242	5.74331	6.5791	6.09434	5.7377	5.6524	5.15327	5.22946	5.07142	5.94044	5.83678	5.7161	5.48406	5.04471	5.74891	5.09693	5.6951	5.83483	6.3928	5.46174		BBS9	5.08002
	ZC2HC1A	8.3151	7.7031	8.02416	8.34223	8.5167	7.82755	7.62193	7.19736	7.86035	7.50766	8.53229	7.3136	8.31534	8.27916	8.25155	7.96146	6.87172	7.26074	8.06024	8.19712	7.62609	8.25262	6.55926	8.26651	7.09978	7.56072	7.50816	7.79021	7.01272	8.25841	7.36181	6.16017	6.4459	6.39674	7.84477	7.71238	6.30854	7.60269	7.06237	7.60947	6.19927	7.07696	7.58596	7.11723	7.39903		ZC2HC1A	3.245
	F2R	8.1707	10.8047	9.41842	10.247	9.96052	8.48783	10.1647	10.7608	7.18258	8.33726	12.3202	9.09979	11.2784	10.8052	12.2178	8.36237	7.79664	10.4983	10.6777	8.72379	9.04263	10.2417	11.6119	10.3455	9.53708	8.90194	10.823	10.921	9.47271	9.13651	10.0232	10.2582	9.49189	9.9442	7.04557	9.73413	7.05136	10.7872	5.24376	9.20469	9.1503	9.46376	7.37294	8.47452	6.32749		F2R	20.7616
	FKBP14	9.69768	10.2658	9.30962	9.60286	9.53021	9.22448	10.0605	8.94508	8.88274	8.75165	10.6861	10.1962	9.19568	9.96349	8.53194	10.5933	9.5945	10.1792	9.11807	10.8858	9.09842	10.3154	10.8693	9.05744	9.98607	9.12867	8.07591	9.95095	9.75814	7.29946	9.06445	9.74063	8.65377	9.1299	9.05907	9.37646	9.34429	9.95181	8.39327	9.92701	9.19412	8.21044	8.741	8.28476	8.45604		FKBP14	21.2734
	HOOK3	6.33136	7.51883	7.40753	7.94589	8.01989	7.31222	7.33627	6.80837	6.94397	6.8256	8.20297	6.73802	7.22402	7.56449	7.80138	7.46651	6.7923	6.9461	6.90842	7.30293	7.05929	6.85713	7.49228	7.68995	7.36355	7.25631	6.7083	5.66386	6.7787	7.48859	7.04915	6.70772	7.75677	7.06151	7.02041	5.74798	5.24027	6.81514	4.97594	6.61994	6.24604	6.8452	7.27003	6.86218	6.32183		HOOK3	5.71358
	SH2B3	10.931	11.3957	9.27367	12.3225	10.2476	10.2171	8.69116	9.2582	8.60187	12.3318	10.5714	9.66872	11.2916	9.95383	11.6869	9.72874	11.6877	8.43585	10.899	9.40506	10.3456	9.5113	8.61261	11.6872	9.74263	10.267	10.6953	9.65242	10.0743	10.7232	8.83498	9.30619	8.80096	10.1721	7.63179	8.61042	9.89585	11.1063	6.60951	9.36566	9.08463	9.38237	9.65563	8.74962	7.65922		SH2B3	10.8357
	IER3IP1	11.6395	11.312	11.8164	11.9581	11.6283	11.4828	11.6568	11.5958	11.7269	11.3736	11.8272	11.397	10.3468	11.4983	12.2726	11.4474	11.6263	11.6324	11.4022	11.8292	11.6411	11.2796	11.0808	11.9387	10.6792	10.7767	11.1965	11.0131	11.4281	10.8958	10.9521	11.3803	11.8979	10.8799	11.9641	11.7097	10.6997	11.7235	11.0862	11.6739	10.8774	10.8173	10.7071	10.4994	11.033		IER3IP1	36.2353
	GFAP correlated genes (top 100)																																															GFAP correlated genes (top 100)
	GFAP	3.57124	3.59644	3.61705	3.67368	3.68854	3.80455	3.81177	3.82308	3.82992	3.84002	3.89101	3.89612	3.90256	3.90631	3.92521	3.95309	3.96608	3.97969	4.04429	4.05542	4.16164	4.21804	4.23134	3.61219	3.67452	3.73941	3.79591	3.81341	3.81513	3.82468	3.83584	3.8813	3.90889	3.95288	4.02957	4.04598	4.14354	4.14637	4.2722	8.59648	9.19983	10.0794	11.6283	11.6569	11.8397		GFAP	0.158989
	CTNND2	3.773	3.98761	4.16845	5.7267	3.79497	3.83703	4.10689	3.82788	4.17214	4.45449	3.68202	4.50279	3.93928	4.64056	3.61422	4.04373	3.96516	5.07878	4.02225	3.80663	4.68301	3.98917	4.02161	4.00089	4.37002	4.07006	3.8646	3.93585	3.97226	3.84581	3.88541	4.0686	4.01991	3.67421	4.11373	4.22263	5.08511	4.093	4.03947	5.91542	6.29391	5.95843	7.67851	9.95739	6.29054		CTNND2	0
	UG0898H09	3.25967	4.06219	3.63525	3.30678	3.21953	3.33853	3.67417	4.02877	3.37875	3.70223	3.20557	3.28843	3.40125	3.76698	3.38591	3.43585	3.30359	3.39214	3.58976	3.34231	3.56483	3.77055	3.53206	4.32361	4.21664	3.43621	3.24278	3.30655	3.33044	3.18604	3.2594	3.30331	3.33159	3.26059	3.29232	3.28667	3.36983	3.2173	3.19759	5.79721	3.93029	3.86112	5.27376	7.38401	7.14444		UG0898H09	0.169528
	SPARCL1	5.34598	4.52849	4.23999	4.21011	4.30602	4.60497	5.67687	4.64808	4.16707	4.48731	6.65389	4.29332	4.4516	4.51535	4.61141	4.29841	4.14221	6.18462	4.42094	4.23626	4.5652	4.3071	4.51451	8.6935	4.5195	4.36554	4.32682	4.27169	4.34905	4.55974	4.48773	4.24595	4.41554	4.17222	4.37244	4.4089	4.29529	4.60131	4.5814	7.80032	10.2879	5.178	8.65204	10.7655	12.4281		SPARCL1	0.113983
	LRP1B	3.50216	3.61081	3.37419	5.09074	3.7099	3.45008	3.26935	4.76782	3.65824	3.78715	3.33413	3.4226	3.86463	4.24105	3.34299	3.34811	3.1756	3.63393	6.34193	3.68228	4.17284	4.62286	3.4667	3.77436	3.45871	3.41784	4.37655	3.30412	3.5443	3.14718	3.27189	3.35057	3.48014	3.23859	3.55412	3.3512	4.99492	3.38085	3.47014	5.70632	3.33888	5.98587	7.1231	7.37918	7.02127		LRP1B	0.0819058
	ITGB4	3.94398	4.01632	4.3553	4.03491	3.8851	4.32562	4.04935	4.09125	4.41214	3.92374	4.03858	3.9367	3.96144	3.92218	5.0722	3.99878	4.4058	4.34563	4.06124	4.28871	4.26386	4.48355	4.01377	3.95234	4.30652	4.03434	6.02555	4.14184	3.87301	4.50197	4.07054	5.25718	3.94607	4.05149	4.81311	4.64087	4.66159	4.21489	5.97413	4.95169	4.77659	6.25746	6.16467	6.3641	6.82433		ITGB4	0.00879348
	CYP2C8	3.38847	4.39534	3.82785	3.75926	3.53666	3.49845	3.47319	3.39317	3.36903	3.64961	3.5539	3.7363	3.77995	3.68053	3.64495	3.66113	3.57631	3.42556	3.65481	3.59957	3.50856	3.60453	3.70152	3.42853	4.00664	3.37391	3.40468	3.44855	3.75622	3.75502	3.56693	4.72841	3.57834	3.38022	3.42584	3.29761	3.61261	3.50138	3.82518	3.5961	4.5761	5.87635	3.82581	6.02999	6.94928		CYP2C8	0
	EPB41L4A	4.30597	4.25802	4.73872	4.21481	4.12924	4.07851	4.30415	4.849	4.21518	4.35541	4.11182	4.4076	4.73172	4.57591	5.33929	4.29086	4.17253	4.47024	4.17367	4.26739	4.10989	4.64182	5.02141	4.18685	4.33413	4.33879	5.22997	5.44482	4.15698	4.76504	4.15293	4.28066	3.98027	4.04556	5.45447	5.64738	4.26704	4.28403	4.23498	5.22489	6.68716	5.96054	5.43452	6.88428	5.97296		EPB41L4A	1.04842
	TPRG1	4.27147	4.38049	5.30456	3.5484	3.97957	3.92244	4.07982	4.00289	3.60842	3.84205	4.54006	3.82454	4.00608	3.68795	3.57131	3.74971	3.69294	7.095	4.07541	3.83228	4.84619	4.03341	4.00903	6.59925	3.63864	3.80228	3.55602	3.75926	3.6757	4.29599	3.75748	3.48658	5.26008	4.79353	3.62484	4.16697	6.1118	3.82538	3.8518	5.97876	6.2942	6.73743	6.12128	7.24331	9.93481		TPRG1	0
	CTNNA2	4.03202	4.15925	4.43986	4.41713	4.21769	4.36231	4.19515	4.14476	4.29875	5.29412	4.15742	4.08976	4.15402	4.26386	4.14089	4.19766	4.32852	4.34176	4.18011	4.27095	5.14797	5.48287	4.60149	3.99879	4.62656	4.34781	4.98083	4.35767	4.19426	4.57439	4.08356	5.12724	4.21849	4.20015	4.06844	4.08149	4.30405	4.09844	4.34402	7.95567	6.45219	4.02745	6.03766	6.71881	10.8161		CTNNA2	0.0112425
	SRGAP3	4.86145	4.80577	4.92242	4.55359	5.47846	4.754	4.72049	4.79055	4.99797	5.41905	5.07671	4.70707	6.35489	5.09558	4.69667	4.93055	4.82421	4.8166	5.09229	4.88043	5.73606	5.43779	6.09381	4.77103	4.74901	4.8977	5.05888	4.78621	4.79854	5.03389	4.98538	4.66808	4.41182	4.50798	5.28747	4.7211	4.71877	4.83424	4.73404	6.59068	6.98644	4.95534	6.20944	6.65971	7.88398		SRGAP3	0.0574569
	PIPOX	4.85972	3.51295	3.91244	3.98073	3.83443	3.83267	3.75307	3.729	3.97133	3.98549	3.90396	3.44699	4.75828	4.26497	3.81089	3.72286	3.98027	4.30061	4.00871	3.83856	4.191	3.94002	3.86039	4.87272	4.18579	3.60589	9.03075	4.03317	3.88313	3.90854	3.90464	9.5904	10.1787	3.58643	5.38586	4.53098	4.90067	3.81451	3.84682	9.36557	8.76599	9.79382	8.13743	10.439	10.59		PIPOX	0.0369312
	CNR1	3.7454	3.75908	3.87182	3.77268	3.86145	3.98574	3.96704	4.21972	3.97788	3.8121	3.90271	3.89531	4.15287	4.00116	3.8582	3.81514	4.06733	4.12892	3.80918	3.91649	4.48596	4.22815	4.63905	3.85399	3.93895	3.8131	4.72595	3.88975	3.87108	3.80776	3.66133	6.57226	6.49398	4.43128	4.86773	4.41871	4.27928	3.94704	4.0198	4.803	5.07866	6.66514	4.59021	8.95345	9.24874		CNR1	0.0538507
	SOX2	4.23685	4.32687	5.74478	3.89249	3.8785	3.94922	8.40514	8.61348	4.08702	4.05257	5.39755	3.83103	7.70271	7.06147	3.97212	4.06186	4.10635	7.11107	4.57087	3.91429	9.10975	4.62449	6.45138	4.69099	3.90601	4.42271	8.15627	5.29816	6.95811	4.72738	4.06358	7.50037	8.31825	3.98088	8.01673	4.68057	3.99217	4.06114	4.04696	9.63875	9.53016	10.6751	10.0045	10.686	11.7874		SOX2	0.241135
	FABP7	3.63658	3.65936	3.56827	3.90517	3.70864	3.71248	3.54783	9.36536	3.73359	4.25355	3.87597	3.79252	3.74113	6.44997	3.86083	3.69579	7.08467	10.1443	7.00437	3.81521	11.5338	3.86871	3.99041	4.51836	5.27088	3.68363	9.64975	3.72218	3.61837	3.67048	3.68855	4.66855	4.6943	3.84612	4.05005	4.00448	3.73375	3.58467	3.76727	9.92662	10.5282	10.4116	11.5466	11.2595	10.3899		FABP7	0.0165189
	EFHD1	4.43467	4.56247	4.73886	3.8028	4.00932	5.74481	5.62212	4.35925	3.80114	3.99364	4.34084	4.38785	4.17157	5.08072	5.57323	4.44799	3.85128	6.34147	5.34314	3.82303	4.43482	4.05437	4.77588	7.32059	4.29096	4.47054	6.33674	4.47332	6.3721	6.32224	5.65976	3.94744	5.85841	4.39094	9.05305	3.94528	4.14526	6.309	5.95993	6.38776	7.63267	7.65594	9.01627	7.98515	10.0881		EFHD1	0.692738
	ATP1B2	4.36151	4.43796	4.46649	4.62285	3.9968	4.38373	4.62244	4.59653	4.28641	4.44853	4.21291	4.52578	4.99426	4.39891	4.37031	4.58625	4.42062	4.31786	4.67069	4.25329	4.2179	4.49028	4.68499	4.53523	4.30704	4.70692	4.40575	4.44669	4.64352	4.50986	4.34374	4.57506	4.13589	4.38439	4.33076	4.4013	4.81646	4.48915	4.28029	4.70851	5.26868	4.50236	4.71662	6.30802	5.84717		ATP1B2	0.113508
	GPM6A	5.36134	4.18721	3.84936	4.29817	4.59308	4.18933	9.82498	4.29689	4.15796	4.0942	4.40844	4.24593	3.93625	4.14139	4.10745	4.21976	3.87984	3.99643	6.51858	4.50072	4.23346	4.4274	4.15849	10.0164	4.42401	4.54832	3.95006	4.09793	8.8576	11.0748	4.28317	4.00406	4.84617	4.6369	4.10485	4.02296	4.38563	4.03887	4.16059	7.80849	10.7679	11.4604	10.7917	11.8548	8.95308		GPM6A	0.0201716
	SLC27A6	3.63739	3.76033	3.56268	3.62765	3.46708	3.70127	3.77223	3.81011	3.54787	3.74992	3.56505	3.95682	3.65614	3.82444	3.63965	3.71099	3.45994	3.96536	3.46659	3.48867	5.2136	3.31986	3.69879	3.3504	3.4585	3.80424	3.38856	3.52586	3.38135	3.53407	3.67043	3.6344	3.38042	3.60395	8.07354	3.55757	3.54812	3.62615	3.41663	3.94223	6.77734	7.38695	7.42755	7.73199	4.43849		SLC27A6	0
	ARX	3.81216	3.87347	3.92793	3.69988	3.74117	4.19308	4.10112	4.21983	3.64073	4.21021	3.84182	3.98857	3.82264	3.98401	4.24828	3.92901	3.60284	3.81686	3.93462	3.65722	3.94441	3.91154	4.31364	4.15216	3.72446	3.95677	5.76907	3.88221	4.2791	4.36031	3.98787	3.86358	4.57879	4.04989	3.66262	4.07183	3.77733	3.83026	4.11247	4.35287	7.75777	4.7631	5.22009	5.21308	10.2832		ARX	0
	FAM65B	4.08118	4.77469	3.92842	3.86184	3.87827	3.97019	4.5795	3.98071	3.8617	3.90549	3.96188	4.48122	4.13836	4.27537	3.81675	3.98454	4.51771	4.00668	4.13121	3.98811	3.89664	3.76685	4.0047	4.11388	3.93902	3.8365	6.54142	4.06492	4.1499	4.11736	4.11582	9.14648	6.61687	4.01755	4.78112	4.04758	3.91487	4.47094	3.80364	7.8572	8.01382	6.86816	5.70427	8.19433	7.97931		FAM65B	0.00665175
	PLCH1	4.46142	3.73096	3.68633	3.68892	3.78757	3.95747	3.83496	3.78693	3.7044	3.83729	3.98606	3.98069	3.77707	3.88442	3.6205	3.88792	4.01767	3.91861	3.87177	4.00664	3.86151	3.82926	3.90823	3.75299	3.63073	3.72222	4.00382	3.94239	3.77684	3.84459	3.77091	3.65459	3.86684	3.71016	3.86721	3.90982	3.94552	4.07048	3.90316	4.37359	5.18863	4.50936	4.01899	4.48768	4.4003		PLCH1	0.0245319
	PLEKHG1	4.1799	4.24295	4.42193	3.87082	3.97887	4.32129	4.23458	4.72176	4.04682	4.01983	3.87025	4.19932	6.42135	5.31376	5.07934	4.19885	3.71484	4.72143	4.60384	3.7341	6.60013	5.02808	6.88008	5.85748	4.13237	4.1415	8.18893	3.84351	3.70587	3.64723	4.26713	9.42033	9.66825	4.43346	6.8755	4.11617	4.06696	3.91695	4.70306	8.06512	6.58246	9.17869	8.69577	10.2234	9.72952		PLEKHG1	0.105855
	AIF1L	4.86789	4.83599	4.8098	4.55031	4.68196	5.95505	4.76688	6.24414	4.91564	5.13449	4.70417	5.0375	4.76424	4.84527	5.21923	4.95541	4.96623	5.17013	4.87824	4.60456	6.72061	4.40057	7.20138	5.33542	4.9388	5.13404	4.55032	4.67731	4.81342	4.75155	4.72629	4.22442	4.96641	4.87249	4.96388	5.46096	4.53202	4.93778	6.13409	6.0295	6.97201	8.22649	8.25283	9.63754	4.53554		AIF1L	0.146071
	SELL	6.06024	4.21909	4.1967	5.23935	4.36868	4.50116	4.22651	5.85939	3.93654	4.91177	4.2973	4.38712	5.2892	4.70989	4.82467	4.55661	4.07163	4.03778	4.27421	5.37266	4.03764	3.97011	4.11074	4.23623	4.62348	4.86363	4.41032	4.52978	4.44588	4.316	4.74445	4.22219	4.40616	4.36979	4.55392	4.55962	4.28955	4.17455	4.19159	5.00788	4.20798	5.28409	7.94601	5.8658	9.06778		SELL	0.14281
	NR2E1	3.48793	3.59088	3.61566	3.4335	3.62704	3.64837	3.50527	4.09087	5.54617	3.37372	4.15889	3.54744	3.60516	3.64147	3.53137	3.43585	3.75237	4.52294	4.65229	3.47408	3.61317	3.819	3.91742	3.71195	3.93797	3.45261	8.18342	3.50929	3.71826	3.51562	4.39635	7.86777	4.73941	3.69376	3.75513	6.16561	3.76476	3.66109	3.77669	8.10558	9.71829	7.91021	3.88082	7.99242	9.83944		NR2E1	0.00531492
	DACH1	4.26947	3.79927	3.6487	3.53419	3.88061	5.08197	4.02322	3.62033	3.81318	4.57756	3.58954	4.15282	4.08998	4.03594	3.77486	3.68904	3.61619	5.99815	3.69646	3.83463	3.77762	4.79117	3.70449	3.66663	4.27724	4.0998	5.74171	3.6531	3.72794	3.61512	3.66474	3.78253	4.12224	4.66162	3.66378	3.97569	3.56502	3.69772	3.74921	9.81688	3.64594	7.67282	4.28052	8.28903	7.54728		DACH1	0
	NRCAM	5.62157	3.99264	4.29167	3.84153	4.38517	5.62862	4.94567	5.78213	3.94835	4.43256	4.85933	4.29984	7.3077	6.91393	3.97709	4.06155	4.21835	4.51423	4.87733	3.95279	5.13996	4.23722	6.02288	3.86903	4.61007	4.38254	8.06312	4.3243	4.35377	4.32053	6.28682	7.86395	9.55626	5.11255	4.23127	4.25185	3.99289	4.17455	4.0862	7.4482	6.7916	9.36819	8.96926	8.49855	8.73488		NRCAM	0.0479702
	A2M	6.06481	4.58895	3.95235	3.93836	3.63828	3.82602	6.84215	7.54355	3.56847	3.76131	4.12105	3.78273	4.05595	4.3876	8.83757	4.02222	8.19782	11.8677	3.88668	3.55461	5.14776	3.63076	8.16643	3.88039	3.75841	3.79666	4.11394	3.82359	3.75651	3.87142	4.09207	4.07212	4.5028	4.20007	3.90927	3.57308	4.55399	3.73569	3.72572	9.87344	11.2057	4.37071	10.6829	9.09991	14.0304		A2M	0.0114865
	RAPGEF4	3.86218	3.57296	3.33874	3.47086	3.36307	3.42054	4.45523	3.63891	3.51203	3.50367	3.30987	3.54009	3.49431	3.71337	3.26242	3.7556	3.25664	3.56014	3.99444	3.36562	3.4643	3.55385	3.50345	3.45375	3.64371	3.45408	3.765	3.32474	3.36029	3.29521	3.54841	3.63944	3.96707	3.58933	3.45726	3.64469	3.96744	3.55174	3.90376	5.56823	6.94339	5.97017	3.55693	7.26839	3.54165		RAPGEF4	0.114336
	PLEKHB1	6.14176	4.73574	3.92122	4.5117	3.8482	4.24718	3.89669	5.48341	3.57087	4.21953	4.0717	4.20717	6.47311	4.35881	4.25014	4.06448	6.68797	5.32845	4.45072	3.64894	4.38108	3.8928	6.25062	6.85592	4.59007	5.09936	7.21768	4.28166	3.91503	5.31845	4.28156	4.17754	5.09182	3.85416	3.78069	4.12683	3.96836	4.09412	3.84865	5.81511	5.23279	5.96162	8.09141	9.61997	7.94748		PLEKHB1	0.351137
	GPM6B	4.99692	4.66214	4.53817	3.76648	4.05835	4.20763	4.18543	7.17206	4.41797	4.05192	7.42178	4.25722	4.22827	5.79086	4.03928	4.1803	8.43779	5.87431	5.5627	3.93526	4.78734	3.89276	11.4505	4.7897	3.94015	4.17787	9.5624	4.23903	4.04152	4.01691	3.91742	10.4823	11.5809	3.97297	8.84642	4.12305	4.11672	3.9451	4.0353	10.0242	10.1767	9.78026	9.63219	12.6804	12.3827		GPM6B	0.0704174
	RFX3	4.24222	4.47368	4.13958	4.18573	4.38921	4.29972	4.46753	4.36185	4.21816	4.30709	4.24873	4.31639	4.95219	4.19745	4.29688	4.94948	4.01721	3.92954	4.1714	4.06416	4.8414	4.31153	3.94206	4.31746	4.10605	4.21158	4.96228	4.28082	4.08985	4.08437	4.1864	4.12627	4.49777	4.29463	4.28496	4.00318	3.97986	3.82392	3.89296	4.52779	4.64336	5.91945	4.44744	5.46898	5.52842		RFX3	0.807593
	MTTP	3.64494	3.8279	3.68854	3.66387	3.85046	3.66107	3.83217	3.885	3.64461	3.87965	3.6773	4.01895	3.75949	3.71713	3.66186	3.5703	3.77892	3.55226	3.95893	3.52694	3.49536	3.70607	3.52008	3.49507	3.81137	3.59449	3.69133	3.69305	4.0779	3.65694	3.81701	3.58699	3.90463	3.91351	3.68662	3.69383	3.63857	3.84197	3.63808	4.16887	7.37052	3.73729	3.94508	4.87432	7.4602		MTTP	0.00870115
	CCDC160	3.25794	3.54031	3.52571	3.4305	3.22507	3.57951	3.51269	3.5267	3.54031	3.47229	3.67251	3.5198	3.86338	3.3716	3.60667	3.30515	3.36043	3.44408	3.17798	3.33962	3.41699	3.18399	4.15382	3.41899	3.24885	3.54099	3.62907	3.44506	3.56758	3.36783	3.38922	4.56839	3.52402	3.41314	3.30455	3.7883	3.55313	3.48615	3.62942	5.20536	6.44923	3.65967	3.53079	6.1657	4.4878		CCDC160	0.0274297
	PI15	4.28727	4.11034	4.12159	3.99905	3.84348	4.17742	8.44552	4.95269	3.97323	4.12831	4.26559	4.20219	4.16136	4.29517	4.52456	5.32079	8.68434	8.63725	4.67235	4.05276	10.8803	3.94969	7.38311	4.06332	8.06346	4.71563	4.54972	4.18608	4.15533	3.92107	9.48239	4.26677	5.08058	5.37516	3.96258	4.00317	3.97701	4.15132	4.10654	10.241	7.04319	9.44252	10.5059	8.22459	11.6664		PI15	20.2556
	FZD5	5.77536	5.22505	5.29203	5.33903	5.76844	5.77376	6.53312	6.08793	4.92022	5.93685	5.00238	5.60485	5.20842	6.11402	5.87513	5.06061	5.95611	6.79589	5.30498	6.08417	6.52387	5.58912	5.76902	5.86863	6.34306	6.56607	6.06705	6.23722	6.0266	6.37024	5.68475	6.0125	6.01874	5.95547	7.0297	6.68299	5.91137	5.44898	6.43439	6.33921	6.97946	6.88297	6.84091	7.77033	7.49477		FZD5	1.02052
	SERAC1	6.45233	7.3039	6.63805	7.22008	7.36953	6.94789	6.9959	6.44658	6.74004	6.2247	6.51884	8.00835	6.68194	7.40423	7.72841	6.77674	6.67008	7.54985	7.07572	6.51493	5.84455	5.89916	6.75104	6.62956	7.00197	6.66131	7.6032	6.65521	6.63123	6.62699	6.11037	6.96291	8.75859	5.61133	7.20648	6.09402	6.15481	6.15017	6.59883	9.3644	7.5138	8.69044	8.71868	8.69723	8.05843		SERAC1	3.98535
	LEFTY2	3.88546	4.15497	3.8527	3.95487	3.99381	4.27504	4.10792	4.28834	3.82418	4.13994	4.39299	4.00305	3.99358	3.9231	4.03897	4.09353	4.11285	3.88911	4.09864	3.80269	4.06241	4.18869	4.34132	3.88084	4.1553	3.88036	3.92373	4.12223	4.24927	4.02786	3.87847	3.85461	4.0732	3.92611	4.14456	3.82903	4.51689	4.1797	3.91037	4.28902	4.92398	3.93826	5.80333	4.33987	4.67976		LEFTY2	0.00814614
	ALDH8A1	3.74175	3.91661	3.69772	3.51514	3.82961	4.00244	3.51875	3.4775	4.14658	3.80523	3.59433	4.42549	4.14736	3.8183	3.67548	4.41103	3.59033	3.76754	4.42721	3.76149	3.61318	3.48364	3.69121	4.02107	4.07976	3.73162	3.81157	4.03485	4.11636	3.91766	4.0151	3.56414	4.19598	3.8133	3.73298	5.3674	3.57385	3.83946	3.58946	3.93609	3.8335	4.40991	5.27161	6.02451	5.07701		ALDH8A1	0
	PCDH20	3.69175	3.81963	3.66743	3.42969	3.71721	3.54738	3.45944	4.26352	3.54905	3.65912	3.41717	4.03818	3.73534	4.05612	3.68392	3.39254	3.42186	9.76627	3.41073	3.90506	9.60246	4.10371	3.62928	3.58617	3.65286	5.5991	8.87775	4.47161	3.54324	3.52492	3.77338	7.45074	5.64984	4.03719	3.68896	4.53402	4.25945	3.79132	3.47487	8.85968	3.21562	7.73954	7.77665	11.3175	11.5358		PCDH20	0
	GATS	5.32805	5.24556	4.99644	4.65335	4.85774	5.07284	5.27444	5.15373	4.94433	5.06487	5.31892	5.02896	5.92309	5.29369	4.95132	5.11067	5.33298	5.47941	5.61014	4.73365	5.17044	5.48703	5.38181	6.3144	5.65236	5.01175	5.34873	5.34638	5.27145	5.50532	6.14675	5.239	5.47315	5.05739	5.64922	5.56761	5.64449	5.19631	5.40493	6.64886	6.80495	5.25262	6.36851	5.58884	7.79222		GATS	1.03178
	LOC100506725	3.70626	3.78658	3.76912	3.83552	3.80561	3.99551	3.89622	4.22481	3.86879	4.01094	4.14324	4.00707	3.84329	3.92502	3.8099	3.97706	3.73785	3.45769	4.20318	3.73402	3.82805	3.73874	4.61886	3.85902	4.1836	4.02287	3.67223	3.81721	4.19631	3.94599	4.1769	3.91234	3.62959	3.59573	3.85692	3.71116	3.72386	3.85413	3.945	4.18617	6.12642	4.22776	4.38146	4.24627	5.57315		LOC100506725	0
	MLC1	4.11364	3.98982	3.58609	3.62612	3.9768	3.65416	7.5192	4.15494	4.07377	3.58138	4.0314	4.00387	4.18774	3.86187	3.83986	4.00896	4.33827	4.13701	4.8069	4.21727	3.95277	4.08094	3.93887	4.38584	4.07387	4.2231	4.0252	3.98604	4.17304	4.28075	5.0369	4.16947	6.89673	4.04036	4.4233	3.91369	3.84571	4.09735	3.931	6.74667	8.22701	3.90157	5.68373	7.79229	6.61868		MLC1	0.981692
	DAPK2	5.32221	5.03234	4.89076	4.86285	4.40579	4.62255	4.85056	4.82834	4.42355	4.65325	4.92273	4.84286	6.20581	4.96313	4.43456	4.60724	4.80974	5.15832	5.45333	4.34815	4.79052	5.40172	4.60159	4.41056	4.93529	4.63452	4.75066	5.00369	4.81233	4.73461	4.90007	6.56187	5.81174	4.75131	4.64961	5.10655	5.33361	4.81957	4.7177	5.35907	6.18324	5.34711	7.07677	5.7097	6.32238		DAPK2	0.047454
	FAM184A	6.37412	5.25998	4.99922	5.35502	5.3016	6.11198	4.52959	6.55773	5.34594	5.6429	4.67644	5.24902	5.19889	4.79862	4.64028	5.58477	4.80729	4.91729	5.31171	5.80348	6.05918	5.14006	4.48428	6.07835	5.05132	4.86813	5.24506	6.62857	6.15754	5.89835	4.84482	4.41741	5.15655	5.13019	4.64678	6.32304	5.42654	4.58493	4.56046	6.31095	8.69892	6.17831	6.08835	6.93151	8.21332		FAM184A	0.29971
	ANKRD45	5.90287	3.77585	3.73041	3.47958	3.46904	3.37672	3.36718	4.38527	3.43098	3.63523	3.6008	3.58997	3.5167	3.5535	4.26814	3.61414	3.59904	3.689	3.39699	3.91189	3.66125	3.77455	3.78397	4.20477	3.55369	3.79282	3.92682	3.53377	3.72298	3.55336	3.67655	3.78249	3.50027	3.61132	3.58059	3.98538	3.82704	3.50502	3.82527	4.28212	6.5343	3.88273	3.7978	5.50517	7.57529		ANKRD45	0
	GAB1	5.56361	6.02537	5.09333	5.3221	6.12221	6.22128	6.6695	5.5601	4.99214	5.55018	6.55306	5.15336	5.66892	5.57296	6.2557	5.1939	5.92841	5.78112	5.57692	5.62654	5.30202	5.20891	5.85962	5.75511	5.63133	5.77418	5.44891	5.37262	5.12225	5.47212	5.83867	4.64233	5.89787	5.62512	6.00856	5.39196	5.28157	5.62677	5.59597	6.00231	5.98355	6.22777	6.71711	6.88782	7.21718		GAB1	1.20948
	RNF38	7.17966	7.66014	7.10236	6.70207	7.3478	7.44663	7.15554	7.10291	7.03744	6.47377	7.22903	7.35145	7.44127	7.69718	6.94228	7.26065	7.01078	7.03645	7.17111	6.93873	6.94237	6.87474	7.84823	7.43712	7.96841	6.89441	7.34267	7.53608	6.5301	6.73955	6.80647	7.13925	7.3101	7.12803	6.9134	7.12515	7.44529	7.34741	6.7874	7.28884	8.30969	7.64216	8.21441	8.13055	7.97325		RNF38	4.68461
	WBSCR17	4.21747	4.61261	4.47083	4.19443	4.79069	4.451	4.55138	5.15753	4.88968	4.5016	4.93564	4.61487	6.56264	4.92879	4.77387	4.53415	4.75493	5.36446	4.52757	5.02389	4.72096	5.47992	5.14098	4.6047	4.25843	4.52161	4.49468	4.4075	4.5785	4.46608	4.74847	4.14319	4.3903	4.60129	4.8471	5.73308	5.30291	5.38762	5.16123	4.28498	4.83897	7.44019	4.48306	9.86382	7.57808		WBSCR17	0.00506413
	AFF2	3.49579	3.60054	3.64829	3.7354	3.68678	3.8817	3.92962	3.89283	3.91011	3.91348	4.26432	3.88923	3.76507	4.00502	4.15229	3.8121	3.84153	3.81843	3.84215	3.72671	3.81496	3.92701	3.8544	3.88423	3.60747	4.16107	3.75107	3.84598	3.94499	3.79883	3.95847	3.80501	3.77553	3.68327	3.93049	3.79417	4.0022	4.03332	3.82283	4.01194	4.14574	4.7659	4.41469	4.32612	3.88881		AFF2	0.00641449
	PPP1CB	9.89393	9.15451	9.89854	9.62452	10.0171	9.31627	9.01045	9.36989	9.11922	9.57854	9.98614	8.78966	9.74914	9.41252	9.63985	9.33469	10.1444	9.10414	9.56889	9.01591	9.25992	9.97649	9.18691	10.3678	9.35525	9.25754	9.74977	10.2669	9.17937	9.64347	9.38423	10.5488	10.9017	9.32167	9.94962	8.16168	9.50123	9.47387	9.5813	10.4101	10.7767	10.6336	9.90087	11.2201	11.6559		PPP1CB	42.6675
	FZD3	6.43486	4.80747	5.62141	4.03991	4.16228	4.87868	4.17931	6.00264	3.82477	4.72617	4.69108	4.16141	5.60733	5.16543	5.78895	5.28643	5.92342	4.72011	6.56751	5.06808	4.35418	4.92303	6.11697	7.51916	6.51556	5.5492	6.65825	6.47022	4.52348	5.85346	4.48991	4.81486	5.58143	5.66292	4.04442	5.28019	5.62788	4.17125	5.48888	8.41842	7.59128	5.71168	6.42996	7.70122	9.41929		FZD3	0.764985
	ID4	4.63548	6.92278	6.59918	5.17636	5.70197	5.26012	8.43754	7.33355	7.03826	5.43008	8.00032	6.26393	4.93074	7.73586	4.34978	5.39362	8.63697	9.46208	6.37357	4.16905	9.32833	7.43438	7.6829	5.95115	6.21907	4.80378	6.52217	4.77613	8.58376	6.54581	4.87153	5.0738	4.2179	6.05355	4.45468	5.70808	4.3483	4.97786	4.75352	8.16986	9.19086	9.52761	9.10144	9.69857	10.2184		ID4	0.441253
	SPDYA	3.83678	3.90103	3.91214	4.03177	3.73014	3.92715	3.52	3.71514	3.8389	3.75231	3.72301	3.72136	3.72088	3.82823	3.72733	4.15067	3.83941	3.62101	4.01231	4.04813	3.67977	3.82144	3.48082	3.65107	3.54569	3.81414	3.46504	4.38049	4.0062	3.6614	3.94694	4.20534	4.2005	3.84613	4.08618	3.96951	3.9529	3.84337	4.21265	4.07053	3.79129	4.72017	4.24329	4.16679	6.20678		SPDYA	0.0869963
	SLC44A5	4.12917	4.10743	5.18949	4.16819	4.34297	4.20011	4.106	5.71221	3.96831	4.09964	4.66507	4.16636	6.76535	4.27995	4.06102	4.07317	4.08019	3.90072	4.6303	4.05159	3.92467	4.99339	4.2075	4.30891	4.20176	4.65883	4.41455	4.10487	4.28024	5.61607	4.16275	3.99876	9.09236	4.6672	3.80572	4.2207	5.84843	3.95329	4.05071	4.83548	5.1919	5.81036	6.59763	8.32644	8.50942		SLC44A5	0.143402
	FOXA1	3.54405	4.33612	3.82008	3.30365	4.43706	3.91182	4.42605	5.69581	3.81747	4.20315	4.25393	4.56089	7.38376	3.97241	4.14927	4.26818	3.68273	3.88454	4.2886	4.08636	3.89905	3.9942	4.03505	3.96737	3.26646	6.16434	7.88297	4.10673	4.02039	4.82094	8.21659	3.70519	3.68715	3.94178	3.93404	6.01992	3.75251	3.57762	3.87394	6.3135	7.59173	6.82064	5.14222	7.17572	10.253		FOXA1	0
	HRCT1	5.71705	7.24018	6.32814	4.54975	5.26806	7.18955	6.30228	8.00306	5.17589	6.36705	5.76071	7.02719	8.15257	7.61755	8.0266	5.64939	5.21903	7.64185	5.57892	6.5248	8.06655	5.14536	8.22679	5.46443	6.82907	5.86162	8.10723	5.59961	6.47555	5.61926	6.47781	9.3547	6.99925	5.84861	5.98667	6.71477	6.77512	6.30895	6.57607	9.27341	7.01453	10.5319	9.0071	10.3401	7.93867		HRCT1	0.281299
	CLYBL	5.37508	5.30368	4.3478	4.89516	5.0576	4.59703	4.43842	4.33682	4.8321	5.59463	4.98336	4.22163	4.99413	4.91033	4.37951	4.65248	5.18406	4.57654	4.40519	4.96232	4.38113	5.50133	5.14395	5.2423	5.25378	4.91484	5.559	4.87174	4.81616	5.38436	5.19197	4.60861	5.01906	4.41646	5.09197	4.72527	4.78569	4.75054	4.89094	5.66521	6.01533	5.14887	5.27659	5.80673	6.83538		CLYBL	0.15139
	C1orf226	5.90332	3.84197	3.98083	3.79001	3.50679	5.85035	4.02818	6.08908	3.72539	4.35138	4.04304	4.01458	6.59868	4.5346	3.65258	4.08562	3.54073	3.85109	3.8251	3.35902	4.13618	4.28809	4.19922	3.83543	3.73438	5.97965	6.44726	4.56158	5.03673	5.14684	4.28846	3.76739	4.55553	4.11209	4.00606	4.84297	5.84457	3.88969	5.27367	5.70072	6.40141	5.76658	5.05645	7.75478	8.05972		C1orf226	0.343575
	RND2	4.45436	4.14104	3.88998	4.1291	3.85459	3.99395	4.12743	3.94022	3.98092	4.20014	4.06144	4.00052	4.41858	3.91914	3.74843	3.80357	3.96625	4.12864	4.39251	4.04923	3.96276	4.08484	3.94335	4.27138	4.12547	3.78384	3.97023	4.11128	4.03664	3.96973	3.9348	3.82567	5.45266	3.91379	3.92168	4.07374	3.92171	4.20352	3.7738	4.70331	5.14447	3.89281	4.24749	5.14921	5.99249		RND2	0.00429085
	HAS3	5.35184	5.35177	6.3999	6.36704	6.07162	6.87408	5.84262	6.06833	5.62116	5.61772	5.26651	5.97851	5.89294	5.31479	6.06826	5.43398	5.38018	5.99829	5.24329	5.81248	5.94313	5.6878	6.14302	6.92462	5.38778	8.48566	6.26022	6.12962	5.61818	5.7477	5.56527	5.1838	6.69059	5.81123	5.57363	5.58899	5.86726	5.14621	6.22528	6.75585	8.45132	7.3149	6.6166	8.41114	7.03648		HAS3	0.560376
	FNDC4	5.49927	6.65964	6.29622	6.13787	6.39657	5.63188	5.89447	6.05396	6.39772	7.38494	6.33623	5.98182	6.71576	6.5805	6.36131	5.58916	6.06911	6.22672	6.52593	5.43242	6.925	6.74603	6.3246	6.26331	6.6681	5.97	7.16906	6.69088	6.17728	6.68057	5.99057	5.56016	7.15312	5.63488	5.80838	6.46441	6.23831	6.35964	5.64162	6.73484	7.32659	7.12345	6.88374	7.42929	8.32226		FNDC4	4.72311
	AHCYL2	5.45214	5.80222	5.81553	6.00257	5.28082	5.06503	5.15447	5.47113	4.66633	5.74672	5.03164	5.59821	6.48464	5.73076	5.40095	5.29657	5.2331	5.03662	6.03205	5.18626	5.10114	5.23346	6.01131	6.26522	5.92698	4.65215	5.77583	5.45489	6.25365	5.2532	4.99277	5.51279	5.5179	5.43283	5.69983	5.09168	4.59599	5.92034	5.07682	5.73914	7.29597	6.37038	6.19711	6.85664	6.70997		AHCYL2	4.98579
	FILIP1	3.63433	3.77909	3.75374	3.61989	3.5629	5.39794	3.75639	3.69102	3.82459	3.95129	3.94133	4.10101	3.93329	3.94357	3.68217	3.79379	3.65301	3.87222	4.20522	3.65858	3.93807	3.82041	5.36174	3.74501	4.06302	3.73026	4.33715	4.09965	3.99564	3.79811	3.74586	4.91986	6.17159	3.91059	3.77444	3.78003	3.57062	3.74811	3.87888	4.91327	5.74427	6.2465	4.53666	4.91366	5.5394		FILIP1	0.00326772
	ZFP3	6.06031	5.15202	5.03064	4.00121	3.71036	4.3994	5.567	4.93814	3.47664	3.6996	4.46402	4.71884	7.01383	5.55795	4.16599	5.09005	3.83208	3.78466	5.40915	3.65761	4.20984	3.57115	4.95514	4.74977	7.10375	4.50644	6.46532	4.36348	4.35942	5.24867	4.71201	4.56318	7.48678	4.21905	6.0276	3.77081	4.50268	3.52075	3.55129	6.94751	7.99618	6.86612	7.60028	8.02904	5.8527		ZFP3	0.0214001
	RGMA	4.40935	4.50972	5.08247	4.4046	4.56937	4.19215	4.3849	5.60148	3.89267	4.20534	5.20319	4.59922	4.58915	4.27932	5.55351	4.85712	4.905	6.53645	4.42614	5.13051	6.44704	4.51067	5.95235	4.48161	4.2955	4.57138	7.30839	4.59541	4.79818	4.66303	4.65391	5.91548	4.13884	4.23777	4.94872	4.4397	4.70375	4.8725	4.65994	4.6015	4.9721	5.5381	6.29852	7.58147	9.42322		RGMA	0.14643
	CYP46A1	3.85267	4.72681	4.26557	3.97555	3.79026	3.94372	4.33848	4.01025	4.40254	4.44043	6.23691	4.12495	4.26406	5.27497	3.63691	3.98725	4.38429	5.54652	4.61137	4.79296	3.97107	4.39459	4.44876	4.23276	6.12669	4.19582	3.84925	3.90201	4.2653	4.05387	4.04165	4.37166	5.32346	3.92971	4.50212	4.46489	4.40417	4.50186	4.48488	4.24561	4.92438	5.26318	5.72098	7.9087	5.86883		CYP46A1	0.162974
	SLAIN1	6.65542	3.3988	3.41102	3.46968	4.27725	3.39849	3.30681	6.67689	3.56921	4.42426	3.83391	3.69389	3.40186	3.72562	6.32531	3.66659	4.93473	3.7608	3.47559	3.34488	8.57071	3.29164	7.36968	3.52141	3.56361	3.26912	8.67149	3.59405	3.33714	3.51494	3.42638	6.53657	8.47023	3.83933	3.30058	4.53899	3.704	3.22338	3.979	7.75322	9.25852	6.49515	6.75866	7.59219	9.80402		SLAIN1	0.0150682
	IL18	3.87679	4.29341	4.95568	3.77109	4.29566	4.91659	3.94722	4.30853	3.93748	4.13099	4.09065	4.44249	4.08768	4.51557	4.06438	3.78925	3.89558	3.80695	4.56875	4.15632	6.31964	3.7722	4.38206	4.39907	3.64854	4.94351	7.21576	4.38086	6.19797	7.80006	4.14299	9.53537	5.29203	6.13606	3.81107	5.51811	4.5541	4.67204	9.4228	9.26253	7.43954	9.47803	5.6916	9.70014	7.60712		IL18	0.139791
	TAB2	9.49166	9.3252	9.16184	9.17975	9.11315	9.35433	9.33716	8.00285	9.33155	9.5334	7.96422	9.75303	8.62561	10.2658	8.66608	9.24491	8.20443	9.16212	9.74746	8.33927	9.25086	8.44287	7.9922	9.11944	10.0253	8.38178	8.64952	7.9327	9.0743	8.79233	9.07655	9.65781	10.3516	7.87871	8.56541	8.78144	8.28181	7.96249	8.15775	9.34712	9.95024	10.5981	11.1492	10.6276	10.3321		TAB2	24.0299
	LMO3	4.38651	5.11347	4.3701	4.1857	4.58841	4.57094	4.22093	4.77814	4.14851	4.51203	4.77637	4.0116	4.24503	4.42734	6.51806	4.1977	4.06305	4.77359	4.46305	7.66661	4.54172	3.89689	4.8494	10.7815	7.02507	4.58776	4.09034	4.28201	4.38569	4.53027	4.41025	4.44521	4.17315	4.3026	4.54657	4.40427	4.99888	7.42173	4.12764	8.49907	8.50598	4.68378	8.25097	7.25727	9.94256		LMO3	0.00691063
	CRYAB	4.49673	6.70498	5.50278	6.91955	10.1797	7.20849	9.64551	6.05981	7.01085	4.87828	11.7368	9.60187	4.78498	9.46161	7.69233	4.55487	8.5894	13.1889	5.97009	6.45609	9.88141	4.95954	11.9137	4.94813	5.04811	4.95198	9.04124	6.12218	5.11217	8.69756	5.00657	8.54875	6.69666	4.58084	4.80096	10.9187	4.57085	4.98407	4.52008	11.1483	12.1362	11.5064	12.6206	12.0018	12.0678		CRYAB	1.44762
	NEBL	4.81226	4.55786	4.42245	4.35605	4.29461	4.31196	4.45346	4.63602	4.52922	4.46572	4.53047	4.53352	6.07372	4.41895	4.472	4.59773	4.27593	5.79792	4.70073	4.47879	4.36827	4.50938	4.65182	5.17244	4.91549	5.07279	7.13109	5.46	4.63721	4.88964	4.48283	5.94591	4.42665	4.40488	6.15496	4.27353	4.58171	4.3606	4.64554	5.56732	6.27826	5.67614	4.95366	6.66455	8.00814		NEBL	3.22173
	CRB2	3.6543	3.7779	3.66063	3.70985	3.73768	3.95701	3.74752	3.92677	3.84705	3.96633	3.88949	3.7604	4.14591	4.10824	3.59228	4.00987	3.91755	4.12477	4.06795	3.94271	3.82769	4.11229	4.08871	3.7378	3.54305	3.8506	3.61381	3.66609	3.92645	3.83157	3.94108	3.73598	3.61745	3.95255	4.00442	3.79422	3.89321	4.00705	3.9874	4.02363	6.10934	4.01549	4.01874	3.88078	6.74128		CRB2	0.0143999
	DPYSL5	3.90243	3.67793	3.99601	3.79556	3.73683	3.94736	3.96884	4.05169	4.05647	4.18284	3.97358	3.84876	4.47874	3.89675	3.96996	3.96999	4.00746	4.09436	3.90579	4.05752	4.34122	4.29128	4.13841	4.18502	3.65205	3.81697	3.61999	3.90656	4.1803	4.56949	3.87379	3.87181	3.83826	3.97309	4.05086	4.09898	4.78881	3.99551	4.20633	4.53811	4.8714	4.93005	4.12955	3.92103	5.57234		DPYSL5	0.439234
	AMPD1	3.49699	3.55418	3.67826	3.5574	3.50046	3.69597	4.07279	3.71625	3.58572	3.99572	3.67631	4.02431	3.64728	3.66226	3.79977	3.89572	3.65209	3.70771	3.90023	3.52801	3.57527	3.512	4.08669	3.56143	3.70174	3.7399	3.70034	3.69278	3.67399	3.7565	3.72213	3.69334	3.72068	3.57344	3.71136	3.57313	3.85355	3.57881	3.81145	3.85534	3.66256	9.46442	3.79564	9.02581	3.87916		AMPD1	0
	MUT	8.63472	8.57854	8.15897	8.42344	8.23712	8.45464	8.39991	7.98404	8.54639	8.73484	8.45052	9.09169	8.57206	8.04815	8.68877	8.58899	8.53607	8.98938	8.63812	8.53021	8.58306	8.74595	8.17778	9.17658	8.41052	8.24751	8.57935	8.3609	8.54684	7.96636	8.78441	7.73052	8.64611	8.40022	8.68452	8.94034	8.66369	8.62357	8.25246	8.45954	9.34065	9.59302	8.73406	9.91802	9.02261		MUT	11.7502
	CAPS	4.18036	4.09808	4.42622	4.38582	4.19463	4.02266	4.43046	7.85072	4.71399	4.46834	4.00078	4.22479	4.48499	4.5555	5.08936	4.06462	4.60826	5.43885	4.52122	5.06808	7.9022	4.53157	6.08152	4.64847	4.81072	4.12371	4.95785	4.25212	4.1793	5.55311	4.4758	4.16988	3.98401	4.0242	4.45119	5.35023	4.91582	4.42944	4.71826	4.21682	5.78361	9.86442	5.71511	9.9609	5.75771		CAPS	2.12426
	CP	3.5371	3.62272	6.43221	3.83848	3.72847	6.15715	4.87604	4.53856	3.69265	3.6121	3.58406	3.71262	3.73978	3.8177	3.67708	3.85777	3.75056	5.59062	3.64797	3.70757	4.50827	10.2253	4.05136	4.05531	3.53778	3.80216	4.8829	3.92041	3.8581	3.72118	7.00324	3.68911	3.72987	3.69146	7.41867	5.31539	3.75884	6.13907	3.70139	5.58085	6.53648	4.41733	7.40829	8.60943	9.83366		CP	0.395873
	ADD2	4.75805	4.34768	5.20793	4.2783	4.32512	4.30478	4.4789	4.68544	5.03255	4.27198	4.58756	4.5723	5.03916	5.25319	4.23661	4.48113	4.82779	4.60556	4.65531	4.46614	4.57273	5.1969	5.31765	5.00673	4.62934	5.1149	4.68489	5.16391	4.65864	5.60716	4.37354	4.94649	5.71759	4.75069	5.56484	5.73643	5.32478	4.83556	4.71252	5.06759	4.57641	6.63079	5.58338	5.77205	6.43551		ADD2	4.9253
	WDR49	3.43581	3.44484	3.34643	3.41387	3.38755	3.5129	3.50295	3.4092	3.41135	3.55916	3.51595	3.58999	3.64873	3.51569	3.46954	3.48048	3.31284	3.40393	3.44434	3.50318	3.39301	3.35872	3.72837	3.37921	3.54701	3.44704	3.48264	3.48814	3.72433	3.45592	3.52726	3.42995	3.45043	3.48163	3.4805	3.33618	3.55962	3.56382	3.60509	3.68389	3.78118	3.52144	3.68934	3.57343	5.4822		WDR49	0
	PTPRZ1	3.75885	3.99328	4.28324	3.57956	3.73388	3.86113	3.95528	10.8034	3.81759	3.81572	6.33726	3.56727	7.92138	4.01147	3.93079	3.89396	8.10087	7.6308	3.89653	3.71206	8.40126	4.53346	12.3109	3.6871	3.65205	4.07323	7.74796	3.70208	3.94438	3.83631	3.79818	3.47877	6.08627	3.60567	3.58983	3.71077	3.66139	3.78351	3.58648	8.42279	7.9162	7.26965	7.36093	11.9155	10.5732		PTPRZ1	0
	RFX4	3.42247	3.67692	3.47686	3.49171	3.52824	3.5063	3.28017	3.56719	3.4148	3.74742	3.64114	3.59761	3.76038	3.55571	3.55685	3.50561	3.56687	3.54217	3.53658	3.51295	3.57112	3.6173	3.43301	3.481	3.45042	3.43551	3.46133	3.48405	3.63542	3.43721	3.52619	5.0563	3.54755	3.6033	3.51448	3.46279	3.30978	3.58256	3.55548	4.86847	9.66851	3.67336	3.55357	3.70399	10.0525		RFX4	0.00407028
	C21orf62	4.1409	3.78683	4.24772	4.07901	4.16671	4.01834	4.321	4.2569	4.72708	4.05708	4.13586	3.959	3.94555	4.13289	4.09059	4.09763	4.48578	4.43422	4.16001	4.19564	4.20773	4.32741	4.19506	4.1587	3.98699	4.19039	4.00531	4.03938	4.26119	4.17026	4.28536	4.12998	4.04317	4.12013	4.25855	4.03167	4.51549	4.67332	4.38369	4.29643	6.63796	4.35978	4.72639	4.15465	5.92805		C21orf62	0.0216156
	CASQ1	3.78376	4.13322	3.81776	3.86246	3.89375	4.09667	3.84205	3.83736	3.70324	3.76491	4.19457	4.00404	3.92654	4.22485	3.92084	3.94629	3.75237	3.53587	3.90488	3.85959	3.42292	3.94347	3.80036	4.07212	3.69409	4.26126	3.80424	4.18226	4.00198	3.85059	3.9905	4.11399	4.22216	3.81731	3.77951	3.66774	3.93918	3.90199	3.835	4.16674	4.30872	4.2189	4.06182	4.64874	4.35829		CASQ1	0.0181978
	KIAA0319	4.20412	3.92905	4.15932	3.83598	4.05762	4.22499	4.10449	3.98329	4.44173	4.31297	4.04795	4.28328	4.5212	4.10503	4.04656	4.04531	4.32863	4.28097	4.40518	4.19768	4.44591	4.08113	4.14394	4.21344	4.23195	4.11864	4.19961	4.59474	4.39434	4.8286	4.5296	3.986	3.71019	4.16958	4.33918	4.52759	4.39764	3.96568	4.14251	5.64672	4.87992	4.05791	4.92314	4.47499	5.13729		KIAA0319	0.216112
	UBE2H	8.72638	10.7278	9.41326	9.19392	9.33954	8.82156	8.60174	8.72843	9.05211	9.86155	9.36695	8.95997	10.1769	10.4638	9.15728	8.15091	8.71404	9.84079	9.81472	9.27288	10.1716	10.5088	9.66839	9.92328	10.7585	8.49606	9.88945	9.07353	9.63839	9.38321	9.68661	9.85841	9.33018	8.80851	9.1033	9.69309	8.66086	9.60794	8.84694	10.9227	10.477	10.9897	10.6907	11.0207	10.2101		UBE2H	38.4308
	POU3F2	3.89165	3.89404	4.54433	3.81142	4.15822	4.22045	5.67469	5.96452	4.48022	3.98663	4.76617	5.92906	5.59838	5.24723	4.77902	3.98016	7.74801	3.9128	4.20306	4.39649	5.74844	4.22952	7.28037	9.77101	4.28357	5.57776	7.09194	5.22967	4.03064	4.7538	4.09914	7.52857	10.5517	3.97005	4.10435	4.1967	9.22005	3.92459	4.12966	8.52563	9.2548	9.0983	6.24353	9.36192	9.98238		POU3F2	0.00435909
	TRIM45	7.33099	6.47795	7.19224	6.50096	6.89087	6.24389	6.55142	6.84457	4.63237	6.72609	6.45829	6.62518	5.83135	6.39684	5.9912	7.23925	5.69215	6.59618	6.6012	6.22156	5.90273	5.99833	5.69843	6.61805	5.88798	6.80737	6.19195	6.79239	6.193	6.5264	6.07037	7.02673	7.85531	5.62819	6.56054	6.61863	6.11047	5.77071	6.28643	6.58524	7.57615	7.73109	6.98272	9.0563	7.62582		TRIM45	1.88056
	ENPP5	8.50224	3.78166	3.58939	4.01294	3.60297	6.56708	3.62763	5.1278	3.57745	4.5459	4.04873	3.47894	4.89774	3.62148	3.85993	3.77202	3.54315	3.93049	3.30287	3.50752	3.48649	3.59512	3.49745	3.5981	5.84275	3.60121	4.83284	6.89887	3.31381	3.45051	3.31675	3.40645	6.00995	3.57353	3.98395	6.01105	3.60044	3.49896	7.70221	8.68333	4.84948	4.26683	6.62047	8.63158	9.45798		ENPP5	0
	C11orf88	3.30281	3.47606	3.33519	3.29755	3.36926	3.32787	3.58287	3.45259	3.68279	3.46498	3.2787	3.37383	3.47117	3.52737	3.81941	3.43585	3.69495	3.58506	3.41715	3.87205	3.45843	3.53912	3.31049	3.13306	3.59911	3.35925	3.46577	3.23784	3.4027	3.43082	3.65211	3.59591	3.47078	3.45477	3.69204	3.57839	3.59121	3.61524	3.68173	4.67876	3.66846	3.41578	3.67769	3.66252	5.05637		C11orf88	0
	VLDLR	6.68781	4.09124	7.14118	5.54144	7.50225	7.33708	8.2288	8.09604	6.45007	8.94813	6.82006	5.47507	8.16765	8.9093	7.73616	7.07446	7.4241	8.65385	5.68339	4.92727	6.21989	7.96284	9.47207	5.33983	6.72663	7.0834	9.10565	8.84631	5.78645	6.69089	4.28482	6.95279	11.0104	7.20932	6.94165	7.46281	5.61251	3.82863	3.75259	9.64184	9.56737	11.0934	9.52415	10.9368	9.82986		VLDLR	41.74
	SPOCK2	5.29823	5.36437	5.4064	5.40887	5.13977	5.19067	5.39771	5.46296	5.75077	5.52085	5.75312	5.58867	5.71528	5.51952	5.34454	5.25868	6.03119	5.77977	5.61736	5.7163	5.63217	5.86528	5.44348	5.19313	5.266	5.34604	5.45073	5.55523	5.45361	5.51847	5.42853	5.58052	5.21828	5.37603	5.77546	5.66643	6.0026	6.10628	5.80686	5.58807	6.0301	5.50364	6.4251	5.42197	8.47146		SPOCK2	0.153804
	INPP4A	5.34244	5.34482	5.44996	5.43055	5.92111	5.26791	5.62997	5.50096	5.68153	5.34953	5.84499	5.06941	5.64213	5.74852	5.67152	5.26127	6.09879	5.34875	5.08993	5.75937	5.56124	5.69108	5.5819	5.57152	5.40205	5.72798	5.25596	5.40571	5.10484	5.96666	5.70935	5.3993	6.15778	5.17011	5.37214	5.68858	5.58707	5.6799	5.45635	5.54124	5.82194	5.90377	5.93278	6.01966	6.95484		INPP4A	4.05797
	XPR1	8.25435	8.42047	7.9033	7.83864	7.98027	7.70667	7.60796	8.00107	7.6837	7.48541	8.41193	8.9679	7.81675	8.2144	8.48322	7.7065	7.58137	8.66257	7.40282	8.50177	7.8034	7.97337	7.60003	8.21962	7.58358	7.71081	8.23481	8.083	8.0558	8.78455	8.01281	8.61688	9.49258	7.67855	8.72649	8.02579	8.00356	7.44885	8.08511	9.59363	9.65995	7.83578	8.16141	9.07976	11.3342		XPR1	3.81428
	FAM149A	3.90049	3.63384	3.78747	3.94972	4.36099	3.57615	3.78486	3.93059	3.79973	3.73004	5.01795	3.43972	3.77973	3.90363	3.7556	3.64161	5.09922	3.93063	3.81499	3.97135	3.88178	4.39743	4.14377	3.66521	3.82105	3.81617	4.92495	3.78151	3.73045	4.8697	3.85857	4.11829	4.1884	4.02389	3.6004	3.75829	3.87439	3.95774	4.04632	3.70723	4.09339	4.77226	4.47587	4.85631	7.0162		FAM149A	0.322842
	KCNMB4	6.23968	4.79118	5.07556	5.10435	5.35851	6.36851	4.66176	5.56237	4.78438	4.93257	6.62037	5.33401	5.45524	5.68785	6.24792	5.27895	5.82153	7.55422	5.56692	5.44778	5.11006	5.84695	6.57703	6.45876	4.68598	5.80682	6.81486	7.64028	7.72302	6.45747	4.99467	4.71008	7.3872	6.43878	4.96769	5.8166	5.77689	4.92967	5.23442	8.74056	5.56701	7.43197	7.65303	6.56521	9.57879		KCNMB4	0.282787
	LRRC7	3.52786	3.5861	3.42426	3.4425	3.33079	3.44548	3.4768	3.77447	3.52339	3.73132	3.52511	3.74004	3.61948	3.50352	3.60674	3.64146	3.54738	3.38047	3.35259	3.58666	3.5241	3.59515	3.98072	3.37385	3.27222	3.5261	3.43382	3.60329	3.49671	3.75794	3.40168	3.61081	3.93148	3.4219	3.61329	3.65614	3.50334	3.46189	3.51708	4.1318	4.08535	4.37478	3.52413	3.91876	3.71264		LRRC7	0.0969945
	BMPR1B	5.10368	3.94519	4.45096	5.24467	5.67567	4.12942	4.0531	5.69038	4.38477	4.90752	4.46342	4.47957	4.39581	5.22389	5.56987	4.29292	4.4415	4.27145	4.346	4.26592	4.20321	3.94982	5.27445	4.35163	4.73507	4.10021	5.53455	4.66159	4.19652	4.07576	4.17013	5.05071	6.02282	4.45207	5.05171	4.34347	4.19599	3.9959	3.98639	6.39661	4.87948	6.60499	5.66976	6.29196	5.19932		BMPR1B	0.245774
[truncated: 3 more columns]

## Sheet: Table S4
Supplemental Table 4. Gene list of ‘FN1 correlated genes’ and ‘GFAP correlated genes’ according to the single cell data from MGH28, MGH 29 and U-343 cell lines.
	MGH28
	MGH28_H07	MGH28_E10	MGH28_H09	MGH28_H05	MGH28_B06	MGH28_H02	MGH28_H11	MGH28_H10	MGH28_G11	MGH28_G08	MGH28_E05	MGH28_H06	MGH28_C01	MGH28_F08	MGH28_D06	MGH28_B11	MGH28_B02	MGH28_G02	MGH28_F12	MGH28_B03	MGH28_C06	MGH28_B10	MGH28_C07	MGH28_C05	MGH28_D05	MGH28_G07	MGH28_F11	MGH28_B07	MGH28_F06	MGH28_D03	MGH28_G12	MGH28_G10	MGH28_A05	MGH28_F02	MGH28_A04	MGH28_E12	MGH28_F07	MGH28_C09	MGH28_A03	MGH28_D10	MGH28_C04	MGH28_D12	MGH28_G04	MGH28_G05	MGH28_G09	MGH28_D04	MGH28_C12	MGH28_E02	MGH28_E01
FN1	9.61119	7.58062	4.33261	3.93647	3.89141	-0.0140486	-0.568369	-0.615411	-1.36747	-1.53297	3.97586	-1.76807	5.46481	2.07913	8.87861	-1.76311	4.61253	6.72313	-1.50385	2.07228	2.97233	5.28557	-0.931196	3.76798	2.41357	4.12118	3.64088	1.38123	-1.67653	5.4696	4.03444	-1.77208	4.13578	3.38809	5.84481	1.44277	3.837	0.979009	1.31445	1.52979	-0.748105	-1.27143	5.96165	3.54522	-0.768867	4.33253	-0.176822	-2.17863	-2.60868
ITGA5	9.36815	-0.842066	4.16551	-0.842066	-0.842066	-0.842066	-0.842066	-0.842066	-0.842066	-0.842066	-0.842066	-0.842066	-0.842066	-0.842066	-0.842066	-0.842066	2.94688	-0.842066	-0.842066	-0.842066	-0.842066	6.117	7.31374	6.41766	-0.842066	-0.842066	-0.842066	-0.842066	-0.842066	-0.842066	-0.842066	-0.842066	-0.842066	-0.842066	-0.842066	-0.842066	-0.842066	6.79853	-0.842066	-0.842066	-0.842066	-0.842066	-0.842066	-0.842066	-0.842066	-0.842066	-0.842066	-0.842066	1.33734
P4HA1	6.01081	3.15897	-3.67771	5.21619	4.29712	5.28967	0.401744	-3.67771	-3.67771	7.74706	-3.67771	-2.38557	-3.67771	5.85768	4.94132	3.62795	-3.67771	-0.0132525	-3.67771	4.28257	4.88562	1.62857	2.65313	-3.67771	4.33798	2.595	4.30814	3.76282	3.44887	-2.86316	-3.67771	6.12959	3.11139	-3.67771	-0.505534	-0.540597	4.66157	-1.75305	-3.67771	-2.84764	-3.67771	-3.67771	-3.67771	-0.308638	-1.97117	-2.18888	-3.67771	-3.67771	6.95972
PTGR1	-3.30633	3.14431	2.67864	3.92302	1.51331	2.90084	-3.30633	-1.03346	-3.30633	-3.30633	-3.30633	2.53934	-3.30633	2.76227	3.55802	-3.30633	1.03235	4.46126	-3.30633	1.82061	1.04048	4.66181	-1.72745	5.24105	-3.30633	3.8083	3.06005	4.09379	-3.30633	-3.30633	-0.34897	-3.30633	-3.30633	3.84742	3.03602	-3.30633	-2.21083	-0.585416	-1.6482	4.05414	-1.15184	-3.30633	3.74438	-1.56949	-3.30633	-3.30633	-0.634535	-1.75423	-3.30633
PGAM1	2.1665	3.69802	1.15119	-6.12758	1.8816	3.03973	2.14161	0.909335	1.50107	-3.92982	1.43637	1.70833	-6.12758	1.83206	3.58097	-6.12758	0.21477	-2.12606	1.92796	2.34856	3.89388	1.98869	2.96397	2.85575	2.88827	2.72121	-0.771686	0.267421	-0.0910937	3.05591	2.3719	2.26427	0.670564	2.9259	1.81158	1.72436	2.90261	1.75447	1.88127	3.165	1.23853	-6.12758	-6.12758	0.467191	-6.12758	2.44376	1.86037	2.39995	3.51456
MAP4K4	2.7178	2.40914	0.927947	2.64217	5.02175	-3.16841	2.16779	2.09634	-2.88142	2.96503	-1.49672	2.11492	-4.50091	5.21072	4.26241	1.45643	2.64931	4.42552	3.76766	2.21938	2.01148	-2.66449	-4.50091	-0.501982	3.733	3.2752	1.99884	2.93962	-1.63178	-4.50091	0.189083	-4.50091	-0.393572	1.15453	0.516491	-2.20848	-0.520946	0.826431	2.72569	1.53373	0.248132	-2.04161	-4.50091	0.356895	1.50775	-4.50091	-2.61881	-2.94881	-4.50091
VKORC1	4.37036	2.95635	2.60797	3.23951	3.67824	2.15355	-4.27322	2.58458	2.31687	2.58233	1.59938	3.80624	4.77526	3.67036	2.86384	4.13064	1.6788	-0.430416	-4.27322	2.21501	-2.19439	5.08013	1.27243	2.14306	3.24864	3.17907	4.16885	1.91585	-4.27322	3.54433	2.61302	-4.27322	2.09636	-4.27322	1.40168	-4.27322	-4.27322	-4.27322	2.24335	2.17523	-4.27322	2.41312	-4.27322	1.77826	3.02323	-4.27322	3.22638	-4.27322	-4.27322
BHLHE40	4.31398	7.55274	-3.74842	5.87621	6.55762	3.75691	-3.74842	-3.74842	-3.74842	7.43509	1.90013	-2.45628	8.55946	6.7258	6.3518	5.17987	-0.340137	-3.74842	6.33766	5.11503	-3.74842	-3.74842	-3.74842	-2.90939	3.34157	-3.74842	5.33999	4.71435	-3.74842	5.11376	6.97482	7.34404	-3.15639	4.51668	-3.74842	0.859966	4.854	-3.74842	-3.74842	-3.74842	-2.3016	6.80889	5.37585	-1.24607	-3.74842	3.19347	-1.07662	-3.74842	-2.00292
GBE1	5.90033	6.7544	3.35972	-3.38138	-3.38138	7.31612	4.99528	-3.38138	3.35612	2.48658	4.8551	2.78847	4.30306	4.57826	3.39187	-1.41376	4.06242	4.61081	-3.38138	5.19684	6.19231	3.66447	-3.38138	5.74663	5.34165	3.38002	4.26798	5.58883	-3.38138	4.69733	4.36876	6.59256	-3.38138	5.05668	-3.38138	-3.38138	5.91973	4.06472	4.61534	3.87286	-1.22689	-3.38138	-3.38138	0.525346	5.0111	-3.38138	-3.38138	-3.38138	5.94291
RPL13	0.513511	3.80637	3.68652	-1.64662	5.21202	-0.288277	-0.468418	3.11381	1.40284	5.07915	3.72091	0.67488	-2.65067	4.39204	5.37346	-1.23467	2.81773	0.786679	3.65058	2.25657	3.71342	4.3952	4.92551	3.57926	5.16438	2.9932	4.10291	3.42223	3.746	4.62827	2.96154	3.90565	0.184912	1.44093	0.920321	4.43796	1.3452	3.67552	-0.204159	3.76322	4.22197	-2.00508	0.0813369	0.292551	3.64042	4.65603	-1.33316	0.591334	-0.330768
WDR1	3.9052	5.52647	3.78423	-2.2433	3.10666	3.99898	3.25407	3.15084	4.37158	-4.60164	4.07202	4.502	1.41683	4.82822	2.91831	4.94192	0.134147	0.00477364	3.84492	-1.45873	2.82384	3.27476	2.54917	4.3189	4.72077	3.20942	2.79755	3.24184	2.35223	-4.60164	3.84285	-4.60164	-4.60164	2.87547	3.25679	-0.935292	-4.60164	-1.37061	-2.9435	4.49989	4.14919	-0.472506	4.16759	-2.8648	2.51823	3.60967	-4.60164	-4.60164	2.92618
MYH9	-1.88601	7.13579	-1.88601	-1.88601	3.17282	5.35546	-1.88601	0.386869	4.04726	-1.88601	5.02563	0.532644	-1.88601	7.20797	-0.607373	-1.88601	-1.88601	3.5859	-1.88601	4.72292	-1.88601	7.82247	5.3046	-1.88601	0.765392	5.39739	0.183085	-1.88601	-1.88601	4.71926	2.1835	-1.88601	-1.88601	-1.88601	-1.88601	-1.88601	-1.88601	2.47683	-1.88601	-1.05593	-1.88601	5.87539	-1.88601	-1.88601	-1.88601	-1.88601	-1.88601	-1.88601	-1.88601
GOLM1	5.06204	4.12187	1.09289	5.41746	3.43629	1.59562	5.47434	-2.27874	-2.27874	-2.27874	3.62804	5.08518	1.62914	-2.27874	-2.27874	-0.311126	2.62094	6.76636	-0.0518607	3.30617	-2.27874	-2.27874	-2.27874	-2.27874	2.60522	-0.199909	-2.27874	2.26897	-2.27874	6.30684	5.5735	-2.27874	5.3045	1.20943	-2.27874	-2.27874	5.03055	-2.27874	-2.27874	4.50115	-0.124253	0.18056	-2.27874	-0.541904	3.10488	-2.27874	-2.27874	0.847195	-2.27874
KXD1	0.121798	2.19565	0.276584	3.04078	1.36166	0.528131	0.623054	2.38507	1.08409	1.57024	0.905159	0.432131	3.18108	0.856373	2.05825	2.21423	-1.91945	1.95619	3.00812	2.61148	1.31383	1.72851	1.85996	1.42733	2.3014	1.88709	2.25916	-0.351578	1.40182	0.767577	-0.181271	-5.70839	2.21651	-5.70839	0.843578	1.35295	-5.70839	1.37088	0.906673	2.135	-5.70839	-4.38656	3.15146	0.814994	2.19064	2.76368	1.2831	-3.42599	-5.70839
CAPG	6.06479	-2.57483	-2.57483	-0.216489	3.83219	-2.57483	4.59662	5.65381	3.25709	-2.57483	-2.57483	7.15904	-2.57483	5.14195	-2.57483	-2.57483	0.83345	4.92662	-2.57483	-2.57483	-2.57483	3.75981	-2.57483	5.23916	4.53737	3.01897	-2.57483	3.90015	3.62527	-2.57483	-2.57483	-2.57483	-2.57483	-2.57483	5.21994	5.34835	-2.57483	-2.57483	-2.57483	-0.285329	-2.57483	5.00621	5.72806	-2.57483	-2.57483	5.75057	-2.57483	-2.57483	-2.57483
TOP1	4.35745	0.621381	4.04855	-1.07718	3.70266	-0.534878	-0.633223	-0.419674	0.352596	0.62492	4.04961	-2.69255	-1.5765	0.894746	0.764602	-2.69255	3.97955	5.01296	2.09868	-1.48746	3.5082	4.49998	2.87564	-0.27607	0.0753245	0.487222	1.85426	3.91846	-2.69255	-2.69255	1.27664	-2.69255	3.83612	1.09161	-2.69255	-1.13213	-0.750625	1.34136	-2.69255	-2.69255	3.91713	2.07548	3.43392	-2.69255	-1.60042	-2.69255	-2.69255	3.50646	-2.69255
POMGNT1	-1.51329	7.07911	2.7872	-2.5809	-0.957329	-2.5809	-0.712613	2.00389	5.33455	-2.5809	1.78823	5.2273	-2.5809	-2.5809	-1.30226	-2.5809	3.7033	4.17114	-2.5809	4.27565	3.9315	2.52453	5.2742	0.124406	4.66786	1.09985	3.69912	5.34078	-1.21545	4.15335	0.376466	-2.5809	0.760044	-2.5809	4.8618	-2.5809	-2.5809	3.2502	0.685792	-2.5809	-2.5809	-2.5809	-2.5809	-0.844058	6.21578	5.66087	4.71184	-1.0288	-2.5809
SLC2A1	4.40724	9.19619	7.28734	3.6159	5.62976	4.70712	4.63024	-2.61869	5.48245	6.28265	4.55398	4.92403	5.04375	6.91133	6.72848	-2.61869	-2.61869	1.98772	6.57684	0.0186966	6.45684	-2.61869	-2.61869	-1.77966	4.21485	3.65402	-2.61869	4.18016	-2.61869	-1.80415	3.8927	6.26266	-2.61869	6.77771	5.21883	-2.61869	-2.61869	0.612338	5.5608	-2.61869	-2.61869	4.96235	-1.46183	-0.11634	1.79909	-2.61869	-0.736591	-2.61869	6.90094
SIVA1	3.12993	2.23448	3.4705	4.29431	-2.68006	-2.35501	-3.68752	-3.68752	0.609228	4.71439	2.60261	2.51108	3.49234	3.42875	2.92681	4.71635	-1.6152	3.13	4.08193	-3.68752	2.54451	3.38613	-3.68752	3.4643	1.81631	0.659293	3.39188	1.42444	-3.68752	-3.68752	-3.68752	3.1402	-3.68752	0.183187	-3.68752	2.81508	3.21014	-3.68752	-3.68752	3.73314	-3.68752	2.34575	2.89274	-0.687676	2.371	3.92137	-3.68752	3.40281	-3.68752
NECAP2	4.02293	3.96023	-3.4572	4.89637	3.63438	-3.4572	-1.58892	4.87801	-3.4572	2.31929	4.37029	3.24146	-3.4572	-3.4572	4.2614	-3.4572	4.35909	5.07969	2.83384	-3.4572	0.889609	-3.4572	3.248	-3.4572	3.84081	3.15367	2.52753	2.79377	3.90879	-2.64266	4.9966	5.10959	4.90369	-0.845873	4.65558	4.00588	-3.4572	-0.226175	3.21997	2.39523	-3.4572	-3.4572	-2.30035	1.80315	-1.75067	4.09032	3.33891	-3.4572	-3.4572
EXT2	-1.1879	6.68107	5.69421	-2.25551	-2.25551	-2.25551	2.78064	4.50365	5.84564	-0.0577461	5.18555	0.78793	4.59521	6.4097	1.67626	-2.25551	2.92487	-2.25551	2.67285	3.24871	4.09528	4.70356	6.27067	4.67161	5.75428	4.01721	6.30122	3.65544	5.95306	-2.25551	6.04159	-2.25551	0.347071	1.77413	1.58815	-2.25551	2.96869	5.84806	-2.25551	4.12723	-2.25551	-2.25551	-2.25551	-2.25551	7.43672	-2.25551	6.04496	-2.25551	-2.25551
ACTL6A	3.69263	4.80634	3.17856	-1.52342	3.07551	-3.88177	3.36717	2.71549	2.64488	4.35837	3.70344	-3.88177	4.76315	2.84186	3.72518	4.61804	1.29861	4.51217	-3.88177	-3.88177	-3.88177	3.48943	4.05751	4.43165	-3.88177	4.27732	3.77903	2.85355	3.0721	-3.88177	2.21985	4.674	3.22665	-1.74193	3.913	-3.88177	3.96778	3.541	2.37492	-3.88177	-3.88177	1.26783	-3.88177	2.44598	0.934074	-3.88177	-3.88177	3.73424	-3.88177
DYNLT3	-2.66113	5.49361	5.02322	4.29946	-3.72874	3.76449	4.2833	2.81025	5.28554	-3.72874	3.82446	5.45616	4.69532	4.36788	4.97168	-3.72874	-0.839024	4.22513	2.92078	4.27621	5.32069	5.10449	5.18399	2.12419	5.46162	3.31714	4.25712	-3.72874	1.91146	-3.72874	3.36234	4.43522	4.30352	5.56958	5.20945	5.81366	-3.72874	-3.72874	3.29768	4.6877	1.99323	4.0426	4.57416	-0.728894	4.1974	3.3544	3.93275	5.88886	4.72912
COPA	1.66542	2.27063	-0.301911	-5.412	1.78443	1.75897	2.08482	2.29355	-0.5529	2.21878	1.98364	2.30317	2.06202	1.55187	1.42718	1.4627	2.75044	2.18401	1.2674	1.54141	1.85273	0.979174	1.9365	2.22564	1.21974	0.166288	1.68943	1.77309	-0.627583	1.77432	1.34246	-3.57485	1.08203	2.08463	1.44893	-2.07869	1.51851	1.23962	2.34121	2.52289	2.88475	1.86884	4.52896	2.46848	2.02118	3.69264	2.3196	2.98515	1.18482
RPLP1	0.588365	0.457172	0.403525	0.728967	0.26861	0.668555	-0.172751	0.337327	-0.450284	1.43309	0.134703	0.478273	1.61604	0.0982548	1.03206	-0.572334	1.50887	0.853008	0.0561576	-0.156272	0.611582	0.779633	0.805854	0.704948	1.27467	0.779511	-0.193391	0.312748	0.639677	0.814941	-0.658029	1.44324	0.802419	0.539201	0.259929	-0.575401	-0.160776	1.67257	0.446405	0.114157	-0.973415	-0.67728	0.749295	0.87264	-0.234644	-1.12123	-0.503333	-0.194343	2.11948
STYXL1	0.0784819	4.91911	-3.03782	1.39774	-3.03782	-3.03782	3.66799	4.2673	2.68509	5.21934	-3.03782	-3.03782	4.91937	-0.335227	4.22514	4.51152	-0.965506	1.23673	4.47961	-3.03782	0.75905	2.74343	2.31082	3.28203	2.36154	3.54097	3.35624	3.08658	4.05583	-3.03782	2.68684	-3.03782	-3.03782	-3.03782	-1.45117	-3.03782	-3.03782	3.58973	-3.03782	1.56704	4.80037	-3.03782	-3.03782	2.67166	4.70225	5.0448	-3.03782	-3.03782	-3.03782
SHC1	3.72041	5.79856	2.16759	4.94217	4.12981	-0.909934	-0.374156	-2.24244	1.50559	-2.24244	4.97177	4.3734	4.4652	-0.333681	4.90917	7.13424	2.09625	6.36404	6.4991	4.90726	-2.24244	-2.24244	-2.24244	2.78232	4.57767	3.31889	-0.864976	3.11437	-0.876992	6.12185	2.78345	-2.24244	4.0638	-0.807581	1.90291	5.15544	6.41788	4.5026	-2.24244	-2.24244	4.41736	5.36103	-2.24244	-0.505601	5.57206	-2.24244	1.31147	-0.690341	4.27476
BRE	-3.17984	4.59268	1.33226	-3.17984	-3.17984	-3.17984	-3.17984	3.35914	-3.17984	2.93215	-3.17984	-1.8877	-3.17984	-3.17984	-3.17984	-3.17984	3.8339	4.36093	-3.17984	4.67047	-3.17984	3.32785	5.28274	2.36716	4.49159	2.87692	3.67894	-0.644412	3.51332	-3.17984	4.78089	-3.17984	4.70227	5.48103	5.42878	-3.17984	5.57842	4.46076	2.35241	3.79998	3.82835	1.46387	4.0588	-1.443	2.35233	5.28118	-3.17984	5.08815	-2.05779
TMED5	1.84591	3.25869	3.34223	4.07872	2.13543	3.41832	2.9867	-4.49401	3.13463	-4.49401	3.1328	-4.49401	-2.20366	-2.58525	4.52069	-1.72373	3.9589	3.85633	1.83055	4.6006	4.31729	2.40415	4.11527	3.90954	-1.25333	3.8095	3.02314	2.17483	-1.62488	-4.49401	4.19874	-4.49401	2.78435	-4.49401	3.37269	-4.49401	3.72932	3.54966	3.65293	-4.49401	1.63614	3.12054	-4.49401	-2.75717	-4.49401	-4.49401	-2.61191	-4.49401	-4.49401
TNFAIP6	-1.08739	4.64356	4.80055	-2.15499	-2.15499	-2.15499	-2.15499	1.4887	-2.15499	-2.15499	4.72259	-2.15499	-2.15499	-2.15499	2.98359	-2.15499	1.25329	5.23607	-2.15499	3.95116	-2.15499	-2.15499	4.9755	4.2877	-2.15499	4.7812	-2.15499	-2.15499	-0.789543	-2.15499	-2.15499	-2.15499	5.01063	-2.15499	-2.15499	5.13919	1.33453	-2.15499	4.8229	1.10134	-2.15499	4.55221	-2.15499	-2.15499	2.53997	4.89902	5.11281	-2.15499	-2.15499
GLIPR1	5.45058	6.42431	-2.86832	5.83001	-2.86832	-2.86832	-2.86832	-2.86832	4.1241	-2.86832	3.03068	3.2362	-2.86832	4.42283	-2.86832	-2.86832	-2.86832	4.14824	1.90555	1.67221	4.7692	4.70747	-2.86832	-2.86832	4.51398	1.68479	-2.86832	-2.86832	-2.86832	4.58085	4.16231	4.60015	-2.86832	-2.86832	5.29515	5.2896	-2.86832	-2.86832	-2.86832	-2.86832	-2.86832	-1.54648	-2.86832	4.42918	-2.86832	-2.86832	-2.86832	-2.86832	-2.86832
ANAPC16	2.26962	2.58559	2.64589	0.0475411	1.84188	-2.69823	1.57564	-0.915414	-2.41125	-4.03073	-2.66716	2.04928	4.10874	3.81931	4.54041	3.57188	0.705054	-1.66486	1.73421	2.95031	1.52928	2.10725	-0.0665862	1.44132	1.09068	2.09427	0.940311	1.55325	-1.32283	2.31925	2.16268	-4.03073	-2.91169	-1.8909	-0.187077	-0.364384	2.55862	1.80036	-0.661147	0.376766	2.0265	3.16387	3.54197	1.38751	2.521	-4.03073	3.51108	-1.73124	4.53409
VCAN	2.73964	2.42854	1.78101	-5.98467	3.50187	3.3783	2.07115	-5.98467	-0.890322	-5.98467	-5.98467	-5.98467	3.89496	-5.98467	-5.98467	-0.245847	0.519274	3.79174	-4.47847	-5.98467	-5.98467	-5.98467	-3.18513	-5.98467	-5.98467	1.10741	-3.91557	-5.98467	-5.98467	-5.98467	0.873807	-5.98467	-5.98467	-5.98467	-5.98467	-5.98467	-5.98467	-5.98467	3.90006	-0.363432	1.13515	-5.98467	-5.98467	-4.24783	-5.98467	-5.98467	-4.10256	-5.98467	-5.98467
METTL2B	3.14195	2.91591	3.92902	2.46475	0.564745	-2.87411	1.83318	-4.20661	0.590373	-4.20661	3.77523	3.66168	-4.20661	-4.20661	2.89927	-2.239	1.71369	3.82217	2.94677	0.808289	2.77936	-0.414158	2.13133	1.9499	1.64164	3.8862	3.44045	2.71987	-4.20661	3.86031	2.00711	-4.20661	0.691774	3.16848	3.46261	2.89296	3.22572	1.36679	2.64175	0.660621	-4.20661	3.33885	-4.20661	0.337329	1.46408	3.64576	2.061	-2.28719	1.08411
NFKBIA	4.37744	-1.88222	0.972514	3.2062	-1.88222	-1.88222	-1.88222	-1.88222	-1.88222	4.37217	-1.88222	4.4521	-1.88222	-1.88222	4.57708	-1.88222	-1.88222	5.03825	0.823058	-0.0298096	-1.88222	-1.88222	2.35706	-1.88222	4.34581	-1.88222	-1.88222	-1.88222	-1.88222	5.50291	-1.88222	4.98171	-1.88222	-1.88222	-1.88222	-1.88222	-1.88222	-1.88222	-1.88222	-1.88222	-1.88222	0.117666	-0.72536	5.30413	0.584418	-0.953707	-1.88222	-1.88222	-1.88222
LIMS1	4.64378	2.99362	-0.877588	2.93281	-0.0990059	2.40472	-2.91913	-2.91913	-0.555867	0.112149	4.32212	-2.91913	-0.878795	3.20295	5.20316	1.49896	-0.31865	0.541777	1.77081	2.74221	-2.91913	4.88907	2.35738	3.07939	3.23505	1.57258	0.249285	3.35766	-0.864929	-2.0799	5.41877	-2.91913	-2.91913	2.78427	-1.65061	5.00406	-1.20818	1.44371	-1.26099	-2.91913	3.58478	-1.59729	-1.70762	-0.416775	-0.440723	-2.91913	2.35161	-2.91913	2.59529
NDRG1	7.47229	3.09092	3.05001	6.27758	3.29812	-1.36003	-1.36003	4.3075	0.259462	0.837733	-1.36003	2.29432	5.02377	6.25906	5.53922	1.41026	-1.36003	2.78446	3.27966	1.27736	4.93261	0.476395	-1.36003	-1.36003	3.41681	-1.36003	-1.36003	-1.36003	-1.36003	-0.54548	-1.36003	-1.36003	-1.36003	-1.36003	2.01149	-1.36003	-1.36003	-1.36003	-1.36003	-1.36003	-1.36003	-1.36003	-1.36003	1.14233	-1.36003	-1.36003	2.73731	-1.36003	6.24828
CINP	-3.35373	2.88543	3.00449	5.10515	4.07892	-3.35373	4.06128	3.55098	3.3266	-3.35373	2.33467	5.12779	3.95212	-3.35373	4.16622	3.69072	0.435216	-3.35373	-3.35373	-3.35373	-1.27489	3.80026	3.35148	3.20216	3.06454	-3.35373	4.00389	3.91582	4.45923	-3.35373	2.02486	-3.35373	-3.35373	3.18531	3.02381	4.07712	-3.35373	-1.42907	-3.35373	3.86329	4.62929	4.05975	4.09244	3.66105	-3.35373	-3.35373	-1.47162	-3.35373	-3.35373
TMEM138	-1.48363	-2.55123	-1.19597	-0.192885	-2.55123	0.271215	1.92521	3.49663	-0.93174	-2.55123	3.38894	-2.55123	-2.55123	-0.160977	1.45028	-2.55123	3.66865	4.9712	3.75029	3.89443	2.35672	-2.55123	-2.55123	3.15683	-1.511	3.83947	4.61098	3.35972	-1.18578	-1.73668	2.37115	-2.55123	4.42391	-2.55123	4.06107	-0.258798	-2.55123	1.99546	-2.55123	-2.55123	-2.55123	1.14907	5.52723	-2.55123	4.56864	-2.55123	5.12568	-2.55123	-1.42918
RNMT	1.79297	2.32817	3.98766	1.34615	4.52531	3.63537	3.82101	3.11661	-3.08941	-3.08941	2.67551	-3.08941	1.76959	4.18924	2.45393	4.54694	-3.08941	0.753395	-3.08941	2.4148	-3.08941	3.1003	2.39351	-3.08941	-0.703648	1.46963	-3.08941	-1.0196	1.22664	2.51942	1.32344	-3.08941	3.57534	-3.08941	1.16091	3.14089	-3.08941	-3.08941	1.26142	-3.08941	-0.462234	-3.08941	2.15438	3.19581	-3.08941	-3.08941	-3.08941	0.771255	2.75545
EXOC6B	-1.27636	-1.27636	-1.27636	2.46601	2.98567	-1.27636	2.26018	-1.27636	-1.27636	-1.27636	-1.27636	-1.27636	-1.27636	-1.27636	-1.27636	-1.27636	-1.27636	-1.27636	-1.27636	-1.27636	5.18415	4.63385	-1.27636	-1.27636	0.36199	3.28268	-1.27636	-1.27636	-1.27636	-1.27636	-1.27636	-1.27636	6.07104	-1.27636	-0.538386	-1.27636	-1.27636	-1.27636	-1.27636	-1.27636	0.170452	-1.27636	-1.27636	-1.27636	-1.27636	-1.27636	-1.27636	-1.27636	-1.27636
PDGFA	-4.11537	-0.547648	-5.18297	-5.18297	-5.18297	-2.07998	-3.31469	-0.198254	-0.489659	2.36822	3.10628	-3.89084	-5.18297	0.0191767	-3.90434	-3.21536	-0.844287	-5.18297	-3.67677	-3.33057	-5.18297	0.456646	1.54945	-5.18297	-5.18297	-5.18297	-0.738342	-3.80493	1.34748	-5.18297	-1.85777	1.36212	1.36929	2.43841	2.13846	-0.574588	2.2201	5.67644	-0.687222	0.368196	3.12477	2.48576	5.03393	3.05525	1.6523	3.75009	4.57513	-5.18297	-5.18297
PLD2	-1.51371	-1.51371	-1.51371	-1.51371	4.56704	-1.51371	-1.51371	-1.51371	-1.51371	-1.51371	-1.51371	-1.51371	-1.51371	-1.51371	-1.51371	-1.51371	-1.51371	-1.51371	-1.51371	-1.51371	-1.51371	-1.51371	2.86992	-1.51371	-1.51371	-1.51371	-1.51371	-1.51371	-1.51371	4.86037	-1.51371	-1.51371	-1.51371	-1.51371	-1.51371	-1.51371	-1.51371	-1.51371	-1.51371	2.39318	-1.51371	-1.51371	-1.51371	-1.51371	0.19283	5.68926	5.67661	-1.51371	-1.51371
TGFB2	-2.45547	-3.52307	-3.52307	-3.52307	2.39846	-2.18189	-3.52307	-1.25019	-1.15981	-3.52307	3.57761	-3.52307	-3.52307	-3.52307	-3.52307	3.24134	3.3399	6.23955	4.56211	4.29422	-3.52307	3.52278	3.23607	4.48024	2.22721	2.41224	-1.45398	4.05662	3.25544	-3.52307	-1.82011	-1.56442	3.31164	3.30265	-3.52307	4.53286	2.70376	3.36508	-3.52307	-3.52307	-3.52307	5.17374	-3.52307	-3.52307	-3.52307	5.22839	5.90455	-1.97097	-3.52307
ID3	-3.13924	-3.13924	-3.13924	-3.13924	3.19738	-3.13924	-3.13924	2.82251	-3.13924	-0.941485	-3.13924	-3.13924	-3.13924	-3.13924	-3.13924	-3.13924	1.19944	-3.13924	-3.13924	-3.13924	-3.13924	-3.13924	-3.13924	4.52009	-3.13924	2.21022	-3.13924	-3.13924	-3.13924	-3.13924	2.07375	-3.13924	-3.13924	-3.13924	-3.13924	-3.13924	-3.13924	1.01284	4.06644	3.88435	3.52056	-3.13924	-3.13924	1.59755	1.42377	2.24096	4.73538	-3.13924	-3.13924
PIPOX	-2.64182	5.04978	1.26755	6.18809	-2.64182	-2.64182	-2.64182	-2.64182	-2.64182	3.54312	-2.64182	1.95407	-2.64182	-2.64182	-2.64182	-2.64182	-2.64182	-2.64182	-1.13562	2.58909	-0.562981	-2.64182	0.519997	-2.64182	-2.64182	-2.64182	0.244237	4.48877	2.23485	-2.64182	4.82532	-0.683168	4.70559	5.26205	4.79533	-0.349386	-2.64182	-2.64182	-0.983679	-2.64182	4.85412	5.14919	-2.64182	-0.904977	5.43707	-1.15298	-2.64182	-2.64182	-2.64182
LIPA	4.31603	-1.90175	4.48362	-1.90175	-1.90175	-1.90175	-1.90175	-1.90175	-1.90175	5.76857	-1.90175	-1.90175	-1.90175	-1.90175	-1.90175	-1.90175	-1.90175	-1.90175	-1.90175	-1.90175	-1.90175	-1.90175	4.15535	-1.90175	4.24255	-1.90175	-1.90175	5.08163	-1.90175	-1.90175	-0.198795	-1.90175	5.8891	5.5959	5.3037	-1.90175	-1.90175	-1.90175	-0.243615	-1.90175	5.1726	-1.90175	-1.90175	-1.90175	-1.90175	5.65964	-1.90175	6.34804	-1.90175
C15orf52	-2.13287	-2.13287	-2.13287	-2.13287	3.55415	-2.13287	-2.13287	-2.13287	-2.13287	5.41833	-2.13287	4.12156	-1.30233	-2.13287	4.59043	-2.13287	-2.13287	-0.716818	-2.13287	1.92598	-2.13287	-2.13287	-0.553985	-2.13287	-2.13287	-2.13287	-2.13287	-2.13287	-2.13287	-1.31832	-0.42991	-2.13287	4.71461	-2.13287	6.18707	-2.13287	-1.03737	6.01404	-0.474731	-2.13287	-2.13287	5.30577	-2.13287	-0.396029	6.96139	-2.13287	5.95617	-2.13287	-2.13287
F3	-4.85992	-4.85992	0.147655	1.11546	2.51243	-4.85992	-4.85992	2.3363	-4.85992	-2.66216	3.30068	-4.85992	1.53726	-2.95116	2.00443	-0.900512	4.00369	-4.85992	-1.26972	4.06682	0.195217	-4.85992	0.0854447	3.94833	-4.85992	2.66995	-4.85992	-4.85992	1.48712	-2.03822	3.58458	-4.85992	3.93428	3.18091	2.12368	-0.502787	1.92312	4.21133	-4.85992	4.44335	-4.85992	3.44371	2.02055	6.00872	-4.85992	3.87634	3.50074	2.99158	-3.11441
PON2	0.312577	-1.48277	0.539952	-5.18176	-1.50308	-0.0963527	-4.00356	1.01686	-3.24336	-3.98392	1.61442	-0.801741	-7.5401	-3.95281	-2.80298	-1.80128	1.02695	-2.66407	0.564498	1.64141	-2.98106	1.44725	1.63814	0.740751	1.88122	1.28152	0.0861018	1.81889	1.88034	-6.72556	2.01908	-1.59462	1.84948	-0.0221926	1.37631	1.41452	3.25496	-0.872317	1.68966	1.59774	1.74953	1.22295	0.828677	0.924603	2.60856	1.59189	1.78249	1.60762	-1.5817
AHCYL2	-1.54161	2.90566	-2.60921	-2.60921	-2.60921	-2.60921	-2.60921	-2.60921	-2.60921	-2.60921	-2.60921	-2.60921	-2.60921	-2.60921	-2.60921	-2.60921	-2.60921	-2.60921	-2.60921	-2.60921	-2.60921	-2.60921	-0.29458	-2.60921	-2.60921	-2.60921	-2.60921	-2.60921	-2.60921	-2.60921	-2.60921	-2.60921	4.78681	4.7531	-1.38537	-2.60921	-2.60921	5.57978	-2.60921	-2.60921	3.83875	-2.60921	-2.60921	1.85005	-2.60921	-2.60921	-0.727108	-2.60921	-2.60921
CA2	-3.81624	-3.81624	-3.81624	3.66351	-3.81624	0.0581246	-3.81624	-1.54336	-3.81624	-3.81624	3.45155	-3.81624	6.91652	0.526034	-3.81624	-3.81624	2.63582	2.36858	-3.81624	3.95006	2.21704	2.73165	-3.81624	6.19392	-3.81624	2.90163	-3.81624	3.62429	-3.81624	-3.00169	-3.81624	-3.81624	3.963	-3.81624	-3.81624	4.10695	3.80246	-1.89158	-3.81624	0.834012	-3.81624	-3.81624	1.93538	-1.31389	-3.81624	-3.81624	-3.81624	2.11226	-3.81624
TOB1	2.59847	-0.883097	1.27509	-1.20384	1.6465	1.16716	-5.33405	0.71381	-5.33405	1.04994	-0.471442	2.27442	-5.33405	-5.33405	-1.70076	3.33008	-5.33405	2.81901	0.614088	-1.06523	2.76975	1.65453	-5.33405	-5.33405	0.788542	-3.25521	0.370261	-3.956	-0.536952	5.07927	2.32242	0.469505	0.225771	-0.698884	-0.258342	-0.725662	-5.33405	2.82703	1.0398	-4.50397	1.0257	2.06668	1.57623	3.10179	2.56498	3.24753	-5.33405	0.172035	-4.212
ZFP36L2	-4.20311	-4.20311	-4.20311	-4.20311	-4.20311	0.273116	-4.20311	-4.20311	-4.20311	-2.00535	-2.27358	-4.20311	-3.37257	-4.20311	2.02872	-1.43282	2.53546	4.71339	-4.20311	3.71106	-4.20311	-0.410654	-0.751973	1.56882	-4.20311	-4.20311	-4.20311	-4.20311	-4.20311	3.61929	1.9903	2.46994	2.92114	-4.20311	-4.20311	-4.20311	-4.20311	-4.20311	-0.194782	-4.20311	2.76586	2.37417	3.94579	-4.20311	-4.20311	-4.20311	-4.20311	0.393184	-4.20311
VMP1	-2.54919	1.86105	1.92839	1.34502	-0.329337	-0.264363	1.0015	-0.235354	1.33747	0.808567	1.15516	1.94162	2.84017	-1.19544	1.93754	-1.01498	0.0122241	-3.03771	1.6704	0.385716	0.754389	-1.94902	0.947342	1.67388	0.056728	1.44717	0.217784	0.827883	0.186766	1.51511	1.79967	1.3205	1.39684	0.809359	1.66283	1.95147	1.75316	2.61944	1.50633	-0.26054	0.727286	3.04147	2.75063	0.440665	-0.512955	2.45115	2.9169	-0.204704	2.01696
ENAH	-1.98746	0.820249	0.847507	-2.87947	-0.22043	-0.133978	-6.0898	-2.97448	0.688853	1.71391	-3.36327	0.849283	-5.24044	0.343169	-6.0898	0.944748	1.80632	-2.77849	0.166925	-6.0898	-6.0898	-2.05177	1.62221	1.11698	-4.45145	-1.66872	-4.71234	-0.516927	0.340301	-6.0898	-1.83843	0.455291	0.699301	0.691922	1.54934	-6.0898	2.26959	3.66693	2.99282	-0.131065	-0.570086	1.16682	2.52055	2.05578	-0.494795	2.79996	-3.2089	-1.74466	-1.54416
MAGED1	-1.2023	-8.35588	0.852702	-8.35588	1.53397	-5.88204	0.653363	2.31135	1.60394	-8.35588	0.0514821	2.11674	0.584761	0.915792	-7.07724	0.417862	1.80979	-2.77938	-5.29196	1.33882	-0.122769	0.702776	0.464736	-1.49576	0.166209	0.60607	1.25308	-0.00172445	1.46741	-0.245137	0.954383	-8.35588	2.5352	1.58156	1.44377	-1.33728	1.63957	2.38831	1.72541	1.29597	4.01496	1.88476	1.00803	0.74548	0.553769	-2.16083	0.984759	2.26611	-8.35588
PTCD1	2.15624	-1.52628	-0.141167	1.69354	-0.804839	0.312733	-2.8937	0.743055	-0.266809	-1.83463	-0.544447	-0.221958	-1.32612	-6.72709	-0.133484	-0.697883	-0.324461	-0.356254	-0.913177	0.421815	-1.67195	0.666346	-0.95469	-0.0775431	-0.344919	0.246602	-1.3712	0.0923391	-0.147766	1.04897	1.06549	-1.69337	0.282543	0.0321232	-1.03344	-1.90478	2.97899	-0.57914	0.149614	1.01638	-1.25651	1.81143	0.854906	0.459261	0.74941	-0.841541	1.24706	-1.41789	-1.17601
MALAT1	-0.270702	-0.70551	0.0615804	0.206941	-0.287712	-0.0298799	0.585757	-0.435836	-0.061036	-0.120462	0.147962	0.692256	1.24184	0.0295571	-0.18974	0.0455597	-0.0491335	0.278355	-0.585991	0.743829	0.569479	-0.137703	0.124827	-0.702307	0.258403	0.129129	-0.304505	0.41628	-0.122298	0.420179	0.51431	-0.319287	0.209823	-0.64913	0.0375109	-0.37395	0.0282978	0.45269	-0.56287	-0.801636	0.14408	0.787845	0.882298	0.734301	0.976666	-0.472073	1.07039	-0.301418	-0.933225
FEZ1	-5.08151	-3.08817	2.48507	-5.08151	2.71467	-5.08151	1.86036	-1.05193	0.326291	-2.88375	1.97418	-0.485621	-5.08151	-3.17275	-3.73658	-3.11389	-5.08151	-3.66546	-5.08151	-5.08151	-2.29468	-1.28906	-0.446416	-1.49128	2.55203	1.81618	1.6089	1.34065	2.97303	-5.08151	-5.08151	-3.12286	4.01771	3.58541	-3.85767	2.53276	-2.60967	3.62433	4.55229	4.72369	1.4224	2.26693	-5.08151	-1.71244	2.31525	-2.20904	-0.409233	1.66378	-3.95946
PPFIA1	-3.35737	-3.35737	-3.35737	3.98234	-3.35737	-3.35737	4.4844	-1.0845	-1.73789	-3.35737	-0.630844	-3.35737	3.84553	-0.654779	1.65939	1.2449	-3.35737	-1.94132	-3.35737	1.9705	-3.35737	-0.23409	0.721499	-3.35737	-3.35737	-3.35737	0.0470768	-3.35737	-3.35737	-3.35737	0.260675	-1.39873	2.33575	-3.35737	3.70763	3.32026	-0.885539	-3.35737	-3.35737	-3.35737	3.56514	3.41066	-3.35737	4.81237	-3.35737	4.35456	4.56596	-3.35737	-3.35737
GSTK1	2.72783	2.23196	0.1162	1.98054	2.74036	2.03551	-2.3673	1.71437	0.941601	-3.70608	2.98174	1.3952	-5.90384	-0.323919	0.888091	2.9628	1.78377	1.18523	2.21993	2.78805	-0.186999	1.87459	2.80473	1.12264	3.44686	1.04496	1.85602	2.55237	2.45084	3.06923	2.25207	2.43753	3.07578	3.45562	2.47806	3.24165	2.1874	1.89006	-2.63715	1.8949	2.29794	1.76489	2.54835	3.49543	2.10069	3.316	2.30791	1.76792	-4.78179
LRPPRC	-3.34873	-3.34873	-3.34873	-3.34873	-3.34873	-3.34873	-0.186367	-1.07585	1.34459	-1.15097	4.29845	2.38356	-2.51819	1.48662	-0.948662	2.60456	-3.34873	-1.93268	-3.34873	2.9128	-3.34873	2.21449	-1.0341	-3.34873	4.03393	-3.34873	-3.34873	-1.27892	-3.34873	-3.34873	-3.34873	3.32432	-2.0141	-3.34873	1.86319	-1.0563	4.12063	2.79922	3.85696	-3.34873	-1.90191	2.84094	-1.11941	0.31407	-3.34873	3.82745	4.45742	-3.34873	-2.22668
IFITM3	-5.06276	1.61495	0.690934	-5.06276	2.65458	1.83733	0.462896	2.57973	-5.06276	2.11224	2.4758	-0.862153	-5.06276	-5.06276	1.96739	2.01316	2.94539	1.47283	3.00273	2.8843	-5.06276	1.83541	1.43601	-5.06276	2.21576	-0.0642223	3.65048	2.56077	2.1275	3.22332	2.42102	-5.06276	3.16737	2.48357	1.33778	-5.06276	0.544535	2.73114	2.67842	1.35348	0.705635	2.18975	2.58379	2.9814	3.49076	3.4162	1.76782	3.97257	-3.9407
NFIB	-6.66662	-2.03129	2.22916	-0.355035	-1.00818	-1.17369	1.36016	1.94791	0.178825	1.80984	0.506057	0.771504	-6.66662	1.3089	-6.66662	2.43987	-1.61977	1.79716	0.471767	-6.66662	-6.66662	-0.378686	1.5579	1.30983	-0.479848	-0.393906	-5.28915	0.132234	-3.27989	1.67085	1.28098	-0.363781	-0.0236693	-2.03146	-0.5556	0.351977	-1.73311	-6.66662	1.42438	-0.244091	0.973602	3.1462	1.60217	2.23809	2.03913	-2.10696	2.41977	-1.76038	-6.66662
PODXL	-1.55336	-1.55336	-1.55336	-1.55336	-1.55336	-0.220849	-1.55336	4.9249	-1.55336	-1.55336	1.68359	-1.55336	-0.722815	-1.55336	-1.55336	-1.55336	1.33636	-1.55336	-1.55336	4.60647	-1.55336	5.43522	2.68593	-1.55336	3.6112	-1.55336	-1.55336	3.17927	1.59766	-1.55336	1.40401	-1.55336	-1.55336	6.96732	-1.55336	-1.55336	5.47569	7.35951	2.00497	0.736148	-1.55336	6.29511	-1.55336	-1.55336	3.90645	4.36833	-1.55336	3.75585	-1.55336
GFAP	-6.23667	-6.23667	-6.23667	-6.23667	-6.23667	-6.23667	-6.23667	-6.23667	-6.23667	-6.23667	-4.97084	-4.94453	-4.88239	-4.32791	-4.29099	-4.26905	-4.16435	-4.11995	-4.00979	-3.59928	-3.33956	-3.11339	-2.54465	-1.80973	-1.70139	-1.00608	-0.532362	-0.404526	0.388994	0.810595	1.30222	1.38768	1.56242	1.60428	1.75264	1.79796	2.00303	2.13394	2.22457	2.244	2.56527	3.31584	3.47277	4.0847	4.9539	5.16164	5.50668	-6.23667	-6.23667
[truncated: 124 more columns]

## Sheet: Table S5
Supplemental Table 5. Gene sets that were enriched with 'U-343 MG genes', 'U-343 MGa genes', U-343 MGa 31L genes´ and 'U-343 MGa Cl2:6 genes'.
Gene Set Name in U-343 MG	# Genes in Gene Set (K)	Description	# Genes in Overlap (k)	k/K	p-value	FDR q-value
EPITHELIAL_MESENCHYMAL_TRANSITION	200	Genes defining epithelial-mesenchymal transition, as in wound healing, fibrosis and metastasis.	77	0.385	1.26e-65	6.3e-64
HYPOXIA	200	Genes up-regulated in response to low oxygen levels (hypoxia).	54	0.27	5.68e-37	1.42e-35
GLYCOLYSIS	200	Genes encoding proteins involved in glycolysis and gluconeogenesis.	40	0.2	2.07e-22	3.44e-21
INFLAMMATORY_RESPONSE	200	Genes defining inflammatory response.	39	0.195	1.81e-21	2.27e-20
UV_RESPONSE_DN	144	Genes down-regulated in response to ultraviolet (UV) radiation.	32	0.2222	1.18e-19	1.06e-18
TNFA_SIGNALING_VIA_NFKB	200	Genes regulated by NF-kB in response to TNF [GeneID=7124].	37	0.185	1.27e-19	1.06e-18
APICAL_JUNCTION	200	Genes encoding components of apical junction complex.	35	0.175	7.75e-18	5.54e-17
ESTROGEN_RESPONSE_EARLY	200	Genes defining early response to estrogen.	31	0.155	1.89e-14	1.18e-13
KRAS_SIGNALING_UP	200	Genes up-regulated by KRAS activation.	30	0.15	1.21e-13	6.74e-13
INTERFERON_GAMMA_RESPONSE	200	Genes up-regulated in response to IFNG [GeneID=3458].	28	0.14	4.42e-12	2.01e-11
MYOGENESIS	200	Genes involved in development of skeletal muscle (myogenesis).	28	0.14	4.42e-12	2.01e-11
IL6_JAK_STAT3_SIGNALING	87	Genes up-regulated by IL6 [GeneID=3569] via STAT3 [GeneID=6774], e.g., during acute phase response.	18	0.2069	4.07e-11	1.69e-10
IL2_STAT5_SIGNALING	200	Genes up-regulated by STAT5 in response to IL2 stimulation.	26	0.13	1.37e-10	5.25e-10
CHOLESTEROL_HOMEOSTASIS	74	Genes involved in cholesterol homeostasis.	15	0.2027	2.3e-09	8.22e-09
MTORC1_SIGNALING	200	Genes up-regulated through activation of mTORC1 complex.	24	0.12	3.54e-09	1.18e-08
APICAL_SURFACE	44	Genes encoding proteins over-represented on the apical surface of epithelial cells, e.g., important for cell polarity (apical area).	11	0.25	3.12e-08	9.74e-08
INTERFERON_ALPHA_RESPONSE	97	Genes up-regulated in response to alpha interferon proteins.	15	0.1546	1.06e-07	3.12e-07
APOPTOSIS	161	Genes mediating programmed cell death (apoptosis) by activation of caspases.	19	0.118	1.93e-07	5.36e-07
ESTROGEN_RESPONSE_LATE	200	Genes defining late response to estrogen.	21	0.105	3.29e-07	8.23e-07
P53_PATHWAY	200	Genes involved in p53 pathways and networks.	21	0.105	3.29e-07	8.23e-07
Gene Set Name in U-343 MGa	# Genes in Gene Set (K)	Description	# Genes in Overlap (k)	k/K	p-value	FDR q-value
TNFA_SIGNALING_VIA_NFKB	200	Genes regulated by NF-kB in response to TNF [GeneID=7124].	30	0.15	1.44e-14	7.19e-13
ESTROGEN_RESPONSE_LATE	200	Genes defining late response to estrogen.	29	0.145	9.66e-14	2.42e-12
ESTROGEN_RESPONSE_EARLY	200	Genes defining early response to estrogen.	25	0.125	1.3e-10	2.17e-09
MYOGENESIS	200	Genes involved in development of skeletal muscle (myogenesis).	23	0.115	3.65e-09	4.57e-08
IL2_STAT5_SIGNALING	200	Genes up-regulated by STAT5 in response to IL2 stimulation.	22	0.11	1.8e-08	1.8e-07
INTERFERON_GAMMA_RESPONSE	200	Genes up-regulated in response to IFNG [GeneID=3458].	21	0.105	8.47e-08	7.05e-07
HYPOXIA	200	Genes up-regulated in response to low oxygen levels (hypoxia).	20	0.1	3.77e-07	2.7e-06
INFLAMMATORY_RESPONSE	200	Genes defining inflammatory response.	19	0.095	1.59e-06	9.97e-06
ADIPOGENESIS	200	Genes up-regulated during adipocyte differentiation (adipogenesis).	18	0.09	6.37e-06	3.54e-05
INTERFERON_ALPHA_RESPONSE	97	Genes up-regulated in response to alpha interferon proteins.	12	0.1237	9.23e-06	4.61e-05
EPITHELIAL_MESENCHYMAL_TRANSITION	200	Genes defining epithelial-mesenchymal transition, as in wound healing, fibrosis and metastasis.	17	0.085	2.4e-05	0.0001
OXIDATIVE_PHOSPHORYLATION	200	Genes encoding proteins involved in oxidative phosphorylation.	17	0.085	2.4e-05	0.0001
UV_RESPONSE_DN	144	Genes down-regulated in response to ultraviolet (UV) radiation.	14	0.0972	2.82e-05	0.000109
APICAL_JUNCTION	200	Genes encoding components of apical junction complex.	16	0.08	8.52e-05	0.000282
COMPLEMENT	200	Genes encoding components of the complement system, which is part of the innate immune system.	16	0.08	8.52e-05	0.000282
IL6_JAK_STAT3_SIGNALING	87	Genes up-regulated by IL6 [GeneID=3569] via STAT3 [GeneID=6774], e.g., during acute phase response.	10	0.1149	9.57e-05	0.000282
APOPTOSIS	161	Genes mediating programmed cell death (apoptosis) by activation of caspases.	14	0.087	9.6e-05	0.000282
CHOLESTEROL_HOMEOSTASIS	74	Genes involved in cholesterol homeostasis.	9	0.1216	0.000137	0.000381
P53_PATHWAY	200	Genes involved in p53 pathways and networks.	15	0.075	0.000283	0.000746
Gene Set Name in U-343 MGa 31L	# Genes in Gene Set (K)	Description	# Genes in Overlap (k)	k/K	p-value	FDR q-value
KRAS_SIGNALING_UP	200	Genes up-regulated by KRAS activation.	28	0.14	4.79e-10	2.4e-08
MYOGENESIS	200	Genes involved in development of skeletal muscle (myogenesis).	27	0.135	2.2e-09	5.5e-08
INFLAMMATORY_RESPONSE	200	Genes defining inflammatory response.	26	0.13	9.67e-09	1.21e-07
INTERFERON_GAMMA_RESPONSE	200	Genes up-regulated in response to IFNG [GeneID=3458].	26	0.13	9.67e-09	1.21e-07
COMPLEMENT	200	Genes encoding components of the complement system, which is part of the innate immune system.	25	0.125	4.07e-08	2.91e-07
EPITHELIAL_MESENCHYMAL_TRANSITION	200	Genes defining epithelial-mesenchymal transition, as in wound healing, fibrosis and metastasis.	25	0.125	4.07e-08	2.91e-07
XENOBIOTIC_METABOLISM	200	Genes encoding proteins involved in processing of drugs and other xenobiotics.	25	0.125	4.07e-08	2.91e-07
ESTROGEN_RESPONSE_LATE	200	Genes defining late response to estrogen.	23	0.115	6.32e-07	3.95e-06
INTERFERON_ALPHA_RESPONSE	97	Genes up-regulated in response to alpha interferon proteins.	15	0.1546	1.4e-06	7.75e-06
COAGULATION	138	Genes encoding components of blood coagulation system; also up-regulated in platelets.	18	0.1304	1.67e-06	8.36e-06
ADIPOGENESIS	200	Genes up-regulated during adipocyte differentiation (adipogenesis).	22	0.11	2.32e-06	1.05e-05
UV_RESPONSE_UP	158	Genes up-regulated in response to ultraviolet (UV) radiation.	19	0.1203	3e-06	1.25e-05
GLYCOLYSIS	200	Genes encoding proteins involved in glycolysis and gluconeogenesis.	21	0.105	8.1e-06	2.7e-05
IL2_STAT5_SIGNALING	200	Genes up-regulated by STAT5 in response to IL2 stimulation.	21	0.105	8.1e-06	2.7e-05
P53_PATHWAY	200	Genes involved in p53 pathways and networks.	21	0.105	8.1e-06	2.7e-05
TNFA_SIGNALING_VIA_NFKB	200	Genes regulated by NF-kB in response to TNF [GeneID=7124].	20	0.1	2.69e-05	8.41e-05
APICAL_JUNCTION	200	Genes encoding components of apical junction complex.	19	0.095	8.48e-05	0.000223
HEME_METABOLISM	200	Genes involved in metabolism of heme (a cofactor consisting of iron and porphyrin) and erythroblast differentiation.	19	0.095	8.48e-05	0.000223
KRAS_SIGNALING_DN	200	Genes down-regulated by KRAS activation.	19	0.095	8.48e-05	0.000223
Gene Set Name in U-343 MGa Cl2:6	# Genes in Gene Set (K)	Description	# Genes in Overlap (k)	k/K	p-value	FDR q-value
E2F_TARGETS	200	Genes encoding cell cycle related targets of E2F transcription factors.	43	0.215	8.11e-28	4.05e-26
G2M_CHECKPOINT	200	Genes involved in the G2/M checkpoint, as in progression through the cell division cycle.	37	0.185	1.02e-21	2.55e-20
P53_PATHWAY	200	Genes involved in p53 pathways and networks.	36	0.18	9.47e-21	1.58e-19
ESTROGEN_RESPONSE_LATE	200	Genes defining late response to estrogen.	27	0.135	9.26e-13	1.16e-11
KRAS_SIGNALING_UP	200	Genes up-regulated by KRAS activation.	26	0.13	5.86e-12	5.86e-11
APOPTOSIS	161	Genes mediating programmed cell death (apoptosis) by activation of caspases.	23	0.1429	1.37e-11	1.14e-10
KRAS_SIGNALING_DN	200	Genes down-regulated by KRAS activation.	25	0.125	3.55e-11	2.54e-10
MITOTIC_SPINDLE	199	Genes important for mitotic spindle assembly.	24	0.1206	1.85e-10	1.16e-09
ESTROGEN_RESPONSE_EARLY	200	Genes defining early response to estrogen.	23	0.115	1.14e-09	5.68e-09
IL2_STAT5_SIGNALING	200	Genes up-regulated by STAT5 in response to IL2 stimulation.	23	0.115	1.14e-09	5.68e-09
EPITHELIAL_MESENCHYMAL_TRANSITION	200	Genes defining epithelial-mesenchymal transition, as in wound healing, fibrosis and metastasis.	22	0.11	5.97e-09	2.72e-08
TNFA_SIGNALING_VIA_NFKB	200	Genes regulated by NF-kB in response to TNF [GeneID=7124].	21	0.105	2.99e-08	1.25e-07
MTORC1_SIGNALING	200	Genes up-regulated through activation of mTORC1 complex.	20	0.1	1.42e-07	5.07e-07
MYOGENESIS	200	Genes involved in development of skeletal muscle (myogenesis).	20	0.1	1.42e-07	5.07e-07
UV_RESPONSE_UP	158	Genes up-regulated in response to ultraviolet (UV) radiation.	17	0.1076	4.29e-07	1.43e-06
HYPOXIA	200	Genes up-regulated in response to low oxygen levels (hypoxia).	19	0.095	6.4e-07	2e-06
XENOBIOTIC_METABOLISM	200	Genes encoding proteins involved in processing of drugs and other xenobiotics.	18	0.09	2.72e-06	8.01e-06
ANDROGEN_RESPONSE	100	Genes defining response to androgens.	12	0.12	6.82e-06	1.89e-05
DNA_REPAIR	150	Genes involved in DNA repair.	14	0.0933	2.27e-05	5.98e-05
SPERMATOGENESIS	135	Genes up-regulated during production of male gametes (sperm), as in spermatogenesis.	13	0.0963	3.17e-05	7.94e-05

## Sheet: Table S6
	Supplemental Table 6. Chromosomal arm alterations found in the U-343 cell lines. The alterations are arranged from the common to the specific ones. If the alterations encompassed more than 75% length of the arm, they were regarded as “whole arm alteration” (1st table). If the alterations resulted in 25%-75% length of the arm, they were regarded as “partial arm alteration” (2nd table). If the alte…
	Chromosomal arm changes						Partial chromosomal arm alterations						Focal chromosomal changes						Cell line	Alterations	Chromosome cytoband	Genes in wide peak which were consistent with RNA gene expression level
	Arm	U-343 MG	U-343 MGa 31L	U-343 MGa	U-343 MGa Cl2:6		Arm	U-343 MG	U-343 MGa 31L	U-343 MGa	U-343 MGa Cl2:6		Cytoband	U-343 MG	U-343 MGa 31L	U-343 MGa	U-343 MGa Cl2:6		U-343 MG	Gain	6q14.1	TTK (Wang et al., 2018), BCKDHB
	7p	Gain	Gain	Gain	Gain		11q23.3-25	Gain			Gain		3q26.1	Gain	Gain	Gain	Gain			Loss	5q34
	7q	Gain	Gain	Gain	Gain		3q22.3-29	Gain	Gain				4q13.3	Gain	Gain	Gain	Gain		U-343 MGa 31L	Loss	1p13.2	RAP1A (Sayyah et al., 2014), PHTF1, RSBN1, HIPK1
	14q	Loss	Loss	Loss	Loss		4q12-28.3	Loss					16p11.2	Gain	Gain	Gain	Gain				12p13.1	CDKN1B, GPR19, APOLD1
	6q		Loss	Loss	Loss		14q31.3-q32.3		Gain				1p32.2	Loss	Loss	Loss	Loss				15q14
	10p		Loss	Loss	Loss		17q23.1-25.3		Gain				1p36.22	Loss	Loss	Loss	Loss				15q22.31	TPM1 (Du et al., 2015)
	18q		Loss	Loss	Loss		2q24.3-31.1		Loss				2q24.3	Loss	Loss	Loss	Loss				19p 13.3	GNG7, TLE2
	22q		Loss	Loss	Loss		15q11.1-21.3		Loss				7p21.1	Loss	Loss	Loss	Loss				Xq21.1	ATRX (Nandakumar et al., 2017), MAGT1 (Wang et al., 2019), COX7B(Huang et al., 2014)
	4q			Loss	Loss		16q23.1-24.3		Loss				8q24.23	Loss	Loss	Loss	Loss		U-343 MGa	Gain	8q24.12	DEPTOR (Carbonneau et al., 2016), COL14A1, FBXO32
	4p	Loss		Loss	Loss		10q24.1-26.3			Loss			9p21.3	Loss	Loss	Loss	Loss			Loss	1p36.32	PRKCZ, MEGF6
	21q	Gain		Loss	Loss		19q13.32-13.43				Gain		10q11.22	Loss	Loss	Loss	Loss				5q35.1	NPM1 (Olausson et al., 2015)
	Yp	Loss		Gain	Gain		Xq23-28				Loss		22q12.1	Loss	Loss	Loss	Loss		U-343 MGa Cl2:6	Gain	3q13.2	BOC (Shergalis et al., 2018), SPICE1, GAP43 (Chiang et al., 2014), LSAMP (Nobusawa et al., 2014)
	Yq	Loss		Gain	Gain		7q22.2-7q36.1				Loss		18q12.1		Gain	Gain	Gain			Loss	2q 33.3
	1q		Gain		Gain		15q25.1-26.3				Loss		7p14.1		Loss	Loss	Loss				3q22.2
	9p	Gain	Gain		Gain								8q24.21			Gain	Gain				13q21.1
	Xp	Gain	Gain		Gain								1q42.3			Loss	Loss				Xp11.22	KDM5C (Chang et al., 2019)
	5q	Gain	Gain										2q37.2			Loss	Loss				Xp21.3
	8p	Gain	Gain										12q21.31			Loss	Loss
	8q	Gain	Gain										17q25.3			Loss	Loss
	19q	Gain	Gain										18p11.21			Loss	Loss
	Xq	Gain	Gain										2q22.2	Loss	Loss		Loss
	13q	Loss	Loss		Gain								1p22.1.3-p31.3	Gain	Gain
	17p	Gain			Gain								1p32.3-p34.3	Gain	Gain
	1p	Gain											6q14.1	Gain
	3p	Gain	Loss										5q34	Loss
	5p	Gain											8q24.12			Gain
	9q	Gain		Loss									1p36.32			Loss
	16q	Gain											5q35.1			Loss
	17q	Gain											1p13.2		Loss
	19p	Gain											12p13.1		Loss
	20p	Gain											15q14		Loss
	20q	Gain											15q22.31		Loss
	21q	Gain											19p 13.3		Loss
	12p	Loss											Xq21.1		Loss
	12q	Loss											3q13.2				Gain
	2p			Loss									2q 33.3				Loss
	2q			Loss									3q22.2				Loss
	15q			Loss									13q21.1				Loss
	16p			Loss									Xp11.22				Loss
	10q		Loss
	11q		Loss		Gain
	11p				Loss

## Sheet: Table S7
	Supplemental Table 7. Secreted protein level in each U-343 cell line detected by SPECS (z-score ).
		Protein name	U-343 MGa	U-343 MGa 31L	U-343 MGa Cl2:6	U-343 MG
	P02751-6	FN1	-0.360815	-0.682121	-0.433191	15.6111
	Q15582	TGFBI	2.181	-0.508467	-0.13329	14.7305
	A0A087X0S5	COL6A1	-0.360815	-0.682121	-0.433191	10.3278
	E7ENL6	COL6A3	-0.360815	-0.682121	-0.433191	9.44723
	A0A087WTA8	COL1A2	0.204033	-0.334814	0.166612	9.44723
	P08107	HSPA1A	-0.360815	-0.682121	-0.433191	7.68614
	Q92626	PXDN	-0.360815	-0.682121	-0.433191	6.80559
	P60709	ACTB	4.4404	4.00653	5.86474	11.2083
	O43854-2	EDIL3	1.33373	2.44364	2.56583	7.68614
	H9KV75	ACTN1	-0.360815	-0.682121	-0.433191	4.16395
	C9J9W2	LASP1	-0.360815	-0.682121	-0.433191	4.16395
	Q15063-2	POSTN	-0.360815	-0.682121	-0.433191	4.16395
	Q15063-4	POSTN	-0.360815	-0.682121	-0.433191	4.16395
	O00391	QSOX1	4.15797	2.96461	3.16563	7.68614
	H7C0V9	APP	-0.360815	-0.682121	-0.433191	3.2834
	P29279-2	CTGF	-0.360815	-0.682121	-0.433191	3.2834
	K7EQQ3	KRT9	-0.360815	-0.682121	-0.433191	3.2834
	O75326-2	SEMA7A	-0.360815	-0.682121	-0.433191	3.2834
	H0YKX5	TPM1	-0.360815	-0.682121	-0.433191	3.2834
	D6R904	TPM3	-0.360815	-0.682121	-0.433191	3.2834
	P21810	BGN	-0.0783911	-0.334814	-0.433191	3.2834
	A0A087WWL9	HLA-C	1.61615	1.05442	1.96602	5.0445
	P07737	PFN1	1.61615	1.22807	2.26592	5.0445
	P35555	FBN1	12.9131	-0.508467	8.86376	10.3278
	P12004	PCNA	0.204033	0.186147	0.766415	3.2834
	H3BUH7	ALDOA	-0.360815	-0.682121	-0.433191	2.40285
	P50990-3	CCT8	-0.360815	-0.682121	-0.433191	2.40285
	Q5T8F0	CTSL	-0.360815	-0.682121	-0.433191	2.40285
	Q5HY54	FLNA	-0.360815	-0.682121	-0.433191	2.40285
	A0A0A0MSM0	HSPH1	-0.360815	-0.682121	-0.433191	2.40285
	P13674	P4HA1	-0.360815	-0.682121	-0.433191	2.40285
	P13674-2	P4HA1	-0.360815	-0.682121	-0.433191	2.40285
	Q9BRK5-4	SDF4	-0.360815	-0.682121	-0.433191	2.40285
	P05121-2	SERPINE1	-0.360815	-0.682121	-0.433191	2.40285
	O76061	STC2	-0.360815	-0.682121	-0.433191	2.40285
	Q5JP53	TUBB	-0.360815	-0.682121	-0.433191	2.40285
	B0YJC5	VIM	-0.360815	-0.682121	-0.433191	2.40285
	P67936	TPM4	0.768882	0.186147	1.06632	3.2834
	P58215	LOXL3	3.87555	1.22807	-0.433191	4.16395
	P02452	COL1A1	0.204033	-0.682121	-0.13329	2.40285
	Q14315-2	FLNC	-0.0783911	0.359801	-0.13329	2.40285
	P30101	PDIA3	1.05131	2.44364	1.96602	4.16395
	P30492	HLA-B	1.33373	0.533455	1.06632	3.2834
	P30492	HLA-B	1.33373	0.533455	1.06632	3.2834
	P14618	PKM	8.39434	6.61133	9.16366	10.3278
	P01034	CST3	1.33373	0.707108	1.36622	3.2834
	H0YMD9	ANXA2	-0.360815	-0.682121	-0.433191	1.52231
	C9J813	CALD1	-0.360815	-0.682121	-0.433191	1.52231
	H0YDX6	CD44	-0.360815	-0.682121	-0.433191	1.52231
	H0YCE1	CEMIP	-0.360815	-0.682121	-0.433191	1.52231
	A0A087WYX9	COL5A2	-0.360815	-0.682121	-0.433191	1.52231
	P12110-2	COL6A2	-0.360815	-0.682121	-0.433191	1.52231
	Q92841-1	DDX17	-0.360815	-0.682121	-0.433191	1.52231
	P17844-2	DDX5	-0.360815	-0.682121	-0.433191	1.52231
	K7EM90	ENO1	-0.360815	-0.682121	-0.433191	1.52231
	E7EUT5	GAPDH	-0.360815	-0.682121	-0.433191	1.52231
	Q96GW1	HSP90B1	-0.360815	-0.682121	-0.433191	1.52231
	P02538	KRT6A	-0.360815	-0.682121	-0.433191	1.52231
	Q99538-3	LGMN	-0.360815	-0.682121	-0.433191	1.52231
	G3XAL0	MDH2	-0.360815	-0.682121	-0.433191	1.52231
	P35579-2	MYH9	-0.360815	-0.682121	-0.433191	1.52231
	E9PKG6	NUCB2	-0.360815	-0.682121	-0.433191	1.52231
	P19021-2	PAM	-0.360815	-0.682121	-0.433191	1.52231
	P00558-2	PGK1	-0.360815	-0.682121	-0.433191	1.52231
	Q5SZU1	PHGDH	-0.360815	-0.682121	-0.433191	1.52231
	P62937-2	PPIA	-0.360815	-0.682121	-0.433191	1.52231
	A0A0A0MSI0	PRDX1	-0.360815	-0.682121	-0.433191	1.52231
	M0QYB8	RCN3	-0.360815	-0.682121	-0.433191	1.52231
	C9JBB3	TFPI	-0.360815	-0.682121	-0.433191	1.52231
	P07996-2	THBS1	-0.360815	-0.682121	-0.433191	1.52231
	P68363-2	TUBA1B	-0.360815	-0.682121	-0.433191	1.52231
	P19320-3	VCAM1	-0.360815	-0.682121	-0.433191	1.52231
	E5RIR4	YWHAZ	-0.360815	-0.682121	-0.433191	1.52231
	Q15942-2	ZYX	-0.360815	-0.682121	-0.433191	1.52231
	P69905	HBA1	0.768882	0.0124936	0.466514	2.40285
	P26022	PTX3	-0.360815	-0.508467	-0.433191	1.52231
	P10909-4	CLU	3.59312	1.74903	4.06533	5.0445
	P02461-2	COL3A1	-0.360815	-0.16116	-0.433191	1.52231
	O60687	SRPX2	-0.360815	-0.334814	-0.13329	1.52231
	B4DGU4	CTNNB1	0.486458	0.533455	1.06632	2.40285
	P00505	GOT2	-0.0783911	0.359801	-0.433191	1.52231
	P23526	AHCY	0.768882	1.40172	0.766415	2.40285
	E5RIW3	TBCA	0.204033	0.0124936	0.166612	1.52231
	Q6EMK4	VASN	0.768882	0.186147	-0.433191	1.52231
	Q14974	KPNB1	0.486458	1.74903	1.06632	2.40285
	Q8N6G6-2	ADAMTSL1	0.204033	0.0124936	0.466514	1.52231
	Q9Y4K0	LOXL2	2.181	0.707108	0.466514	2.40285
	P18669	PGAM1	0.204033	0.707108	-0.13329	1.52231
	P08253	MMP2	0.768882	3.13826	2.26592	3.2834
	P37837	TALDO1	-0.0783911	0.533455	0.466514	1.52231
	P53396-3	ACLY	-0.360815	-0.682121	-0.433191	0.641761
	C9J6H5	ADAM9	-0.360815	-0.682121	-0.433191	0.641761
	E5RJR7	ADAMTS1	-0.360815	-0.682121	-0.433191	0.641761
	G3V213	AK2	-0.360815	-0.682121	-0.433191	0.641761
	Q9HDC9-2	APMAP	-0.360815	-0.682121	-0.433191	0.641761
	F8WCZ6	C1S	-0.360815	-0.682121	-0.433191	0.641761
	H7C0X8	CAPG	-0.360815	-0.682121	-0.433191	0.641761
	B1AK85	CAPZB	-0.360815	-0.682121	-0.433191	0.641761
	E9PQ35	CCT3	-0.360815	-0.682121	-0.433191	0.641761
	P40227-2	CCT6A	-0.360815	-0.682121	-0.433191	0.641761
	P55290-3	CDH13	-0.360815	-0.682121	-0.433191	0.641761
	F8W1H8	CORO1C	-0.360815	-0.682121	-0.433191	0.641761
	D6RF88	CPE	-0.360815	-0.682121	-0.433191	0.641761
	P35221-3	CTNNA1	-0.360815	-0.682121	-0.433191	0.641761
	Q5JZH0	CTSA	-0.360815	-0.682121	-0.433191	0.641761
	B1AHF3	CYB5R3	-0.360815	-0.682121	-0.433191	0.641761
	E9PKK9	DKK3	-0.360815	-0.682121	-0.433191	0.641761
	M0QYT3	DNAJB1	-0.360815	-0.682121	-0.433191	0.641761
	E9PN91	EEF1D	-0.360815	-0.682121	-0.433191	0.641761
	C9JP35	FAM3C	-0.360815	-0.682121	-0.433191	0.641761
	E7EN95	FLNB	-0.360815	-0.682121	-0.433191	0.641761
	H0YAF9	FST	-0.360815	-0.682121	-0.433191	0.641761
	H7C4W4	FSTL1	-0.360815	-0.682121	-0.433191	0.641761
	F5H6X6	GANAB	-0.360815	-0.682121	-0.433191	0.641761
	V9GYJ7	GDI2	-0.360815	-0.682121	-0.433191	0.641761
	C9JZN1	GNB2	-0.360815	-0.682121	-0.433191	0.641761
	K7EQI0	GRN	-0.360815	-0.682121	-0.433191	0.641761
	M0R2I7	HNRNPM	-0.360815	-0.682121	-0.433191	0.641761
	B8ZZ54	HSPE1	-0.360815	-0.682121	-0.433191	0.641761
	O43464-4	HTRA2	-0.360815	-0.682121	-0.433191	0.641761
	H3BPP6	IST1	-0.360815	-0.682121	-0.433191	0.641761
	D6RIU4	LMAN2	-0.360815	-0.682121	-0.433191	0.641761
	A0A0C4DGC5	LMNA	-0.360815	-0.682121	-0.433191	0.641761
	C9JTC6	LRRFIP1	-0.360815	-0.682121	-0.433191	0.641761
	F8WFC6	LSG1	-0.360815	-0.682121	-0.433191	0.641761
	E5RJR3	MAT2B	-0.360815	-0.682121	-0.433191	0.641761
	C9JRL4	MDH1	-0.360815	-0.682121	-0.433191	0.641761
	I3L0R0	METRNL	-0.360815	-0.682121	-0.433191	0.641761
	A0A087WUV5	MFGE8	-0.360815	-0.682121	-0.433191	0.641761
	F8W1B7	MMP14	-0.360815	-0.682121	-0.433191	0.641761
	H3BRV9	NUTF2	-0.360815	-0.682121	-0.433191	0.641761
	I3NI03	P4HB	-0.360815	-0.682121	-0.433191	0.641761
	K7ELW0	PARK7	-0.360815	-0.682121	-0.433191	0.641761
	O00764-3	PDXK	-0.360815	-0.682121	-0.433191	0.641761
	C9JAN8	PPIH	-0.360815	-0.682121	-0.433191	0.641761
	Q9Y617-2	PSAT1	-0.360815	-0.682121	-0.433191	0.641761
	F5GX11	PSMA1	-0.360815	-0.682121	-0.433191	0.641761
	E9PMU7	PUF60	-0.360815	-0.682121	-0.433191	0.641761
	F8WBC0	RAP1B	-0.360815	-0.682121	-0.433191	0.641761
	H3BR27	RBMX	-0.360815	-0.682121	-0.433191	0.641761
	C9J6A7	RPE	-0.360815	-0.682121	-0.433191	0.641761
	F8W7S5	RRBP1	-0.360815	-0.682121	-0.433191	0.641761
	O00560-3	SDCBP	-0.360815	-0.682121	-0.433191	0.641761
	A0A087X1A9	SEC22B	-0.360815	-0.682121	-0.433191	0.641761
	O94979-5	SEC31A	-0.360815	-0.682121	-0.433191	0.641761
	Q15459-2	SF3A1	-0.360815	-0.682121	-0.433191	0.641761
	Q5T123	SH3BGRL3	-0.360815	-0.682121	-0.433191	0.641761
	M0QYE0	SH3GL1	-0.360815	-0.682121	-0.433191	0.641761
	G8JLJ2	SOD2	-0.360815	-0.682121	-0.433191	0.641761
	P78539-4	SRPX	-0.360815	-0.682121	-0.433191	0.641761
	P31948-3	STIP1	-0.360815	-0.682121	-0.433191	0.641761
	A2A2D0	STMN1	-0.360815	-0.682121	-0.433191	0.641761
	F6UXX1	SYNCRIP	-0.360815	-0.682121	-0.433191	0.641761
	Q5H9A7	TIMP1	-0.360815	-0.682121	-0.433191	0.641761
	S4R398	TNPO1	-0.360815	-0.682121	-0.433191	0.641761
	J3KPG2	TPT1	-0.360815	-0.682121	-0.433191	0.641761
	E2QRB9	TXNRD1	-0.360815	-0.682121	-0.433191	0.641761
	J3QSA3	UBB	-0.360815	-0.682121	-0.433191	0.641761
	D6R974	UCHL1	-0.360815	-0.682121	-0.433191	0.641761
	P14174	MIF	-0.360815	-0.508467	-0.433191	0.641761
	E5RHV4	ZNF706	-0.360815	-0.508467	-0.433191	0.641761
	Q9UBS3	DNAJB9	-0.0783911	-0.682121	-0.433191	0.641761
	Q08554-2	DSC1	-0.360815	-0.682121	-0.13329	0.641761
	Q8WUW1	BRK1	-0.360815	-0.334814	-0.433191	0.641761
	Q9UHV9	PFDN2	-0.360815	-0.334814	-0.433191	0.641761
	P52823-2	STC1	-0.360815	-0.334814	-0.433191	0.641761
	Q8WUW1	BRK1	-0.360815	-0.334814	-0.433191	0.641761
	Q96CT7	CCDC124	-0.360815	-0.508467	-0.13329	0.641761
	R4GMU8	LAMTOR5	-0.360815	-0.508467	-0.13329	0.641761
	O43399	TPD52L2	-0.360815	-0.16116	-0.433191	0.641761
	F8VSA6	NEDD8	-0.360815	-0.334814	-0.13329	0.641761
	Q6NZI2	PTRF	-0.0783911	-0.508467	-0.13329	0.641761
	Q6NZI2	PTRF	-0.0783911	-0.508467	-0.13329	0.641761
	J3QL05	SRSF2	-0.0783911	-0.508467	-0.13329	0.641761
	P62318-2	SNRPD3	-0.0783911	-0.334814	-0.13329	0.641761
	Q8WZA9	IRGQ	-0.360815	-0.334814	0.166612	0.641761
	Q86V81	ALYREF	-0.0783911	-0.16116	-0.13329	0.641761
	F6RFD5	DSTN	-0.0783911	-0.16116	-0.13329	0.641761
	Q14118	DAG1	2.181	0.186147	2.56583	2.40285
	P08476	INHBA	0.768882	-0.682121	-0.433191	0.641761
	P07093-2	SERPINE2	-0.0783911	-0.334814	0.166612	0.641761
	P60953	CDC42	-0.360815	0.186147	0.166612	0.641761
	P23246-2	SFPQ	0.204033	1.40172	1.06632	1.52231
	P04004	VTN	0.204033	-0.334814	0.166612	0.641761
	P04004	VTN	0.204033	-0.334814	0.166612	0.641761
	Q9UNF0-2	PACSIN2	-0.360815	0.533455	-0.13329	0.641761
	P04264	KRT1	4.15797	1.40172	10.3633	5.92504
	Q99715-4	COL12A1	2.46343	-0.16116	0.466514	1.52231
	Q9Y696	CLIC4	-0.0783911	0.707108	-0.433191	0.641761
	A0A087WXW9	COL5A1	0.486458	0.186147	-0.433191	0.641761
	P13639	EEF2	-0.360815	3.65922	2.26592	2.40285
	Q9UBI6	GNG12	0.204033	0.0124936	0.166612	0.641761
	P34096	RNASE4	0.486458	-0.508467	0.466514	0.641761
	P03973	SLPI	0.204033	-0.508467	0.766415	0.641761
	P03973	SLPI	0.204033	-0.508467	0.766415	0.641761
	O94985-2	CLSTN1	3.59312	1.05442	3.76543	3.2834
	Q13509	TUBB3	1.33373	1.92268	2.56583	2.40285
	P49773	HINT1	-0.0783911	0.533455	0.166612	0.641761
	Q02818	NUCB1	6.98222	5.39576	6.76445	6.80559
	P61981	YWHAG	0.204033	1.57538	1.66612	1.52231
	P09104-2	ENO2	0.486458	0.186147	0.166612	0.641761
	P26641	EEF1G	0.768882	1.22807	1.66612	1.52231
	P38646	HSPA9	1.33373	2.79095	-0.433191	1.52231
	P28300	LOX	1.89858	0.533455	1.36622	1.52231
	Q13347	EIF3I	-0.360815	0.533455	1.06632	0.641761
	Q5T985	ITIH2	0.486458	0.0124936	0.766415	0.641761
	Q6PD74	AAGAB	-0.360815	-0.508467	-0.433191	-0.238786
	Q9UG63	ABCF2	-0.360815	-0.508467	-0.433191	-0.238786
	I3L380	ABHD12	-0.360815	-0.508467	-0.433191	-0.238786
	B4DQI4	ABHD14B	-0.360815	-0.508467	-0.433191	-0.238786
	H7C3K3	ACAP2	-0.360815	-0.508467	-0.433191	-0.238786
	P24752	ACAT1	-0.360815	-0.508467	-0.433191	-0.238786
	Q9BWD1	ACAT2	-0.360815	-0.508467	-0.433191	-0.238786
	P78536	ADAM17	-0.360815	-0.508467	-0.433191	-0.238786
	H3BSJ6	ADGRG1	-0.360815	-0.508467	-0.433191	-0.238786
	Q96SZ5	ADO	-0.360815	-0.508467	-0.433191	-0.238786
	Q9BRR6-4	ADPGK	-0.360815	-0.508467	-0.433191	-0.238786
	Q9UKV8-2	AGO2	-0.360815	-0.508467	-0.433191	-0.238786
	Q02952-3	AKAP12	-0.360815	-0.508467	-0.433191	-0.238786
	A0A087WX84	AKAP9	-0.360815	-0.508467	-0.433191	-0.238786
	H3BLU7	AKR7A2	-0.360815	-0.508467	-0.433191	-0.238786
	H0YHM6	ALDH7A1	-0.360815	-0.508467	-0.433191	-0.238786
	A0A087WUY3	ANK3	-0.360815	-0.508467	-0.433191	-0.238786
	Q9P2R3	ANKFY1	-0.360815	-0.508467	-0.433191	-0.238786
	G3V0G5	ANKMY2	-0.360815	-0.508467	-0.433191	-0.238786
	C9JJT6	ANLN	-0.360815	-0.508467	-0.433191	-0.238786
	Q5TB19	ANP32E	-0.360815	-0.508467	-0.433191	-0.238786
	Q6P452	ANXA4	-0.360815	-0.508467	-0.433191	-0.238786
	P61966	AP1S1	-0.360815	-0.508467	-0.433191	-0.238786
	Q96CW1-2	AP2M1	-0.360815	-0.508467	-0.433191	-0.238786
	F5H459	AP3S1	-0.360815	-0.508467	-0.433191	-0.238786
	A0A087WUX8	APOOL	-0.360815	-0.508467	-0.433191	-0.238786
	Q9NWB6-3	ARGLU1	-0.360815	-0.508467	-0.433191	-0.238786
	Q2M1Z3	ARHGAP31	-0.360815	-0.508467	-0.433191	-0.238786
	Q92888-2	ARHGEF1	-0.360815	-0.508467	-0.433191	-0.238786
	Q8NFD5	ARID1B	-0.360815	-0.508467	-0.433191	-0.238786
	Q9H993	ARMT1	-0.360815	-0.508467	-0.433191	-0.238786
	B1ALC0	ARPC5	-0.360815	-0.508467	-0.433191	-0.238786
	Q9Y294	ASF1A	-0.360815	-0.508467	-0.433191	-0.238786
	P54259	ATN1	-0.360815	-0.508467	-0.433191	-0.238786
	E5RGN3	ATOX1	-0.360815	-0.508467	-0.433191	-0.238786
	P05026-2	ATP1B1	-0.360815	-0.508467	-0.433191	-0.238786
	P23634-7	ATP2B4	-0.360815	-0.508467	-0.433191	-0.238786
	P20648	ATP4A	-0.360815	-0.508467	-0.433191	-0.238786
	F5H608	ATP5H	-0.360815	-0.508467	-0.433191	-0.238786
	P48047	ATP5O	-0.360815	-0.508467	-0.433191	-0.238786
	Q16864	ATP6V1F	-0.360815	-0.508467	-0.433191	-0.238786
	Q96GX2	ATXN7L3B	-0.360815	-0.508467	-0.433191	-0.238786
	Q6Y288	B3GALTL	-0.360815	-0.508467	-0.433191	-0.238786
	E9PNA1	B3GAT3	-0.360815	-0.508467	-0.433191	-0.238786
	Q9NWV8-3	BABAM1	-0.360815	-0.508467	-0.433191	-0.238786
	Q13145	BAMBI	-0.360815	-0.508467	-0.433191	-0.238786
	Q9UIG0-2	BAZ1B	-0.360815	-0.508467	-0.433191	-0.238786
	C9JSP1	BCAP31	-0.360815	-0.508467	-0.433191	-0.238786
	O75934	BCAS2	-0.360815	-0.508467	-0.433191	-0.238786
	H3BS02	BCKDK	-0.360815	-0.508467	-0.433191	-0.238786
	Q9NR09	BIRC6	-0.360815	-0.508467	-0.433191	-0.238786
	Q9NUP1	BLOC1S4	-0.360815	-0.508467	-0.433191	-0.238786
	Q5T8Z4	BMI1	-0.360815	-0.508467	-0.433191	-0.238786
	Q9H3K6-2	BOLA2	-0.360815	-0.508467	-0.433191	-0.238786
	Q14137-2	BOP1	-0.360815	-0.508467	-0.433191	-0.238786
	P07738	BPGM	-0.360815	-0.508467	-0.433191	-0.238786
	O60885	BRD4	-0.360815	-0.508467	-0.433191	-0.238786
	I3L192	BSG	-0.360815	-0.508467	-0.433191	-0.238786
	H0Y9Y1	BTF3	-0.360815	-0.508467	-0.433191	-0.238786
	E9PL10	BTF3L4	-0.360815	-0.508467	-0.433191	-0.238786
	C9JCD9	BUD31	-0.360815	-0.508467	-0.433191	-0.238786
	Q7L1Q6-2	BZW1	-0.360815	-0.508467	-0.433191	-0.238786
	F5GXW5	C12orf57	-0.360815	-0.508467	-0.433191	-0.238786
	F5H7A8	C16orf93	-0.360815	-0.508467	-0.433191	-0.238786
	Q9BQ61	C19orf43	-0.360815	-0.508467	-0.433191	-0.238786
	Q9BV19	C1orf50	-0.360815	-0.508467	-0.433191	-0.238786
	Q9NX33	C21orf59	-0.360815	-0.508467	-0.433191	-0.238786
	Q49AR2	C5orf22	-0.360815	-0.508467	-0.433191	-0.238786
	Q9H7E9	C8orf33	-0.360815	-0.508467	-0.433191	-0.238786
	A0A087X2F5	C9orf78	-0.360815	-0.508467	-0.433191	-0.238786
	A0A087X0K1	CAB39	-0.360815	-0.508467	-0.433191	-0.238786
	A0A0A0MQY7	CACHD1	-0.360815	-0.508467	-0.433191	-0.238786
	Q08AD1-2	CAMSAP2	-0.360815	-0.508467	-0.433191	-0.238786
	O75155-2	CAND2	-0.360815	-0.508467	-0.433191	-0.238786
	F8WDB9	CAP2	-0.360815	-0.508467	-0.433191	-0.238786
	P04040	CAT	-0.360815	-0.508467	-0.433191	-0.238786
	E5RHJ4	CCAR2	-0.360815	-0.508467	-0.433191	-0.238786
	M0R2S3	CCDC94	-0.360815	-0.508467	-0.433191	-0.238786
	Q96F63	CCDC97	-0.360815	-0.508467	-0.433191	-0.238786
	Q4G0I0	CCSMST1	-0.360815	-0.508467	-0.433191	-0.238786
	P86790	CCZ1B	-0.360815	-0.508467	-0.433191	-0.238786
	Q9Y5K6	CD2AP	-0.360815	-0.508467	-0.433191	-0.238786
	O95400	CD2BP2	-0.360815	-0.508467	-0.433191	-0.238786
	E9PJK1	CD81	-0.360815	-0.508467	-0.433191	-0.238786
	B1AL69	CDC37L1	-0.360815	-0.508467	-0.433191	-0.238786
	D6RDN0	CDV3	-0.360815	-0.508467	-0.433191	-0.238786
	Q92879-5	CELF1	-0.360815	-0.508467	-0.433191	-0.238786
	F5GWX5	CHD4	-0.360815	-0.508467	-0.433191	-0.238786
	Q8WUX9	CHMP7	-0.360815	-0.508467	-0.433191	-0.238786
	Q86X52	CHSY1	-0.360815	-0.508467	-0.433191	-0.238786
	H3BPD7	CIRH1A	-0.360815	-0.508467	-0.433191	-0.238786
	Q5T179	CKS1B	-0.360815	-0.508467	-0.433191	-0.238786
	D6RJD1	CLTB	-0.360815	-0.508467	-0.433191	-0.238786
	P09543-2	CNP	-0.360815	-0.508467	-0.433191	-0.238786
	Q9BT09	CNPY3	-0.360815	-0.508467	-0.433191	-0.238786
	Q96F85-2	CNRIP1	-0.360815	-0.508467	-0.433191	-0.238786
	H7BZL8	COL16A1	-0.360815	-0.508467	-0.433191	-0.238786
	Q9H0A8-3	COMMD4	-0.360815	-0.508467	-0.433191	-0.238786
	Q7Z4G1	COMMD6	-0.360815	-0.508467	-0.433191	-0.238786
	Q9NX08	COMMD8	-0.360815	-0.508467	-0.433191	-0.238786
	E5RFS1	COPS5	-0.360815	-0.508467	-0.433191	-0.238786
	H7C3T0	COPS6	-0.360815	-0.508467	-0.433191	-0.238786
	O75629	CREG1	-0.360815	-0.508467	-0.433191	-0.238786
	Q9P021	CRIPT	-0.360815	-0.508467	-0.433191	-0.238786
	C9JH92	CRYZ	-0.360815	-0.508467	-0.433191	-0.238786
	A6NMA8	CRYZL1	-0.360815	-0.508467	-0.433191	-0.238786
	P0DMU6	CT45A4	-0.360815	-0.508467	-0.433191	-0.238786
	Q6PD62	CTR9	-0.360815	-0.508467	-0.433191	-0.238786
	A0A0C4DGX4	CUL1	-0.360815	-0.508467	-0.433191	-0.238786
	P78310-7	CXADR	-0.360815	-0.508467	-0.433191	-0.238786
	Q9H5V9-2	CXorf56	-0.360815	-0.508467	-0.433191	-0.238786
	H7BZ35	DARS	-0.360815	-0.508467	-0.433191	-0.238786
	Q9UK59	DBR1	-0.360815	-0.508467	-0.433191	-0.238786
	D6RBJ9	DCTD	-0.360815	-0.508467	-0.433191	-0.238786
	C9JVE2	DCUN1D1	-0.360815	-0.508467	-0.433191	-0.238786
	Q16832	DDR2	-0.360815	-0.508467	-0.433191	-0.238786
	P30046	DDT	-0.360815	-0.508467	-0.433191	-0.238786
	Q9NVP1	DDX18	-0.360815	-0.508467	-0.433191	-0.238786
	F8VVL1	DENR	-0.360815	-0.508467	-0.433191	-0.238786
	Q92620	DHX38	-0.360815	-0.508467	-0.433191	-0.238786
	F5H658	DHX8	-0.360815	-0.508467	-0.433191	-0.238786
	E7EQD7	DLG1	-0.360815	-0.508467	-0.433191	-0.238786
	Q5F1R6	DNAJC21	-0.360815	-0.508467	-0.433191	-0.238786
	O75937	DNAJC8	-0.360815	-0.508467	-0.433191	-0.238786
	Q8WXX5	DNAJC9	-0.360815	-0.508467	-0.433191	-0.238786
	J3KP30	DNTTIP2	-0.360815	-0.508467	-0.433191	-0.238786
	Q9H7D0	DOCK5	-0.360815	-0.508467	-0.433191	-0.238786
	Q8TEA8	DTD1	-0.360815	-0.508467	-0.433191	-0.238786
	Q5VTU3	DYNLT1	-0.360815	-0.508467	-0.433191	-0.238786
	Q99848	EBNA1BP2	-0.360815	-0.508467	-0.433191	-0.238786
	P42126-2	ECI1	-0.360815	-0.508467	-0.433191	-0.238786
	O75521-2	ECI2	-0.360815	-0.508467	-0.433191	-0.238786
	Q96F86	EDC3	-0.360815	-0.508467	-0.433191	-0.238786
	Q96C19	EFHD2	-0.360815	-0.508467	-0.433191	-0.238786
	Q9GZT9-2	EGLN1	-0.360815	-0.508467	-0.433191	-0.238786
	Q14232	EIF2B1	-0.360815	-0.508467	-0.433191	-0.238786
	A0A087WZK9	EIF3H	-0.360815	-0.508467	-0.433191	-0.238786
	E9PKF8	EIF4G2	-0.360815	-0.508467	-0.433191	-0.238786
	Q9BQ52-3	ELAC2	-0.360815	-0.508467	-0.433191	-0.238786
	Q9NPA8-2	ENY2	-0.360815	-0.508467	-0.433191	-0.238786
	I6L9B1	EPB41L2	-0.360815	-0.508467	-0.433191	-0.238786
	F8W9W0	EPHA5	-0.360815	-0.508467	-0.433191	-0.238786
	D6RBR6	EPN3	-0.360815	-0.508467	-0.433191	-0.238786
	O43414-3	ERI3	-0.360815	-0.508467	-0.433191	-0.238786
	B0QZ43	ERLIN1	-0.360815	-0.508467	-0.433191	-0.238786
	Q9H501	ESF1	-0.360815	-0.508467	-0.433191	-0.238786
	Q9BSJ8	ESYT1	-0.360815	-0.508467	-0.433191	-0.238786
	P38117	ETFB	-0.360815	-0.508467	-0.433191	-0.238786
	Q16394	EXT1	-0.360815	-0.508467	-0.433191	-0.238786
	Q6P2I3	FAHD2B	-0.360815	-0.508467	-0.433191	-0.238786
	Q8IWE2-2	FAM114A1	-0.360815	-0.508467	-0.433191	-0.238786
	E9PH82	FAM98A	-0.360815	-0.508467	-0.433191	-0.238786
	Q8NEZ5-2	FBXO22	-0.360815	-0.508467	-0.433191	-0.238786
	H0YAE2	FCHO2	-0.360815	-0.508467	-0.433191	-0.238786
	F5H1Y3	FEN1	-0.360815	-0.508467	-0.433191	-0.238786
	Q86UX7-2	FERMT3	-0.360815	-0.508467	-0.433191	-0.238786
	Q9Y3D6	FIS1	-0.360815	-0.508467	-0.433191	-0.238786
	C9JCN8	FOSL2	-0.360815	-0.508467	-0.433191	-0.238786
	C9JXI1	FOXJ3	-0.360815	-0.508467	-0.433191	-0.238786
	P51570	GALK1	-0.360815	-0.508467	-0.433191	-0.238786
	H0YAK0	GALNT7	-0.360815	-0.508467	-0.433191	-0.238786
	Q86YP4-2	GATAD2A	-0.360815	-0.508467	-0.433191	-0.238786
	Q8WXI9	GATAD2B	-0.360815	-0.508467	-0.433191	-0.238786
	P32455	GBP1	-0.360815	-0.508467	-0.433191	-0.238786
	O75223-2	GGCT	-0.360815	-0.508467	-0.433191	-0.238786
	Q9BRX5-2	GINS3	-0.360815	-0.508467	-0.433191	-0.238786
	Q8TDQ7-5	GNPDA2	-0.360815	-0.508467	-0.433191	-0.238786
	Q7Z5G4-3	GOLGA7	-0.360815	-0.508467	-0.433191	-0.238786
	O00461	GOLIM4	-0.360815	-0.508467	-0.433191	-0.238786
	I3L1K7	GOSR2	-0.360815	-0.508467	-0.433191	-0.238786
	Q92917	GPKOW	-0.360815	-0.508467	-0.433191	-0.238786
	Q9HAV7	GRPEL1	-0.360815	-0.508467	-0.433191	-0.238786
	P49841	GSK3B	-0.360815	-0.508467	-0.433191	-0.238786
	Q9Y2Q3-4	GSTK1	-0.360815	-0.508467	-0.433191	-0.238786
	P78417-2	GSTO1	-0.360815	-0.508467	-0.433191	-0.238786
	C9IYL4	GTF2E1	-0.360815	-0.508467	-0.433191	-0.238786
	H0YFX9	H2AFJ	-0.360815	-0.508467	-0.433191	-0.238786
	D6RCF2	H2AFY	-0.360815	-0.508467	-0.433191	-0.238786
	Q9Y5Z4	HEBP2	-0.360815	-0.508467	-0.433191	-0.238786
	P31937	HIBADH	-0.360815	-0.508467	-0.433191	-0.238786
	O00291-3	HIP1	-0.360815	-0.508467	-0.433191	-0.238786
	E9PES6	HMGB3	-0.360815	-0.508467	-0.433191	-0.238786
	I3L159	HMOX2	-0.360815	-0.508467	-0.433191	-0.238786
	H3BQZ7	HNRNPUL2-BSCL2	-0.360815	-0.508467	-0.433191	-0.238786
	Q7LGA3	HS2ST1	-0.360815	-0.508467	-0.433191	-0.238786
	Q5H919	HTATSF1	-0.360815	-0.508467	-0.433191	-0.238786
	P14735	IDE	-0.360815	-0.508467	-0.433191	-0.238786
	Q13907	IDI1	-0.360815	-0.508467	-0.433191	-0.238786
	H3BVE6	IFI16	-0.360815	-0.508467	-0.433191	-0.238786
	H0YEE3	IFRD1	-0.360815	-0.508467	-0.433191	-0.238786
	O95163	IKBKAP	-0.360815	-0.508467	-0.433191	-0.238786
	Q8IU81	IRF2BP1	-0.360815	-0.508467	-0.433191	-0.238786
	Q7Z5L9-2	IRF2BP2	-0.360815	-0.508467	-0.433191	-0.238786
	Q96AB3-3	ISOC2	-0.360815	-0.508467	-0.433191	-0.238786
	D6RC18	ISY1	-0.360815	-0.508467	-0.433191	-0.238786
	P05106-2	ITGB3	-0.360815	-0.508467	-0.433191	-0.238786
	H7C0L5	ITIH4	-0.360815	-0.508467	-0.433191	-0.238786
	P0C870	JMJD7	-0.360815	-0.508467	-0.433191	-0.238786
	K7EIF1	KCTD15	-0.360815	-0.508467	-0.433191	-0.238786
	Q9NXV2	KCTD5	-0.360815	-0.508467	-0.433191	-0.238786
	Q7L273	KCTD9	-0.360815	-0.508467	-0.433191	-0.238786
	Q07666-3	KHDRBS1	-0.360815	-0.508467	-0.433191	-0.238786
	O00139-2	KIF2A	-0.360815	-0.508467	-0.433191	-0.238786
	Q9NSK0-5	KLC4	-0.360815	-0.508467	-0.433191	-0.238786
	Q96EK9	KTI12	-0.360815	-0.508467	-0.433191	-0.238786
	Q16719	KYNU	-0.360815	-0.508467	-0.433191	-0.238786
	Q9UN81	L1RE1	-0.360815	-0.508467	-0.433191	-0.238786
	Q53H82	LACTB2	-0.360815	-0.508467	-0.433191	-0.238786
	Q5THA1	LAMB3	-0.360815	-0.508467	-0.433191	-0.238786
	Q9Y2Q5	LAMTOR2	-0.360815	-0.508467	-0.433191	-0.238786
	O43813	LANCL1	-0.360815	-0.508467	-0.433191	-0.238786
	Q86U70-3	LDB1	-0.360815	-0.508467	-0.433191	-0.238786
	H0YM92	LDLR	-0.360815	-0.508467	-0.433191	-0.238786
	Q8NES3-3	LFNG	-0.360815	-0.508467	-0.433191	-0.238786
	G3V1D4	LIN7C	-0.360815	-0.508467	-0.433191	-0.238786
	B7Z5P7	LPXN	-0.360815	-0.508467	-0.433191	-0.238786
	H3BSW0	LRRC57	-0.360815	-0.508467	-0.433191	-0.238786
	Q86VH5-2	LRRTM3	-0.360815	-0.508467	-0.433191	-0.238786
	O15116	LSM1	-0.360815	-0.508467	-0.433191	-0.238786
	K7ENY5	LSM7	-0.360815	-0.508467	-0.433191	-0.238786
	F2Z2Y6	LSM8	-0.360815	-0.508467	-0.433191	-0.238786
	B8ZZ10	LUC7L	-0.360815	-0.508467	-0.433191	-0.238786
	Q9NX58	LYAR	-0.360815	-0.508467	-0.433191	-0.238786
	Q5QPQ1	LYPLA2	-0.360815	-0.508467	-0.433191	-0.238786
	H0YGT2	M6PR	-0.360815	-0.508467	-0.433191	-0.238786
	P43362	MAGEA9	-0.360815	-0.508467	-0.433191	-0.238786
	Q5VSG8	MANEAL	-0.360815	-0.508467	-0.433191	-0.238786
	P45985	MAP2K4	-0.360815	-0.508467	-0.433191	-0.238786
	J3KNK1	MAPK9	-0.360815	-0.508467	-0.433191	-0.238786
	G3V302	MAX	-0.360815	-0.508467	-0.433191	-0.238786
	Q8IYB1	MB21D2	-0.360815	-0.508467	-0.433191	-0.238786
	Q8NI22-2	MCFD2	-0.360815	-0.508467	-0.433191	-0.238786
	B1AHB1	MCM5	-0.360815	-0.508467	-0.433191	-0.238786
	Q9BTE3-2	MCMBP	-0.360815	-0.508467	-0.433191	-0.238786
	C9JM58	MED15	-0.360815	-0.508467	-0.433191	-0.238786
	Q14696	MESDC2	-0.360815	-0.508467	-0.433191	-0.238786
	P55081	MFAP1	-0.360815	-0.508467	-0.433191	-0.238786
	P55083	MFAP4	-0.360815	-0.508467	-0.433191	-0.238786
	H0Y7R8	MLLT4	-0.360815	-0.508467	-0.433191	-0.238786
	P51948-2	MNAT1	-0.360815	-0.508467	-0.433191	-0.238786
	Q7L9L4	MOB1B	-0.360815	-0.508467	-0.433191	-0.238786
	E9PKT9	MOCS2	-0.360815	-0.508467	-0.433191	-0.238786
	H3BU66	MPI	-0.360815	-0.508467	-0.433191	-0.238786
	B8ZZG1	MPP6	-0.360815	-0.508467	-0.433191	-0.238786
	H0YDP7	MRPL49	-0.360815	-0.508467	-0.433191	-0.238786
	P02795	MT2A	-0.360815	-0.508467	-0.433191	-0.238786
	A0A0D9SEI7	MYCBP	-0.360815	-0.508467	-0.433191	-0.238786
	Q99836-2	MYD88	-0.360815	-0.508467	-0.433191	-0.238786
	Q9H1R3	MYLK2	-0.360815	-0.508467	-0.433191	-0.238786
	Q14CX7-2	NAA25	-0.360815	-0.508467	-0.433191	-0.238786
	H0YEB7	NAGK	-0.360815	-0.508467	-0.433191	-0.238786
	Q99747-2	NAPG	-0.360815	-0.508467	-0.433191	-0.238786
	H0Y6F6	NAV1	-0.360815	-0.508467	-0.433191	-0.238786
	P52298-3	NCBP2	-0.360815	-0.508467	-0.433191	-0.238786
	Q6PIU2	NCEH1	-0.360815	-0.508467	-0.433191	-0.238786
	P19878	NCF2	-0.360815	-0.508467	-0.433191	-0.238786
	Q8N183	NDUFAF2	-0.360815	-0.508467	-0.433191	-0.238786
	F6X2W2	NEGR1	-0.360815	-0.508467	-0.433191	-0.238786
	Q8WX92	NELFB	-0.360815	-0.508467	-0.433191	-0.238786
	O00712	NFIB	-0.360815	-0.508467	-0.433191	-0.238786
	J3QSY4	NHP2	-0.360815	-0.508467	-0.433191	-0.238786
	Q96D46	NMD3	-0.360815	-0.508467	-0.433191	-0.238786
	E9PFK5	NOP14	-0.360815	-0.508467	-0.433191	-0.238786
	O75607	NPM3	-0.360815	-0.508467	-0.433191	-0.238786
	Q96F24-2	NRBF2	-0.360815	-0.508467	-0.433191	-0.238786
	Q5QPD0	NT5DC1	-0.360815	-0.508467	-0.433191	-0.238786
	P30990	NTS	-0.360815	-0.508467	-0.433191	-0.238786
	Q96RS6-3	NUDCD1	-0.360815	-0.508467	-0.433191	-0.238786
	Q8NFP7	NUDT10	-0.360815	-0.508467	-0.433191	-0.238786
	O43809	NUDT21	-0.360815	-0.508467	-0.433191	-0.238786
	Q9NZJ9	NUDT4	-0.360815	-0.508467	-0.433191	-0.238786
	G3V3M5	NUMB	-0.360815	-0.508467	-0.433191	-0.238786
	E9PF10	NUP155	-0.360815	-0.508467	-0.433191	-0.238786
	P35658-2	NUP214	-0.360815	-0.508467	-0.433191	-0.238786
	C9IYQ7	NUP35	-0.360815	-0.508467	-0.433191	-0.238786
	Q9BXS6-7	NUSAP1	-0.360815	-0.508467	-0.433191	-0.238786
	D6RI08	OCIAD1	-0.360815	-0.508467	-0.433191	-0.238786
	C9JZL3	OGT	-0.360815	-0.508467	-0.433191	-0.238786
	P22059	OSBP	-0.360815	-0.508467	-0.433191	-0.238786
	Q9BXB4	OSBPL11	-0.360815	-0.508467	-0.433191	-0.238786
	F8VUA7	OSBPL8	-0.360815	-0.508467	-0.433191	-0.238786
	Q92882	OSTF1	-0.360815	-0.508467	-0.433191	-0.238786
	F5GYN4	OTUB1	-0.360815	-0.508467	-0.433191	-0.238786
	Q9NP74-3	PALMD	-0.360815	-0.508467	-0.433191	-0.238786
	Q9Y3D7	PAM16	-0.360815	-0.508467	-0.433191	-0.238786
	V9GYZ0	PANK2	-0.360815	-0.508467	-0.433191	-0.238786
	H0YJ00	PAPOLA	-0.360815	-0.508467	-0.433191	-0.238786
	Q96IZ0	PAWR	-0.360815	-0.508467	-0.433191	-0.238786
	Q9Y5E4	PCDHB5	-0.360815	-0.508467	-0.433191	-0.238786
	Q9Y5H4-2	PCDHGA1	-0.360815	-0.508467	-0.433191	-0.238786
	Q5JVF3-3	PCID2	-0.360815	-0.508467	-0.433191	-0.238786
	Q14554	PDIA5	-0.360815	-0.508467	-0.433191	-0.238786
	Q9P0J1	PDP1	-0.360815	-0.508467	-0.433191	-0.238786
	B3KXD6	PES1	-0.360815	-0.508467	-0.433191	-0.238786
	E5RGS4	PFDN1	-0.360815	-0.508467	-0.433191	-0.238786
	A6NDG6	PGP	-0.360815	-0.508467	-0.433191	-0.238786
	Q9H814	PHAX	-0.360815	-0.508467	-0.433191	-0.238786
	Q8IXK0-3	PHC2	-0.360815	-0.508467	-0.433191	-0.238786
	Q5JRC6	PHF6	-0.360815	-0.508467	-0.433191	-0.238786
	Q9NRX4	PHPT1	-0.360815	-0.508467	-0.433191	-0.238786
	M0R2P8	PIH1D1	-0.360815	-0.508467	-0.433191	-0.238786
	Q96BK5	PINX1	-0.360815	-0.508467	-0.433191	-0.238786
	B4DPU0	PLA2G15	-0.360815	-0.508467	-0.433191	-0.238786
	M0R2E9	PLAUR	-0.360815	-0.508467	-0.433191	-0.238786
	F8WEA6	PMPCB	-0.360815	-0.508467	-0.433191	-0.238786
	Q9NZ53	PODXL2	-0.360815	-0.508467	-0.433191	-0.238786
	E9PHV4	POLR2D	-0.360815	-0.508467	-0.433191	-0.238786
	A0A087WVN5	POLR2E	-0.360815	-0.508467	-0.433191	-0.238786
	P62487	POLR2G	-0.360815	-0.508467	-0.433191	-0.238786
	Q9Y244	POMP	-0.360815	-0.508467	-0.433191	-0.238786
	E9PKY5	PPIE	-0.360815	-0.508467	-0.433191	-0.238786
	P35813-2	PPM1A	-0.360815	-0.508467	-0.433191	-0.238786
	O15355	PPM1G	-0.360815	-0.508467	-0.433191	-0.238786
	E7EMN6	PPP1R2	-0.360815	-0.508467	-0.433191	-0.238786
	Q96SB3	PPP1R9B	-0.360815	-0.508467	-0.433191	-0.238786
	H0YJ35	PPP2R5C	-0.360815	-0.508467	-0.433191	-0.238786
	E9PPC8	PPP3CA	-0.360815	-0.508467	-0.433191	-0.238786
	P49643	PRIM2	-0.360815	-0.508467	-0.433191	-0.238786
	C9J830	PRKAR2A	-0.360815	-0.508467	-0.433191	-0.238786
	Q8NAV1	PRPF38A	-0.360815	-0.508467	-0.433191	-0.238786
	O94906-2	PRPF6	-0.360815	-0.508467	-0.433191	-0.238786
	Q6P2Q9	PRPF8	-0.360815	-0.508467	-0.433191	-0.238786
	P48634-4	PRRC2A	-0.360815	-0.508467	-0.433191	-0.238786
	A0A087WUL2	PSMB3	-0.360815	-0.508467	-0.433191	-0.238786
	P28074-3	PSMB5	-0.360815	-0.508467	-0.433191	-0.238786
	P28062-2	PSMB8	-0.360815	-0.508467	-0.433191	-0.238786
	H3BNT7	PSMD7	-0.360815	-0.508467	-0.433191	-0.238786
	Q9BT73	PSMG3	-0.360815	-0.508467	-0.433191	-0.238786
	C9JBI3	PSPH	-0.360815	-0.508467	-0.433191	-0.238786
	Q9Y5Y4	PTGDR2	-0.360815	-0.508467	-0.433191	-0.238786
	E9PMY3	PTP4A2	-0.360815	-0.508467	-0.433191	-0.238786
	Q00577	PURA	-0.360815	-0.508467	-0.433191	-0.238786
	A0A087WTV6	PYCR2	-0.360815	-0.508467	-0.433191	-0.238786
	Q5T171	PYGO2	-0.360815	-0.508467	-0.433191	-0.238786
	A0A087X176	QSOX2	-0.360815	-0.508467	-0.433191	-0.238786
	Q9H974-2	QTRTD1	-0.360815	-0.508467	-0.433191	-0.238786
	Q9BXF6	RAB11FIP5	-0.360815	-0.508467	-0.433191	-0.238786
	Q5T1S4	RABEPK	-0.360815	-0.508467	-0.433191	-0.238786
	Q5T4U8	RABGGTB	-0.360815	-0.508467	-0.433191	-0.238786
	K7EIJ4	RANBP3	-0.360815	-0.508467	-0.433191	-0.238786
	Q96S59	RANBP9	-0.360815	-0.508467	-0.433191	-0.238786
	Q9HD47-4	RANGRF	-0.360815	-0.508467	-0.433191	-0.238786
	P61225	RAP2B	-0.360815	-0.508467	-0.433191	-0.238786
	A0A087WY32	RBBP6	-0.360815	-0.508467	-0.433191	-0.238786
	Q5T8P6-6	RBM26	-0.360815	-0.508467	-0.433191	-0.238786
	U3KPZ7	RBM27	-0.360815	-0.508467	-0.433191	-0.238786
	Q96PM5-3	RCHY1	-0.360815	-0.508467	-0.433191	-0.238786
	Q9UKL0	RCOR1	-0.360815	-0.508467	-0.433191	-0.238786
	P46063	RECQL	-0.360815	-0.508467	-0.433191	-0.238786
	E9PI38	RELA	-0.360815	-0.508467	-0.433191	-0.238786
	E7EVL6	REPIN1	-0.360815	-0.508467	-0.433191	-0.238786
	Q969G6	RFK	-0.360815	-0.508467	-0.433191	-0.238786
	K7ENE6	RFXANK	-0.360815	-0.508467	-0.433191	-0.238786
	Q8NET4	RGAG1	-0.360815	-0.508467	-0.433191	-0.238786
	C9J931	RHEB	-0.360815	-0.508467	-0.433191	-0.238786
	Q5EBL4-2	RILPL1	-0.360815	-0.508467	-0.433191	-0.238786
	Q9Y3C5	RNF11	-0.360815	-0.508467	-0.433191	-0.238786
	Q9UBF6	RNF7	-0.360815	-0.508467	-0.433191	-0.238786
	B8A6G2	RPL10	-0.360815	-0.508467	-0.433191	-0.238786
	P26373-2	RPL13	-0.360815	-0.508467	-0.433191	-0.238786
	J3KSJ0	RPL17	-0.360815	-0.508467	-0.433191	-0.238786
	F8VUA6	RPL18	-0.360815	-0.508467	-0.433191	-0.238786
	K7EJT5	RPL22	-0.360815	-0.508467	-0.433191	-0.238786
	C9JXB8	RPL24	-0.360815	-0.508467	-0.433191	-0.238786
	H7C3M2	RPL3	-0.360815	-0.508467	-0.433191	-0.238786
	J3QSB5	RPL36	-0.360815	-0.508467	-0.433191	-0.238786
	F8VPE8	RPLP0	-0.360815	-0.508467	-0.433191	-0.238786
	P04843	RPN1	-0.360815	-0.508467	-0.433191	-0.238786
	P25398	RPS12	-0.360815	-0.508467	-0.433191	-0.238786
	P62277	RPS13	-0.360815	-0.508467	-0.433191	-0.238786
	P62263	RPS14	-0.360815	-0.508467	-0.433191	-0.238786
	S4R456	RPS15	-0.360815	-0.508467	-0.433191	-0.238786
	I3L3P7	RPS15A	-0.360815	-0.508467	-0.433191	-0.238786
	G3XAN0	RPS20	-0.360815	-0.508467	-0.433191	-0.238786
	D6RIX0	RPS23	-0.360815	-0.508467	-0.433191	-0.238786
	P62851	RPS25	-0.360815	-0.508467	-0.433191	-0.238786
	Q9NQL2-2	RRAGD	-0.360815	-0.508467	-0.433191	-0.238786
	P56182	RRP1	-0.360815	-0.508467	-0.433191	-0.238786
	Q9Y3B9	RRP15	-0.360815	-0.508467	-0.433191	-0.238786
	Q14684-2	RRP1B	-0.360815	-0.508467	-0.433191	-0.238786
	J3QSV6	RSL1D1	-0.360815	-0.508467	-0.433191	-0.238786
	Q16799	RTN1	-0.360815	-0.508467	-0.433191	-0.238786
	Q96FQ6	S100A16	-0.360815	-0.508467	-0.433191	-0.238786
	X1WI22	SAR1A	-0.360815	-0.508467	-0.433191	-0.238786
	P82979	SARNP	-0.360815	-0.508467	-0.433191	-0.238786
	Q15020-2	SART3	-0.360815	-0.508467	-0.433191	-0.238786
	A0A087X020	SBDS	-0.360815	-0.508467	-0.433191	-0.238786
	Q6UWP8	SBSN	-0.360815	-0.508467	-0.433191	-0.238786
	Q9HCN8	SDF2L1	-0.360815	-0.508467	-0.433191	-0.238786
	O95486	SEC24A	-0.360815	-0.508467	-0.433191	-0.238786
	Q9BWJ5	SF3B5	-0.360815	-0.508467	-0.433191	-0.238786
	Q12872	SFSWAP	-0.360815	-0.508467	-0.433191	-0.238786
	D6RFW1	SGTB	-0.360815	-0.508467	-0.433191	-0.238786
	O75368	SH3BGRL	-0.360815	-0.508467	-0.433191	-0.238786
	F5GYF8	SIPA1L1	-0.360815	-0.508467	-0.433191	-0.238786
	Q8IXJ6-5	SIRT2	-0.360815	-0.508467	-0.433191	-0.238786
	P11166	SLC2A1	-0.360815	-0.508467	-0.433191	-0.238786
	Q9Y6M5	SLC30A1	-0.360815	-0.508467	-0.433191	-0.238786
	E5RFZ8	SLC39A14	-0.360815	-0.508467	-0.433191	-0.238786
	A0A087WWF4	SLC4A1AP	-0.360815	-0.508467	-0.433191	-0.238786
	Q9H2G2-2	SLK	-0.360815	-0.508467	-0.433191	-0.238786
	O95391	SLU7	-0.360815	-0.508467	-0.433191	-0.238786
	J3QWB6	SMARCD2	-0.360815	-0.508467	-0.433191	-0.238786
	Q9UQE7	SMC3	-0.360815	-0.508467	-0.433191	-0.238786
	B4DP61	SMN2	-0.360815	-0.508467	-0.433191	-0.238786
	K7ERG4	SNRPD2	-0.360815	-0.508467	-0.433191	-0.238786
	H7C1M2	SON	-0.360815	-0.508467	-0.433191	-0.238786
	C9JBL0	SP100	-0.360815	-0.508467	-0.433191	-0.238786
	Q5M775-5	SPECC1	-0.360815	-0.508467	-0.433191	-0.238786
	H0YML6	SPG21	-0.360815	-0.508467	-0.433191	-0.238786
	Q9HD15	SRA1	-0.360815	-0.508467	-0.433191	-0.238786
	Q7Z6B7-2	SRGAP1	-0.360815	-0.508467	-0.433191	-0.238786
	D6RDY6	SRP72	-0.360815	-0.508467	-0.433191	-0.238786
	H7C5L6	SRPK2	-0.360815	-0.508467	-0.433191	-0.238786
	P08240-2	SRPR	-0.360815	-0.508467	-0.433191	-0.238786
	Q13247-3	SRSF6	-0.360815	-0.508467	-0.433191	-0.238786
	J3QSB3	SS18	-0.360815	-0.508467	-0.433191	-0.238786
	D6RAC5	SSBP2	-0.360815	-0.508467	-0.433191	-0.238786
	A1L4H1	SSC5D	-0.360815	-0.508467	-0.433191	-0.238786
	A6NLM8	SSR4	-0.360815	-0.508467	-0.433191	-0.238786
	E9PPZ7	SSRP1	-0.360815	-0.508467	-0.433191	-0.238786
	G5EA18	STAU2	-0.360815	-0.508467	-0.433191	-0.238786
	H0YB71	STK10	-0.360815	-0.508467	-0.433191	-0.238786
	Q13188	STK3	-0.360815	-0.508467	-0.433191	-0.238786
	O43815	STRN	-0.360815	-0.508467	-0.433191	-0.238786
	A0A0C4DGE4	STX3	-0.360815	-0.508467	-0.433191	-0.238786
	O00186	STXBP3	-0.360815	-0.508467	-0.433191	-0.238786
	P53999	SUB1	-0.360815	-0.508467	-0.433191	-0.238786
	P53597	SUCLG1	-0.360815	-0.508467	-0.433191	-0.238786
	Q8NBJ7-2	SUMF2	-0.360815	-0.508467	-0.433191	-0.238786
	Q8IYB8	SUPV3L1	-0.360815	-0.508467	-0.433191	-0.238786
	Q12962	TAF10	-0.360815	-0.508467	-0.433191	-0.238786
	E5RG62	TATDN1	-0.360815	-0.508467	-0.433191	-0.238786
	Q9NVG8-2	TBC1D13	-0.360815	-0.508467	-0.433191	-0.238786
	Q15814	TBCC	-0.360815	-0.508467	-0.433191	-0.238786
	Q15813	TBCE	-0.360815	-0.508467	-0.433191	-0.238786
	O43435-3	TBX1	-0.360815	-0.508467	-0.433191	-0.238786
	A2RQR6	TCEAL4	-0.360815	-0.508467	-0.433191	-0.238786
	Q6IPX3	TCEAL6	-0.360815	-0.508467	-0.433191	-0.238786
	Q13428-5	TCOF1	-0.360815	-0.508467	-0.433191	-0.238786
	Q96J01-2	THOC3	-0.360815	-0.508467	-0.433191	-0.238786
	M0QXU7	TIMM44	-0.360815	-0.508467	-0.433191	-0.238786
	G3V2F3	TIMM9	-0.360815	-0.508467	-0.433191	-0.238786
	O75663-2	TIPRL	-0.360815	-0.508467	-0.433191	-0.238786
	P04183	TK1	-0.360815	-0.508467	-0.433191	-0.238786
	P49755	TMED10	-0.360815	-0.508467	-0.433191	-0.238786
	E7EQ72	TMED2	-0.360815	-0.508467	-0.433191	-0.238786
	Q96JJ7	TMX3	-0.360815	-0.508467	-0.433191	-0.238786
	Q9C0C2	TNKS1BP1	-0.360815	-0.508467	-0.433191	-0.238786
	Q96GM8-2	TOE1	-0.360815	-0.508467	-0.433191	-0.238786
	P11387	TOP1	-0.360815	-0.508467	-0.433191	-0.238786
	P11388	TOP2A	-0.360815	-0.508467	-0.433191	-0.238786
	O14656	TOR1A	-0.360815	-0.508467	-0.433191	-0.238786
	Q8NFQ8	TOR1AIP2	-0.360815	-0.508467	-0.433191	-0.238786
	O14657	TOR1B	-0.360815	-0.508467	-0.433191	-0.238786
	E5RFR7	TPD52	-0.360815	-0.508467	-0.433191	-0.238786
	O60507	TPST1	-0.360815	-0.508467	-0.433191	-0.238786
	P19474-2	TRIM21	-0.360815	-0.508467	-0.433191	-0.238786
	Q14258	TRIM25	-0.360815	-0.508467	-0.433191	-0.238786
	P10155-3	TROVE2	-0.360815	-0.508467	-0.433191	-0.238786
	A0A087X0H8	TSC22D1	-0.360815	-0.508467	-0.433191	-0.238786
	H0Y865	TSC22D2	-0.360815	-0.508467	-0.433191	-0.238786
	A6NCC9	TSSC4	-0.360815	-0.508467	-0.433191	-0.238786
	Q14166	TTLL12	-0.360815	-0.508467	-0.433191	-0.238786
	K7EPA6	TXNL4A	-0.360815	-0.508467	-0.433191	-0.238786
	Q9NZ09-2	UBAP1	-0.360815	-0.508467	-0.433191	-0.238786
	F5H2U4	UBAP2	-0.360815	-0.508467	-0.433191	-0.238786
	C9J2P0	UBE2E1	-0.360815	-0.508467	-0.433191	-0.238786
	H7C4M9	UBE2H	-0.360815	-0.508467	-0.433191	-0.238786
	Q9Y385	UBE2J1	-0.360815	-0.508467	-0.433191	-0.238786
	E9PLT2	UBTF	-0.360815	-0.508467	-0.433191	-0.238786
	P61960	UFM1	-0.360815	-0.508467	-0.433191	-0.238786
	F2Z3P2	UMPS	-0.360815	-0.508467	-0.433191	-0.238786
	Q9H3U1-2	UNC45A	-0.360815	-0.508467	-0.433191	-0.238786
	D6RBG4	Uncharacterized	-0.360815	-0.508467	-0.433191	-0.238786
	P31930	UQCRC1	-0.360815	-0.508467	-0.433191	-0.238786
	Q96IX5	USMG5	-0.360815	-0.508467	-0.433191	-0.238786
	E7ESU0	USP19	-0.360815	-0.508467	-0.433191	-0.238786
	Q9BVJ6-2	UTP14A	-0.360815	-0.508467	-0.433191	-0.238786
	Q96JH7	VCPIP1	-0.360815	-0.508467	-0.433191	-0.238786
	P21796	VDAC1	-0.360815	-0.508467	-0.433191	-0.238786
	Q05BJ3	VGF	-0.360815	-0.508467	-0.433191	-0.238786
	Q9BQB6-3	VKORC1	-0.360815	-0.508467	-0.433191	-0.238786
	O75436	VPS26A	-0.360815	-0.508467	-0.433191	-0.238786
	Q9UBQ0	VPS29	-0.360815	-0.508467	-0.433191	-0.238786
	E5RJ10	VPS37A	-0.360815	-0.508467	-0.433191	-0.238786
	O00401	WASL	-0.360815	-0.508467	-0.433191	-0.238786
	Q96I51-2	WBSCR16	-0.360815	-0.508467	-0.433191	-0.238786
	C9JJ54	WDFY1	-0.360815	-0.508467	-0.433191	-0.238786
	I3L3A5	WDR45B	-0.360815	-0.508467	-0.433191	-0.238786
	O94967-2	WDR47	-0.360815	-0.508467	-0.433191	-0.238786
	Q8TAF3-5	WDR48	-0.360815	-0.508467	-0.433191	-0.238786
	Q9H1B5	XYLT2	-0.360815	-0.508467	-0.433191	-0.238786
	P46937-5	YAP1	-0.360815	-0.508467	-0.433191	-0.238786
	F8VU51	YLPM1	-0.360815	-0.508467	-0.433191	-0.238786
	Q9ULJ3-2	ZBTB21	-0.360815	-0.508467	-0.433191	-0.238786
	I3L1X3	ZFAND2A	-0.360815	-0.508467	-0.433191	-0.238786
	Q9HBF4-3	ZFYVE1	-0.360815	-0.508467	-0.433191	-0.238786
	R4GMX9	ZMAT2	-0.360815	-0.508467	-0.433191	-0.238786
	A0A0A0MRY2	ZMYND11	-0.360815	-0.508467	-0.433191	-0.238786
	Q8ND82	ZNF280C	-0.360815	-0.508467	-0.433191	-0.238786
	F5H105	ZNF384	-0.360815	-0.508467	-0.433191	-0.238786
	Q14966-2	ZNF638	-0.360815	-0.508467	-0.433191	-0.238786
	Q9P1U0	ZNRD1	-0.360815	-0.508467	-0.433191	-0.238786
	O95218-2	ZRANB2	-0.360815	-0.508467	-0.433191	-0.238786
	P50995-2	ANXA11	-0.0783911	-0.682121	-0.433191	-0.238786
	Q76B58-2	BRINP3	-0.0783911	-0.682121	-0.433191	-0.238786
	Q8ND61-2	C3orf20	-0.0783911	-0.682121	-0.433191	-0.238786
	A0A087WX99	CDH4	-0.0783911	-0.682121	-0.433191	-0.238786
	H0YDL6	CHID1	-0.0783911	-0.682121	-0.433191	-0.238786
	Q01459	CTBS	-0.0783911	-0.682121	-0.433191	-0.238786
	P09341	CXCL1	-0.0783911	-0.682121	-0.433191	-0.238786
	P12259	F5	-0.0783911	-0.682121	-0.433191	-0.238786
	G3V1D1	FTH1	-0.0783911	-0.682121	-0.433191	-0.238786
	H0YNB5	FURIN	-0.0783911	-0.682121	-0.433191	-0.238786
	Q10472	GALNT1	-0.0783911	-0.682121	-0.433191	-0.238786
	P06280	GLA	-0.0783911	-0.682121	-0.433191	-0.238786
	P08236-3	GUSB	-0.0783911	-0.682121	-0.433191	-0.238786
	C9JWC4	HJURP	-0.0783911	-0.682121	-0.433191	-0.238786
	P22692-2	IGFBP4	-0.0783911	-0.682121	-0.433191	-0.238786
	F8VYK9	IGFBP6	-0.0783911	-0.682121	-0.433191	-0.238786
	Q96P70	IPO9	-0.0783911	-0.682121	-0.433191	-0.238786
	A0A0A0MT32	LIPA	-0.0783911	-0.682121	-0.433191	-0.238786
	E5RHN7	LPL	-0.0783911	-0.682121	-0.433191	-0.238786
	P62310	LSM3	-0.0783911	-0.682121	-0.433191	-0.238786
	Q68D85	NCR3LG1	-0.0783911	-0.682121	-0.433191	-0.238786
	H7C1W1	PXDN	-0.0783911	-0.682121	-0.433191	-0.238786
	O95980	RECK	-0.0783911	-0.682121	-0.433191	-0.238786
	Q969Z4	RELT	-0.0783911	-0.682121	-0.433191	-0.238786
	Q01973-3	ROR1	-0.0783911	-0.682121	-0.433191	-0.238786
	G3V2Y2	TMED7	-0.0783911	-0.682121	-0.433191	-0.238786
	Q9NUQ3-2	TXLNG	-0.0783911	-0.682121	-0.433191	-0.238786
	Q96N03	VSTM2L	-0.0783911	-0.682121	-0.433191	-0.238786
	H0Y7N6	ABLIM1	-0.360815	-0.682121	-0.13329	-0.238786
	O75173-2	ADAMTS4	-0.360815	-0.682121	-0.13329	-0.238786
	Q8IUW1	ANKRD10	-0.360815	-0.682121	-0.13329	-0.238786
	P06727	APOA4	-0.360815	-0.682121	-0.13329	-0.238786
	P05089	ARG1	-0.360815	-0.682121	-0.13329	-0.238786
	A0A0C4DGG5	ARHGAP20	-0.360815	-0.682121	-0.13329	-0.238786
	J3KQ26	ARMC5	-0.360815	-0.682121	-0.13329	-0.238786
	Q93088	BHMT	-0.360815	-0.682121	-0.13329	-0.238786
	K7ESE8	BLMH	-0.360815	-0.682121	-0.13329	-0.238786
	H0Y4B5	BMP7	-0.360815	-0.682121	-0.13329	-0.238786
	Q6UXA7	C6orf15	-0.360815	-0.682121	-0.13329	-0.238786
	Q9BY67-2	CADM1	-0.360815	-0.682121	-0.13329	-0.238786
	H3BQH2	CDH11	-0.360815	-0.682121	-0.13329	-0.238786
	H7C2T1	CDKN1B	-0.360815	-0.682121	-0.13329	-0.238786
	Q9Y240	CLEC11A	-0.360815	-0.682121	-0.13329	-0.238786
	Q9NZA1-3	CLIC5	-0.360815	-0.682121	-0.13329	-0.238786
	Q5JTJ3-3	COA6	-0.360815	-0.682121	-0.13329	-0.238786
	P02458-1	COL2A1	-0.360815	-0.682121	-0.13329	-0.238786
	A0A0C4DGF5	CR1L	-0.360815	-0.682121	-0.13329	-0.238786
	C9J0E4	CSTA	-0.360815	-0.682121	-0.13329	-0.238786
	P04080	CSTB	-0.360815	-0.682121	-0.13329	-0.238786
	K7ENH6	CYTH1	-0.360815	-0.682121	-0.13329	-0.238786
	P78352-3	DLG4	-0.360815	-0.682121	-0.13329	-0.238786
	E9PNX5	DPP3	-0.360815	-0.682121	-0.13329	-0.238786
	Q5T9F4	ECM2	-0.360815	-0.682121	-0.13329	-0.238786
	P00742	F10	-0.360815	-0.682121	-0.13329	-0.238786
	P05160	F13B	-0.360815	-0.682121	-0.13329	-0.238786
	C9J5Z5	FAM3D	-0.360815	-0.682121	-0.13329	-0.238786
	Q5CZC0-2	FSIP2	-0.360815	-0.682121	-0.13329	-0.238786
	Q8N0V5	GCNT2	-0.360815	-0.682121	-0.13329	-0.238786
	Q8NBJ4-2	GOLM1	-0.360815	-0.682121	-0.13329	-0.238786
	Q9Y4H2	IRS2	-0.360815	-0.682121	-0.13329	-0.238786
	F8VS93	KRT78	-0.360815	-0.682121	-0.13329	-0.238786
	Q96EM0	L3HYPDH	-0.360815	-0.682121	-0.13329	-0.238786
	P10916	MYL2	-0.360815	-0.682121	-0.13329	-0.238786
	Q6DKJ4	NXN	-0.360815	-0.682121	-0.13329	-0.238786
	Q8WWZ8	OIT3	-0.360815	-0.682121	-0.13329	-0.238786
	P19957	PI3	-0.360815	-0.682121	-0.13329	-0.238786
	H0YD72	PPFIA1	-0.360815	-0.682121	-0.13329	-0.238786
	Q5JS13-3	RALGPS1	-0.360815	-0.682121	-0.13329	-0.238786
	Q9HCY8	S100A14	-0.360815	-0.682121	-0.13329	-0.238786
	S4R3B5	SEC61B	-0.360815	-0.682121	-0.13329	-0.238786
	Q96P63	SERPINB12	-0.360815	-0.682121	-0.13329	-0.238786
	F8WFB9	SH3GLB2	-0.360815	-0.682121	-0.13329	-0.238786
	Q9HAT2-2	SIAE	-0.360815	-0.682121	-0.13329	-0.238786
	P49888	SULT1E1	-0.360815	-0.682121	-0.13329	-0.238786
	Q08188	TGM3	-0.360815	-0.682121	-0.13329	-0.238786
	O43715	TRIAP1	-0.360815	-0.682121	-0.13329	-0.238786
	A0A087WV45	TTR	-0.360815	-0.682121	-0.13329	-0.238786
	F8W708	VGLL4	-0.360815	-0.682121	-0.13329	-0.238786
	Q13885	TUBB2A	1.61615	2.26999	2.86573	2.40285
	P68371	TUBB4B	1.61615	3.13826	4.66514	3.2834
	E9PG46	AAK1	-0.360815	-0.334814	-0.433191	-0.238786
	C9JG97	AAMP	-0.360815	-0.334814	-0.433191	-0.238786
	Q8NE71-2	ABCF1	-0.360815	-0.334814	-0.433191	-0.238786
	Q9NUJ1-3	ABHD10	-0.360815	-0.334814	-0.433191	-0.238786
	Q9P1F3	ABRACL	-0.360815	-0.334814	-0.433191	-0.238786
	P13686	ACP5	-0.360815	-0.334814	-0.433191	-0.238786
	A0A0A0MSR2	ADD1	-0.360815	-0.334814	-0.433191	-0.238786
	Q9H2P0	ADNP	-0.360815	-0.334814	-0.433191	-0.238786
	Q16186	ADRM1	-0.360815	-0.334814	-0.433191	-0.238786
	Q9UHB7-3	AFF4	-0.360815	-0.334814	-0.433191	-0.238786
	C9J2I0	AGFG1	-0.360815	-0.334814	-0.433191	-0.238786
	Q13155	AIMP2	-0.360815	-0.334814	-0.433191	-0.238786
	P14550	AKR1A1	-0.360815	-0.334814	-0.433191	-0.238786
	P54886-2	ALDH18A1	-0.360815	-0.334814	-0.433191	-0.238786
	O00203-3	AP3B1	-0.360815	-0.334814	-0.433191	-0.238786
	H7C393	APEH	-0.360815	-0.334814	-0.433191	-0.238786
	Q8NCW5-2	APOA1BP	-0.360815	-0.334814	-0.433191	-0.238786
	E5RHT6	ARFGAP1	-0.360815	-0.334814	-0.433191	-0.238786
	Q9Y4X5	ARIH1	-0.360815	-0.334814	-0.433191	-0.238786
	P40616-2	ARL1	-0.360815	-0.334814	-0.433191	-0.238786
	Q9UH62	ARMCX3	-0.360815	-0.334814	-0.433191	-0.238786
	P08243-2	ASNS	-0.360815	-0.334814	-0.433191	-0.238786
	P21283	ATP6V1C1	-0.360815	-0.334814	-0.433191	-0.238786
	P15291-2	B4GALT1	-0.360815	-0.334814	-0.433191	-0.238786
	O95816	BAG2	-0.360815	-0.334814	-0.433191	-0.238786
	P23560	BDNF	-0.360815	-0.334814	-0.433191	-0.238786
	Q8TD16	BICD2	-0.360815	-0.334814	-0.433191	-0.238786
	Q8TDN6	BRIX1	-0.360815	-0.334814	-0.433191	-0.238786
	P43251-4	BTD	-0.360815	-0.334814	-0.433191	-0.238786
	E9PM92	C11orf58	-0.360815	-0.334814	-0.433191	-0.238786
	Q9H3H3	C11orf68	-0.360815	-0.334814	-0.433191	-0.238786
	Q9GZN8	C20orf27	-0.360815	-0.334814	-0.433191	-0.238786
	P10643	C7	-0.360815	-0.334814	-0.433191	-0.238786
	O43570-2	CA12	-0.360815	-0.334814	-0.433191	-0.238786
	Q13951	CBFB	-0.360815	-0.334814	-0.433191	-0.238786
	C9J2P9	CBLL1	-0.360815	-0.334814	-0.433191	-0.238786
	P14635-2	CCNB1	-0.360815	-0.334814	-0.433191	-0.238786
	P51946	CCNH	-0.360815	-0.334814	-0.433191	-0.238786
	Q5SRN1	CDC40	-0.360815	-0.334814	-0.433191	-0.238786
	J3QRM1	CDK5RAP3	-0.360815	-0.334814	-0.433191	-0.238786
	Q9NX63	CHCHD3	-0.360815	-0.334814	-0.433191	-0.238786
	O43633	CHMP2A	-0.360815	-0.334814	-0.433191	-0.238786
	Q96FZ7	CHMP6	-0.360815	-0.334814	-0.433191	-0.238786
	O76071	CIAO1	-0.360815	-0.334814	-0.433191	-0.238786
	H0Y5T1	CLASP1	-0.360815	-0.334814	-0.433191	-0.238786
	O15247	CLIC2	-0.360815	-0.334814	-0.433191	-0.238786
	P27658	COL8A1	-0.360815	-0.334814	-0.433191	-0.238786
	P53618	COPB1	-0.360815	-0.334814	-0.433191	-0.238786
	Q99627-2	COPS8	-0.360815	-0.334814	-0.433191	-0.238786
	Q9P2I0	CPSF2	-0.360815	-0.334814	-0.433191	-0.238786
	G5E9W3	CPSF3	-0.360815	-0.334814	-0.433191	-0.238786
	F8WJN3	CPSF6	-0.360815	-0.334814	-0.433191	-0.238786
	Q92793	CREBBP	-0.360815	-0.334814	-0.433191	-0.238786
	H0YFA4	CRIP2	-0.360815	-0.334814	-0.433191	-0.238786
	O75718	CRTAP	-0.360815	-0.334814	-0.433191	-0.238786
	P22914	CRYGS	-0.360815	-0.334814	-0.433191	-0.238786
	F8W642	CS	-0.360815	-0.334814	-0.433191	-0.238786
	P49711	CTCF	-0.360815	-0.334814	-0.433191	-0.238786
	P61962	DCAF7	-0.360815	-0.334814	-0.433191	-0.238786
	Q96PD2	DCBLD2	-0.360815	-0.334814	-0.433191	-0.238786
	Q9UJW0-2	DCTN4	-0.360815	-0.334814	-0.433191	-0.238786
	Q5SSV3	DDAH2	-0.360815	-0.334814	-0.433191	-0.238786
	Q5TDH0-2	DDI2	-0.360815	-0.334814	-0.433191	-0.238786
	P35659-2	DEK	-0.360815	-0.334814	-0.433191	-0.238786
	Q01658	DR1	-0.360815	-0.334814	-0.433191	-0.238786
	Q13409-6	DYNC1I2	-0.360815	-0.334814	-0.433191	-0.238786
	Q13627-3	DYRK1A	-0.360815	-0.334814	-0.433191	-0.238786
	Q13011	ECH1	-0.360815	-0.334814	-0.433191	-0.238786
	P98172	EFNB1	-0.360815	-0.334814	-0.433191	-0.238786
	Q9UI10	EIF2B4	-0.360815	-0.334814	-0.433191	-0.238786
	O00303	EIF3F	-0.360815	-0.334814	-0.433191	-0.238786
	P23588-2	EIF4B	-0.360815	-0.334814	-0.433191	-0.238786
	P06730	EIF4E	-0.360815	-0.334814	-0.433191	-0.238786
	Q13541	EIF4EBP1	-0.360815	-0.334814	-0.433191	-0.238786
	Q15006	EMC2	-0.360815	-0.334814	-0.433191	-0.238786
	O95834	EML2	-0.360815	-0.334814	-0.433191	-0.238786
	Q9UHY7-2	ENOPH1	-0.360815	-0.334814	-0.433191	-0.238786
	Q09472	EP300	-0.360815	-0.334814	-0.433191	-0.238786
	Q9Y6I3-3	EPN1	-0.360815	-0.334814	-0.433191	-0.238786
	P16930	FAH	-0.360815	-0.334814	-0.433191	-0.238786
	Q6P587	FAHD1	-0.360815	-0.334814	-0.433191	-0.238786
	Q15018	FAM175B	-0.360815	-0.334814	-0.433191	-0.238786
	Q9Y285-2	FARSA	-0.360815	-0.334814	-0.433191	-0.238786
	Q13643	FHL3	-0.360815	-0.334814	-0.433191	-0.238786
	Q96AY3	FKBP10	-0.360815	-0.334814	-0.433191	-0.238786
	Q00688	FKBP3	-0.360815	-0.334814	-0.433191	-0.238786
	Q13045-2	FLII	-0.360815	-0.334814	-0.433191	-0.238786
	K7ES54	FSTL3	-0.360815	-0.334814	-0.433191	-0.238786
	P51116	FXR2	-0.360815	-0.334814	-0.433191	-0.238786
	H3BSM5	GABARAPL2	-0.360815	-0.334814	-0.433191	-0.238786
	P48506	GCLC	-0.360815	-0.334814	-0.433191	-0.238786
	Q86SX6	GLRX5	-0.360815	-0.334814	-0.433191	-0.238786
	P17900	GM2A	-0.360815	-0.334814	-0.433191	-0.238786
	P60983	GMFB	-0.360815	-0.334814	-0.433191	-0.238786
	Q96EK6	GNPNAT1	-0.360815	-0.334814	-0.433191	-0.238786
	Q9NQX3	GPHN	-0.360815	-0.334814	-0.433191	-0.238786
	C9JFE4	GPS1	-0.360815	-0.334814	-0.433191	-0.238786
	P21266	GSTM3	-0.360815	-0.334814	-0.433191	-0.238786
	Q86VS8	HOOK3	-0.360815	-0.334814	-0.433191	-0.238786
	Q5H928	HSD17B10	-0.360815	-0.334814	-0.433191	-0.238786
	Q7Z6Z7-2	HUWE1	-0.360815	-0.334814	-0.433191	-0.238786
	Q9NX55	HYPK	-0.360815	-0.334814	-0.433191	-0.238786
	D6REL4	IK	-0.360815	-0.334814	-0.433191	-0.238786
	P20809-2	IL11	-0.360815	-0.334814	-0.433191	-0.238786
	H7C463	IMMT	-0.360815	-0.334814	-0.433191	-0.238786
	P29218	IMPA1	-0.360815	-0.334814	-0.433191	-0.238786
	F5GXC5	ITFG1	-0.360815	-0.334814	-0.433191	-0.238786
	P17275	JUNB	-0.360815	-0.334814	-0.433191	-0.238786
	K7ERU2	KANK2	-0.360815	-0.334814	-0.433191	-0.238786
	Q99661	KIF2C	-0.360815	-0.334814	-0.433191	-0.238786
	Q9H0B6-2	KLC2	-0.360815	-0.334814	-0.433191	-0.238786
	F8VS07	LIMA1	-0.360815	-0.334814	-0.433191	-0.238786
	Q32MZ4-3	LRRFIP1	-0.360815	-0.334814	-0.433191	-0.238786
	Q86V48-2	LUZP1	-0.360815	-0.334814	-0.433191	-0.238786
	A0A087X1K9	LYPLA1	-0.360815	-0.334814	-0.433191	-0.238786
	Q9UBF1	MAGEC2	-0.360815	-0.334814	-0.433191	-0.238786
	M0R1M7	MAP1S	-0.360815	-0.334814	-0.433191	-0.238786
	P28482	MAPK1	-0.360815	-0.334814	-0.433191	-0.238786
	A0A087WT34	MBD3	-0.360815	-0.334814	-0.433191	-0.238786
	O15344	MID1	-0.360815	-0.334814	-0.433191	-0.238786
	Q8IUF8-4	MINA	-0.360815	-0.334814	-0.433191	-0.238786
	Q13724-2	MOGS	-0.360815	-0.334814	-0.433191	-0.238786
	O00566	MPHOSPH10	-0.360815	-0.334814	-0.433191	-0.238786
	P52815	MRPL12	-0.360815	-0.334814	-0.433191	-0.238786
	Q9UKD2	MRTO4	-0.360815	-0.334814	-0.433191	-0.238786
	Q5T624	NASP	-0.360815	-0.334814	-0.433191	-0.238786
	Q9Y2A7	NCKAP1	-0.360815	-0.334814	-0.433191	-0.238786
	J3QLW7	NIP7	-0.360815	-0.334814	-0.433191	-0.238786
	D6RIC3	NOP16	-0.360815	-0.334814	-0.433191	-0.238786
	Q5TD07	NQO2	-0.360815	-0.334814	-0.433191	-0.238786
	F8W6G1	NRBP1	-0.360815	-0.334814	-0.433191	-0.238786
	P46459-2	NSF	-0.360815	-0.334814	-0.433191	-0.238786
	O95989	NUDT3	-0.360815	-0.334814	-0.433191	-0.238786
	Q14980-4	NUMA1	-0.360815	-0.334814	-0.433191	-0.238786
	O60313	OPA1	-0.360815	-0.334814	-0.433191	-0.238786
	Q96G74-4	OTUD5	-0.360815	-0.334814	-0.433191	-0.238786
	E2QRI1	P3H1	-0.360815	-0.334814	-0.433191	-0.238786
	B4DEH8	PABPN1	-0.360815	-0.334814	-0.433191	-0.238786
	D6REB4	PAIP1	-0.360815	-0.334814	-0.433191	-0.238786
	I3L3V9	PCYT2	-0.360815	-0.334814	-0.433191	-0.238786
	K7EQA1	PDCD5	-0.360815	-0.334814	-0.433191	-0.238786
	F6T1Q0	PDE12	-0.360815	-0.334814	-0.433191	-0.238786
	Q53GG5-3	PDLIM3	-0.360815	-0.334814	-0.433191	-0.238786
	Q9NUG6	PDRG1	-0.360815	-0.334814	-0.433191	-0.238786
	Q9UBV8	PEF1	-0.360815	-0.334814	-0.433191	-0.238786
	H0YDY4	PEX19	-0.360815	-0.334814	-0.433191	-0.238786
	O15212	PFDN6	-0.360815	-0.334814	-0.433191	-0.238786
	Q9P1Y6-2	PHRF1	-0.360815	-0.334814	-0.433191	-0.238786
	Q9Y237	PIN4	-0.360815	-0.334814	-0.433191	-0.238786
	Q9GZP4-2	PITHD1	-0.360815	-0.334814	-0.433191	-0.238786
	Q8TCS8	PNPT1	-0.360815	-0.334814	-0.433191	-0.238786
	Q9H488	POFUT1	-0.360815	-0.334814	-0.433191	-0.238786
	Q9Y3C6	PPIL1	-0.360815	-0.334814	-0.433191	-0.238786
	C9IZ04	PPP4R2	-0.360815	-0.334814	-0.433191	-0.238786
	Q13131	PRKAA1	-0.360815	-0.334814	-0.433191	-0.238786
	P17612-2	PRKACA	-0.360815	-0.334814	-0.433191	-0.238786
	P41743	PRKCI	-0.360815	-0.334814	-0.433191	-0.238786
	G3V580	PRMT5	-0.360815	-0.334814	-0.433191	-0.238786
	Q9UMS4	PRPF19	-0.360815	-0.334814	-0.433191	-0.238786
	Q14558	PRPSAP1	-0.360815	-0.334814	-0.433191	-0.238786
	I3L0S1	PRPSAP2	-0.360815	-0.334814	-0.433191	-0.238786
	Q5JSZ5	PRRC2B	-0.360815	-0.334814	-0.433191	-0.238786
	P49721	PSMB2	-0.360815	-0.334814	-0.433191	-0.238786
	O00231	PSMD11	-0.360815	-0.334814	-0.433191	-0.238786
	Q15008-3	PSMD6	-0.360815	-0.334814	-0.433191	-0.238786
	Q9Y3E5	PTRH2	-0.360815	-0.334814	-0.433191	-0.238786
	H7C0R3	QARS	-0.360815	-0.334814	-0.433191	-0.238786
	Q9NP72-3	RAB18	-0.360815	-0.334814	-0.433191	-0.238786
	Q13636	RAB31	-0.360815	-0.334814	-0.433191	-0.238786
	P51151	RAB9A	-0.360815	-0.334814	-0.433191	-0.238786
	O60216	RAD21	-0.360815	-0.334814	-0.433191	-0.238786
	P11233	RALA	-0.360815	-0.334814	-0.433191	-0.238786
	Q9NW64-2	RBM22	-0.360815	-0.334814	-0.433191	-0.238786
	Q5JR08	RHOC	-0.360815	-0.334814	-0.433191	-0.238786
	C9J1C6	RNF181	-0.360815	-0.334814	-0.433191	-0.238786
	X6RFN3	RNF2	-0.360815	-0.334814	-0.433191	-0.238786
	Q5VTR2	RNF20	-0.360815	-0.334814	-0.433191	-0.238786
	Q96BH1	RNF25	-0.360815	-0.334814	-0.433191	-0.238786
	E9PF63	ROCK2	-0.360815	-0.334814	-0.433191	-0.238786
	P18124	RPL7	-0.360815	-0.334814	-0.433191	-0.238786
	P05386	RPLP1	-0.360815	-0.334814	-0.433191	-0.238786
	P0CW22	RPS17L	-0.360815	-0.334814	-0.433191	-0.238786
	Q8WVC2	RPS21	-0.360815	-0.334814	-0.433191	-0.238786
	P62847-2	RPS24	-0.360815	-0.334814	-0.433191	-0.238786
	P62753	RPS6	-0.360815	-0.334814	-0.433191	-0.238786
	E9PL69	RRM1	-0.360815	-0.334814	-0.433191	-0.238786
	Q7L4I2-2	RSRC2	-0.360815	-0.334814	-0.433191	-0.238786
	Q9Y3I0	RTCB	-0.360815	-0.334814	-0.433191	-0.238786
	A0A087WUK6	SAMD4B	-0.360815	-0.334814	-0.433191	-0.238786
	Q14108-2	SCARB2	-0.360815	-0.334814	-0.433191	-0.238786
	Q99470	SDF2	-0.360815	-0.334814	-0.433191	-0.238786
	P21912	SDHB	-0.360815	-0.334814	-0.433191	-0.238786
	F1T0I1	SEC16A	-0.360815	-0.334814	-0.433191	-0.238786
	O75396	SEC22B	-0.360815	-0.334814	-0.433191	-0.238786
	P29353-3	SHC1	-0.360815	-0.334814	-0.433191	-0.238786
	F8VVM2	SLC25A3	-0.360815	-0.334814	-0.433191	-0.238786
	P51531-2	SMARCA2	-0.360815	-0.334814	-0.433191	-0.238786
	G8JLG1	SMC1A	-0.360815	-0.334814	-0.433191	-0.238786
	P08579	SNRPB2	-0.360815	-0.334814	-0.433191	-0.238786
	G3V4X8	SNW1	-0.360815	-0.334814	-0.433191	-0.238786
	Q9UMY4-2	SNX12	-0.360815	-0.334814	-0.433191	-0.238786
	Q04837	SSBP1	-0.360815	-0.334814	-0.433191	-0.238786
	H0YEB6	SSSCA1	-0.360815	-0.334814	-0.433191	-0.238786
	Q8N3U4	STAG2	-0.360815	-0.334814	-0.433191	-0.238786
	Q9UJZ1-2	STOML2	-0.360815	-0.334814	-0.433191	-0.238786
	Q9UNE7	STUB1	-0.360815	-0.334814	-0.433191	-0.238786
	Q12846	STX4	-0.360815	-0.334814	-0.433191	-0.238786
	A0A0D9SEP9	STXBP1	-0.360815	-0.334814	-0.433191	-0.238786
	Q8IWZ8	SUGP1	-0.360815	-0.334814	-0.433191	-0.238786
	P63165	SUMO1	-0.360815	-0.334814	-0.433191	-0.238786
	Q9Y5B9	SUPT16H	-0.360815	-0.334814	-0.433191	-0.238786
	Q7KZ85	SUPT6H	-0.360815	-0.334814	-0.433191	-0.238786
	Q9Y6A5	TACC3	-0.360815	-0.334814	-0.433191	-0.238786
	Q9BSH4	TACO1	-0.360815	-0.334814	-0.433191	-0.238786
	B8ZZU8	TCEB2	-0.360815	-0.334814	-0.433191	-0.238786
	C9JTY3	TFG	-0.360815	-0.334814	-0.433191	-0.238786
	P42166	TMPO	-0.360815	-0.334814	-0.433191	-0.238786
	Q9Y5L0-3	TNPO3	-0.360815	-0.334814	-0.433191	-0.238786
	O43399-2	TPD52L2	-0.360815	-0.334814	-0.433191	-0.238786
	Q14669-4	TRIP12	-0.360815	-0.334814	-0.433191	-0.238786
	Q9Y3Q8-2	TSC22D4	-0.360815	-0.334814	-0.433191	-0.238786
	O75896	TUSC2	-0.360815	-0.334814	-0.433191	-0.238786
	Q12792-4	TWF1	-0.360815	-0.334814	-0.433191	-0.238786
	E7ET15	U2SURP	-0.360815	-0.334814	-0.433191	-0.238786
	D6RDM7	UBE2K	-0.360815	-0.334814	-0.433191	-0.238786
	E9PJ81	UBXN1	-0.360815	-0.334814	-0.433191	-0.238786
	Q9Y5K5-2	UCHL5	-0.360815	-0.334814	-0.433191	-0.238786
	A0A096LNH5	Uncharacterized	-0.360815	-0.334814	-0.433191	-0.238786
	Q93008-1	USP9X	-0.360815	-0.334814	-0.433191	-0.238786
	P49767	VEGFC	-0.360815	-0.334814	-0.433191	-0.238786
	F5H1F6	VPS37B	-0.360815	-0.334814	-0.433191	-0.238786
	Q9GZL7	WDR12	-0.360815	-0.334814	-0.433191	-0.238786
	C9JEE7	WDR43	-0.360815	-0.334814	-0.433191	-0.238786
	Q6UXN9	WDR82	-0.360815	-0.334814	-0.433191	-0.238786
	B9EGQ5	WIZ	-0.360815	-0.334814	-0.433191	-0.238786
	Q15007	WTAP	-0.360815	-0.334814	-0.433191	-0.238786
	O43592	XPOT	-0.360815	-0.334814	-0.433191	-0.238786
	P16989-2	YBX3	-0.360815	-0.334814	-0.433191	-0.238786
	Q9NYL2-2	ZAK	-0.360815	-0.334814	-0.433191	-0.238786
	O15156	ZBTB7B	-0.360815	-0.334814	-0.433191	-0.238786
	H0YEF4	ZDHHC5	-0.360815	-0.334814	-0.433191	-0.238786
	Q9HA38-2	ZMAT3	-0.360815	-0.334814	-0.433191	-0.238786
	Q86UK7-2	ZNF598	-0.360815	-0.334814	-0.433191	-0.238786
	P13645	KRT10	1.89858	0.359801	1.96602	1.52231
	P09486	SPARC	3.59312	0.707108	2.56583	2.40285
	P18850	ATF6	-0.0783911	-0.508467	-0.433191	-0.238786
	Q6NVW1	EPHB2	-0.0783911	-0.508467	-0.433191	-0.238786
	Q13642-1	FHL1	-0.0783911	-0.508467	-0.433191	-0.238786
	P04062-4	GBA	-0.0783911	-0.508467	-0.433191	-0.238786
	P08254	MMP3	-0.0783911	-0.508467	-0.433191	-0.238786
	Q9BSG0	PRADC1	-0.0783911	-0.508467	-0.433191	-0.238786
	C9JR52	PTN	-0.0783911	-0.508467	-0.433191	-0.238786
	Q9Y2Z0-2	SUGT1	-0.0783911	-0.508467	-0.433191	-0.238786
	F5H4Z8	THBS3	-0.0783911	-0.508467	-0.433191	-0.238786
	F8W8I6	TIA1	-0.0783911	-0.508467	-0.433191	-0.238786
	F8W696	APOA1	-0.360815	-0.508467	-0.13329	-0.238786
	F8WDI0	ATG3	-0.360815	-0.508467	-0.13329	-0.238786
	P56545	CTBP2	-0.360815	-0.508467	-0.13329	-0.238786
	A0A0C4DGL3	DUT	-0.360815	-0.508467	-0.13329	-0.238786
	P29317-2	EPHA2	-0.360815	-0.508467	-0.13329	-0.238786
	B0QZK4	HP1BP3	-0.360815	-0.508467	-0.13329	-0.238786
	Q9UJY1	HSPB8	-0.360815	-0.508467	-0.13329	-0.238786
	O75144-3	ICOSLG	-0.360815	-0.508467	-0.13329	-0.238786
	G5E9S8	KLC1	-0.360815	-0.508467	-0.13329	-0.238786
	Q16626	MEA1	-0.360815	-0.508467	-0.13329	-0.238786
	O75970-5	MPDZ	-0.360815	-0.508467	-0.13329	-0.238786
	A0A087WTY9	MRFAP1	-0.360815	-0.508467	-0.13329	-0.238786
	P11586	MTHFD1	-0.360815	-0.508467	-0.13329	-0.238786
	P08590	MYL3	-0.360815	-0.508467	-0.13329	-0.238786
	O76041-2	NEBL	-0.360815	-0.508467	-0.13329	-0.238786
	B4DLR8	NQO1	-0.360815	-0.508467	-0.13329	-0.238786
	A0A087WY28	OPTN	-0.360815	-0.508467	-0.13329	-0.238786
	Q8N6M0-2	OTUD6B	-0.360815	-0.508467	-0.13329	-0.238786
	Q15102	PAFAH1B3	-0.360815	-0.508467	-0.13329	-0.238786
	B1AMG5	PCSK5	-0.360815	-0.508467	-0.13329	-0.238786
	Q9UNN8	PROCR	-0.360815	-0.508467	-0.13329	-0.238786
	O75475	PSIP1	-0.360815	-0.508467	-0.13329	-0.238786
	E7ETU5	RBMS1	-0.360815	-0.508467	-0.13329	-0.238786
	A0A0C4DGV7	RBP4	-0.360815	-0.508467	-0.13329	-0.238786
	M0QZN2	RPS5	-0.360815	-0.508467	-0.13329	-0.238786
	I3L0Q8	SLC38A10	-0.360815	-0.508467	-0.13329	-0.238786
	Q8IYB5-3	SMAP1	-0.360815	-0.508467	-0.13329	-0.238786
	O75940	SMNDC1	-0.360815	-0.508467	-0.13329	-0.238786
	Q49AN9	SNRPG	-0.360815	-0.508467	-0.13329	-0.238786
	Q9Y657	SPIN1	-0.360815	-0.508467	-0.13329	-0.238786
	Q9UQ35	SRRM2	-0.360815	-0.508467	-0.13329	-0.238786
	E9PGX9	SSB	-0.360815	-0.508467	-0.13329	-0.238786
	A0A087WVD7	TAF9	-0.360815	-0.508467	-0.13329	-0.238786
	A0A087WXQ5	TARDBP	-0.360815	-0.508467	-0.13329	-0.238786
	Q5BKZ1-3	ZNF326	-0.360815	-0.508467	-0.13329	-0.238786
	Q9NYB9-2	ABI2	-0.360815	-0.16116	-0.433191	-0.238786
	P49748-2	ACADVL	-0.360815	-0.16116	-0.433191	-0.238786
	O00154-6	ACOT7	-0.360815	-0.16116	-0.433191	-0.238786
	O96019-2	ACTL6A	-0.360815	-0.16116	-0.433191	-0.238786
	Q86SJ2	AMIGO2	-0.360815	-0.16116	-0.433191	-0.238786
	Q8N2F6-4	ARMC10	-0.360815	-0.16116	-0.433191	-0.238786
	P38606-2	ATP6V1A	-0.360815	-0.16116	-0.433191	-0.238786
	P21281	ATP6V1B2	-0.360815	-0.16116	-0.433191	-0.238786
	H0YH87	ATXN2	-0.360815	-0.16116	-0.433191	-0.238786
	O75531	BANF1	-0.360815	-0.16116	-0.433191	-0.238786
	E9PK09	BCLAF1	-0.360815	-0.16116	-0.433191	-0.238786
	O00499-9	BIN1	-0.360815	-0.16116	-0.433191	-0.238786
	O95861-4	BPNT1	-0.360815	-0.16116	-0.433191	-0.238786
	Q5VW32-2	BROX	-0.360815	-0.16116	-0.433191	-0.238786
	F8VR84	C12orf10	-0.360815	-0.16116	-0.433191	-0.238786
	Q07021	C1QBP	-0.360815	-0.16116	-0.433191	-0.238786
	Q13557-12	CAMK2D	-0.360815	-0.16116	-0.433191	-0.238786
	P40121-2	CAPG	-0.360815	-0.16116	-0.433191	-0.238786
	P52907	CAPZA1	-0.360815	-0.16116	-0.433191	-0.238786
	O75909	CCNK	-0.360815	-0.16116	-0.433191	-0.238786
	Q99459	CDC5L	-0.360815	-0.16116	-0.433191	-0.238786
	Q07065	CKAP4	-0.360815	-0.16116	-0.433191	-0.238786
	Q9UDT6-2	CLIP2	-0.360815	-0.16116	-0.433191	-0.238786
	E9PJF4	CLNS1A	-0.360815	-0.16116	-0.433191	-0.238786
	I3L2B0	CLUH	-0.360815	-0.16116	-0.433191	-0.238786
	O95628-5	CNOT4	-0.360815	-0.16116	-0.433191	-0.238786
	Q8NBJ5	COLGALT1	-0.360815	-0.16116	-0.433191	-0.238786
	Q9UNS2	COPS3	-0.360815	-0.16116	-0.433191	-0.238786
	P21291	CSRP1	-0.360815	-0.16116	-0.433191	-0.238786
	Q12996	CSTF3	-0.360815	-0.16116	-0.433191	-0.238786
	Q13618-2	CUL3	-0.360815	-0.16116	-0.433191	-0.238786
	Q13619	CUL4A	-0.360815	-0.16116	-0.433191	-0.238786
	Q13620-3	CUL4B	-0.360815	-0.16116	-0.433191	-0.238786
	Q6UX04	CWC27	-0.360815	-0.16116	-0.433191	-0.238786
	Q9GZR7-2	DDX24	-0.360815	-0.16116	-0.433191	-0.238786
	O60231	DHX16	-0.360815	-0.16116	-0.433191	-0.238786
	Q96EY1-2	DNAJA3	-0.360815	-0.16116	-0.433191	-0.238786
	E7EMB6	DNPEP	-0.360815	-0.16116	-0.433191	-0.238786
	Q92785	DPF2	-0.360815	-0.16116	-0.433191	-0.238786
	Q14919	DRAP1	-0.360815	-0.16116	-0.433191	-0.238786
	P19525-2	EIF2AK2	-0.360815	-0.16116	-0.433191	-0.238786
	H0YJS4	EIF2S1	-0.360815	-0.16116	-0.433191	-0.238786
	P41091	EIF2S3	-0.360815	-0.16116	-0.433191	-0.238786
	P55884	EIF3B	-0.360815	-0.16116	-0.433191	-0.238786
	O75821	EIF3G	-0.360815	-0.16116	-0.433191	-0.238786
	K7ES31	EIF3K	-0.360815	-0.16116	-0.433191	-0.238786
	Q9UBC2-4	EPS15L1	-0.360815	-0.16116	-0.433191	-0.238786
	Q12929	EPS8	-0.360815	-0.16116	-0.433191	-0.238786
	D6RIY6	EXOSC9	-0.360815	-0.16116	-0.433191	-0.238786
	C9JEG3	EXTL2	-0.360815	-0.16116	-0.433191	-0.238786
	Q9NZB2-2	FAM120A	-0.360815	-0.16116	-0.433191	-0.238786
	M0R0P1	FBL	-0.360815	-0.16116	-0.433191	-0.238786
	P51114-2	FXR1	-0.360815	-0.16116	-0.433191	-0.238786
	Q6Y7W6-4	GIGYF2	-0.360815	-0.16116	-0.433191	-0.238786
	O94925-3	GLS	-0.360815	-0.16116	-0.433191	-0.238786
	Q9P0R6	GSKIP	-0.360815	-0.16116	-0.433191	-0.238786
	P46976-2	GYG1	-0.360815	-0.16116	-0.433191	-0.238786
	P49590-2	HARS2	-0.360815	-0.16116	-0.433191	-0.238786
	A0A024R4E5	HDLBP	-0.360815	-0.16116	-0.433191	-0.238786
	Q9ULT8	HECTD1	-0.360815	-0.16116	-0.433191	-0.238786
	P19367-4	HK1	-0.360815	-0.16116	-0.433191	-0.238786
	P51659	HSD17B4	-0.360815	-0.16116	-0.433191	-0.238786
	Q9NSE4	IARS2	-0.360815	-0.16116	-0.433191	-0.238786
	H0YL72	IDH3A	-0.360815	-0.16116	-0.433191	-0.238786
	Q9NX62	IMPAD1	-0.360815	-0.16116	-0.433191	-0.238786
	P20839	IMPDH1	-0.360815	-0.16116	-0.433191	-0.238786
	P05556	ITGB1	-0.360815	-0.16116	-0.433191	-0.238786
	Q7Z7F0-3	KIAA0907	-0.360815	-0.16116	-0.433191	-0.238786
	Q1ED39	KNOP1	-0.360815	-0.16116	-0.433191	-0.238786
	O00505	KPNA3	-0.360815	-0.16116	-0.433191	-0.238786
	E9PBF6	LMNB1	-0.360815	-0.16116	-0.433191	-0.238786
	Q03252	LMNB2	-0.360815	-0.16116	-0.433191	-0.238786
	F5H6P7	MAGOHB	-0.360815	-0.16116	-0.433191	-0.238786
	Q02750-2	MAP2K1	-0.360815	-0.16116	-0.433191	-0.238786
	P56192-2	MARS	-0.360815	-0.16116	-0.433191	-0.238786
	P43121	MCAM	-0.360815	-0.16116	-0.433191	-0.238786
	P25205	MCM3	-0.360815	-0.16116	-0.433191	-0.238786
	Q9Y316-2	MEMO1	-0.360815	-0.16116	-0.433191	-0.238786
	P46013-2	MKI67	-0.360815	-0.16116	-0.433191	-0.238786
	M0QXF7	MYDGF	-0.360815	-0.16116	-0.433191	-0.238786
	F8WBF9	NDRG3	-0.360815	-0.16116	-0.433191	-0.238786
	Q0ZGT2-4	NEXN	-0.360815	-0.16116	-0.433191	-0.238786
	Q8NBF2	NHLRC2	-0.360815	-0.16116	-0.433191	-0.238786
	Q9GZT8-2	NIF3L1	-0.360815	-0.16116	-0.433191	-0.238786
	Q9UKK9	NUDT5	-0.360815	-0.16116	-0.433191	-0.238786
	P49790	NUP153	-0.360815	-0.16116	-0.433191	-0.238786
	Q8NFH4	NUP37	-0.360815	-0.16116	-0.433191	-0.238786
	P52948-4	NUP98	-0.360815	-0.16116	-0.433191	-0.238786
	A0A0A0MTR2	OGFOD1	-0.360815	-0.16116	-0.433191	-0.238786
	Q9NTK5	OLA1	-0.360815	-0.16116	-0.433191	-0.238786
	A0A024QZ42	PDCD6	-0.360815	-0.16116	-0.433191	-0.238786
	Q86TG7-2	PEG10	-0.360815	-0.16116	-0.433191	-0.238786
	A0A0A0MSW4	PITPNB	-0.360815	-0.16116	-0.433191	-0.238786
	Q14651	PLS1	-0.360815	-0.16116	-0.433191	-0.238786
	Q08752	PPID	-0.360815	-0.16116	-0.433191	-0.238786
	C9JQD4	PPIH	-0.360815	-0.16116	-0.433191	-0.238786
	Q9H2H8	PPIL3	-0.360815	-0.16116	-0.433191	-0.238786
	E5RG77	PROSC	-0.360815	-0.16116	-0.433191	-0.238786
	H0YMZ1	PSMA4	-0.360815	-0.16116	-0.433191	-0.238786
	O00232	PSMD12	-0.360815	-0.16116	-0.433191	-0.238786
	P49023-2	PXN	-0.360815	-0.16116	-0.433191	-0.238786
	P54725-2	RAD23A	-0.360815	-0.16116	-0.433191	-0.238786
	J3KPK3	RBMY1E	-0.360815	-0.16116	-0.433191	-0.238786
	P84095	RHOG	-0.360815	-0.16116	-0.433191	-0.238786
	Q9H6T3-3	RPAP3	-0.360815	-0.16116	-0.433191	-0.238786
	P62906	RPL10A	-0.360815	-0.16116	-0.433191	-0.238786
	M0R0P7	RPL18A	-0.360815	-0.16116	-0.433191	-0.238786
	H3BM89	RPL4	-0.360815	-0.16116	-0.433191	-0.238786
	M0R2L9	RPS19	-0.360815	-0.16116	-0.433191	-0.238786
	P39019	RPS19	-0.360815	-0.16116	-0.433191	-0.238786
	P62857	RPS28	-0.360815	-0.16116	-0.433191	-0.238786
	D6RAT0	RPS3A	-0.360815	-0.16116	-0.433191	-0.238786
	P62701	RPS4X	-0.360815	-0.16116	-0.433191	-0.238786
	Q7L523	RRAGA	-0.360815	-0.16116	-0.433191	-0.238786
	D6RFM5	SDHA	-0.360815	-0.16116	-0.433191	-0.238786
	Q8WTS6	SETD7	-0.360815	-0.16116	-0.433191	-0.238786
	Q9Y3B4	SF3B6	-0.360815	-0.16116	-0.433191	-0.238786
	Q9Y371	SH3GLB1	-0.360815	-0.16116	-0.433191	-0.238786
	Q9P270	SLAIN2	-0.360815	-0.16116	-0.433191	-0.238786
	Q15758	SLC1A5	-0.360815	-0.16116	-0.433191	-0.238786
	P04920-2	SLC4A2	-0.360815	-0.16116	-0.433191	-0.238786
	P51532-5	SMARCA4	-0.360815	-0.16116	-0.433191	-0.238786
	P52788-2	SMS	-0.360815	-0.16116	-0.433191	-0.238786
	Q2TAY7	SMU1	-0.360815	-0.16116	-0.433191	-0.238786
	Q8TAD8	SNIP1	-0.360815	-0.16116	-0.433191	-0.238786
	P08621-3	SNRNP70	-0.360815	-0.16116	-0.433191	-0.238786
	A0A075B7B5	SRGAP2	-0.360815	-0.16116	-0.433191	-0.238786
	B1AJQ6	STX12	-0.360815	-0.16116	-0.433191	-0.238786
	E5RHG8	TCEB1	-0.360815	-0.16116	-0.433191	-0.238786
	O60220	TIMM8A	-0.360815	-0.16116	-0.433191	-0.238786
	O94842-3	TOX4	-0.360815	-0.16116	-0.433191	-0.238786
	Q13595-2	TRA2A	-0.360815	-0.16116	-0.433191	-0.238786
	Q99816	TSG101	-0.360815	-0.16116	-0.433191	-0.238786
	O95801	TTC4	-0.360815	-0.16116	-0.433191	-0.238786
	H0YDR3	TTC9C	-0.360815	-0.16116	-0.433191	-0.238786
	P68036	UBE2L3	-0.360815	-0.16116	-0.433191	-0.238786
	A0A0D9SG77	UBE3A	-0.360815	-0.16116	-0.433191	-0.238786
	P11441	UBL4A	-0.360815	-0.16116	-0.433191	-0.238786
	Q9Y3C8	UFC1	-0.360815	-0.16116	-0.433191	-0.238786
	Q99536	VAT1	-0.360815	-0.16116	-0.433191	-0.238786
	O75351	VPS4B	-0.360815	-0.16116	-0.433191	-0.238786
	Q9NP79-2	VTA1	-0.360815	-0.16116	-0.433191	-0.238786
	Q9BQA1	WDR77	-0.360815	-0.16116	-0.433191	-0.238786
	Q8TF74	WIPF2	-0.360815	-0.16116	-0.433191	-0.238786
	Q9NQW7-2	XPNPEP1	-0.360815	-0.16116	-0.433191	-0.238786
	Q9NQH7-2	XPNPEP3	-0.360815	-0.16116	-0.433191	-0.238786
	P62699	YPEL5	-0.360815	-0.16116	-0.433191	-0.238786
	O75882-3	ATRN	0.204033	-0.682121	-0.433191	-0.238786
	Q9HBT6	CDH20	0.204033	-0.682121	-0.433191	-0.238786
	P53634	CTSC	0.204033	-0.682121	-0.433191	-0.238786
	C9JYS6	EGFR	0.204033	-0.682121	-0.433191	-0.238786
	O43155	FLRT2	0.204033	-0.682121	-0.433191	-0.238786
	E7EQ29	GLB1	0.204033	-0.682121	-0.433191	-0.238786
	O14792	HS3ST1	0.204033	-0.682121	-0.433191	-0.238786
	Q16270-2	IGFBP7	0.204033	-0.682121	-0.433191	-0.238786
	Q8IZU9-2	KIRREL3	0.204033	-0.682121	-0.433191	-0.238786
	Q08397	LOXL1	0.204033	-0.682121	-0.433191	-0.238786
	O00754-2	MAN2B1	0.204033	-0.682121	-0.433191	-0.238786
	O00462	MANBA	0.204033	-0.682121	-0.433191	-0.238786
	H7C0F8	MST1	0.204033	-0.682121	-0.433191	-0.238786
	K7EIG3	NOTUM	0.204033	-0.682121	-0.433191	-0.238786
	B4E321	OS9	0.204033	-0.682121	-0.433191	-0.238786
	D6REQ6	RNASET2	0.204033	-0.682121	-0.433191	-0.238786
	Q8NBZ7-3	UXS1	0.204033	-0.682121	-0.433191	-0.238786
	C9JWK7	AMY2B	-0.0783911	-0.682121	-0.13329	-0.238786
	P02649	APOE	-0.0783911	-0.682121	-0.13329	-0.238786
	A6QRJ1	ATP6AP1	-0.0783911	-0.682121	-0.13329	-0.238786
	P05060	CHGB	-0.0783911	-0.682121	-0.13329	-0.238786
	Q9HAV5	EDA2R	-0.0783911	-0.682121	-0.13329	-0.238786
	Q495W5-2	FUT11	-0.0783911	-0.682121	-0.13329	-0.238786
	Q9H492	MAP1LC3A	-0.0783911	-0.682121	-0.13329	-0.238786
	A3KFI2	NBL1	-0.0783911	-0.682121	-0.13329	-0.238786
	Q99983	OMD	-0.0783911	-0.682121	-0.13329	-0.238786
	Q9Y5H3-2	PCDHGA10	-0.0783911	-0.682121	-0.13329	-0.238786
	Q15223-3	PVRL1	-0.0783911	-0.682121	-0.13329	-0.238786
	E9PR14	SAA2	-0.0783911	-0.682121	-0.13329	-0.238786
	H0YLW3	BMP4	-0.360815	-0.682121	0.166612	-0.238786
	O60911	CTSV	-0.360815	-0.682121	0.166612	-0.238786
	K7EIV2	DOHH	-0.360815	-0.682121	0.166612	-0.238786
	Q9UBX5	FBLN5	-0.360815	-0.682121	0.166612	-0.238786
	Q86YZ3	HRNR	-0.360815	-0.682121	0.166612	-0.238786
	P11717	IGF2R	-0.360815	-0.682121	0.166612	-0.238786
	O75054	IGSF3	-0.360815	-0.682121	0.166612	-0.238786
	P51511	MMP15	-0.360815	-0.682121	0.166612	-0.238786
	P55058-3	PLTP	-0.360815	-0.682121	0.166612	-0.238786
	E9PEH6	SGCE	-0.360815	-0.682121	0.166612	-0.238786
	O60888-3	CUTA	-0.0783911	-0.334814	-0.433191	-0.238786
	P10253	GAA	-0.0783911	-0.334814	-0.433191	-0.238786
	H3BS10	HEXA	-0.0783911	-0.334814	-0.433191	-0.238786
	E7EPJ2	ITSN2	-0.0783911	-0.334814	-0.433191	-0.238786
	Q96J84	KIRREL	-0.0783911	-0.334814	-0.433191	-0.238786
	Q9P2B2	PTGFRN	-0.0783911	-0.334814	-0.433191	-0.238786
	Q9NVN3-4	RIC8B	-0.0783911	-0.334814	-0.433191	-0.238786
	B4DWR3	VBP1	-0.0783911	-0.334814	-0.433191	-0.238786
	P55265-5	ADAR	-0.360815	-0.334814	-0.13329	-0.238786
	F8VR50	ARPC3	-0.360815	-0.334814	-0.13329	-0.238786
	H7C152	ATG9A	-0.360815	-0.334814	-0.13329	-0.238786
	P30043	BLVRB	-0.360815	-0.334814	-0.13329	-0.238786
	P62158	CALM1	-0.360815	-0.334814	-0.13329	-0.238786
	Q9H444	CHMP4B	-0.360815	-0.334814	-0.13329	-0.238786
	O75534-2	CSDE1	-0.360815	-0.334814	-0.13329	-0.238786
	C9JFR7	CYCS	-0.360815	-0.334814	-0.13329	-0.238786
	O75063	FAM20B	-0.360815	-0.334814	-0.13329	-0.238786
	B0S8I6	FAM50A	-0.360815	-0.334814	-0.13329	-0.238786
	Q06828	FMOD	-0.360815	-0.334814	-0.13329	-0.238786
	Q9Y5P6	GMPPB	-0.360815	-0.334814	-0.13329	-0.238786
	Q14344	GNA13	-0.360815	-0.334814	-0.13329	-0.238786
	P08754	GNAI3	-0.360815	-0.334814	-0.13329	-0.238786
	O14929-2	HAT1	-0.360815	-0.334814	-0.13329	-0.238786
	H3BMU1	IST1	-0.360815	-0.334814	-0.13329	-0.238786
	P05412	JUN	-0.360815	-0.334814	-0.13329	-0.238786
	Q71RC2-5	LARP4	-0.360815	-0.334814	-0.13329	-0.238786
	Q9Y333	LSM2	-0.360815	-0.334814	-0.13329	-0.238786
	U3KQK1	LSM4	-0.360815	-0.334814	-0.13329	-0.238786
	O95205	MBLL	-0.360815	-0.334814	-0.13329	-0.238786
	P53582	METAP1	-0.360815	-0.334814	-0.13329	-0.238786
	C9J050	PCYT1A	-0.360815	-0.334814	-0.13329	-0.238786
	O43660	PLRG1	-0.360815	-0.334814	-0.13329	-0.238786
	P25788-2	PSMA3	-0.360815	-0.334814	-0.13329	-0.238786
	O00487	PSMD14	-0.360815	-0.334814	-0.13329	-0.238786
	F5H5U6	QKI	-0.360815	-0.334814	-0.13329	-0.238786
	H3BMH2	RAB11A	-0.360815	-0.334814	-0.13329	-0.238786
	P49756	RBM25	-0.360815	-0.334814	-0.13329	-0.238786
	P61586	RHOA	-0.360815	-0.334814	-0.13329	-0.238786
	A6NKB8	RNPEP	-0.360815	-0.334814	-0.13329	-0.238786
	B5MC59	RPA3	-0.360815	-0.334814	-0.13329	-0.238786
	C9J9T0	RPE	-0.360815	-0.334814	-0.13329	-0.238786
	P09234	SNRPC	-0.360815	-0.334814	-0.13329	-0.238786
	O60493	SNX3	-0.360815	-0.334814	-0.13329	-0.238786
	H0YIB4	SRSF9	-0.360815	-0.334814	-0.13329	-0.238786
	Q9NQZ5	STARD7	-0.360815	-0.334814	-0.13329	-0.238786
	Q9NYB0	TERF2IP	-0.360815	-0.334814	-0.13329	-0.238786
	Q8WUH6	TMEM263	-0.360815	-0.334814	-0.13329	-0.238786
	P15374	UCHL3	-0.360815	-0.334814	-0.13329	-0.238786
	P50552	VASP	-0.360815	-0.334814	-0.13329	-0.238786
	O76024	WFS1	-0.360815	-0.334814	-0.13329	-0.238786
	M0QY97	ZC3H4	-0.360815	-0.334814	-0.13329	-0.238786
	Q96B54	ZNF428	-0.360815	-0.334814	-0.13329	-0.238786
	Q969S3	ZNF622	-0.360815	-0.334814	-0.13329	-0.238786
	H0YA55	ALB	0.768882	0.0124936	1.06632	0.641761
	P61221	ABCE1	-0.360815	0.0124936	-0.433191	-0.238786
	P61160	ACTR2	-0.360815	0.0124936	-0.433191	-0.238786
	O43865-2	AHCYL1	-0.360815	0.0124936	-0.433191	-0.238786
	Q15389-2	ANGPT1	-0.360815	0.0124936	-0.433191	-0.238786
	E9PDP5	ANKHD1	-0.360815	0.0124936	-0.433191	-0.238786
	Q92688-2	ANP32B	-0.360815	0.0124936	-0.433191	-0.238786
	Q07960	ARHGAP1	-0.360815	0.0124936	-0.433191	-0.238786
	F8WDD7	ARPC4	-0.360815	0.0124936	-0.433191	-0.238786
	P05023-3	ATP1A1	-0.360815	0.0124936	-0.433191	-0.238786
	Q9UBB4	ATXN10	-0.360815	0.0124936	-0.433191	-0.238786
	Q9NWV4	C1orf123	-0.360815	0.0124936	-0.433191	-0.238786
	K7EQ02	DAZAP1	-0.360815	0.0124936	-0.433191	-0.238786
	B4DDD6	DBNL	-0.360815	0.0124936	-0.433191	-0.238786
	Q9BUQ8	DDX23	-0.360815	0.0124936	-0.433191	-0.238786
	B7Z6D5	DDX27	-0.360815	0.0124936	-0.433191	-0.238786
	Q5VYK3	ECM29	-0.360815	0.0124936	-0.433191	-0.238786
	Q6P2E9-2	EDC4	-0.360815	0.0124936	-0.433191	-0.238786
	P20042	EIF2S2	-0.360815	0.0124936	-0.433191	-0.238786
	P60228	EIF3E	-0.360815	0.0124936	-0.433191	-0.238786
	Q7L2H7	EIF3M	-0.360815	0.0124936	-0.433191	-0.238786
	P56537	EIF6	-0.360815	0.0124936	-0.433191	-0.238786
	H0YL12	ETFA	-0.360815	0.0124936	-0.433191	-0.238786
	H0YJ34	FERMT2	-0.360815	0.0124936	-0.433191	-0.238786
	A8MQB8	FMR1	-0.360815	0.0124936	-0.433191	-0.238786
	P22102	GART	-0.360815	0.0124936	-0.433191	-0.238786
	Q06210-2	GFPT1	-0.360815	0.0124936	-0.433191	-0.238786
	O76003	GLRX3	-0.360815	0.0124936	-0.433191	-0.238786
	P51610-2	HCFC1	-0.360815	0.0124936	-0.433191	-0.238786
	B1AHA8	HMOX1	-0.360815	0.0124936	-0.433191	-0.238786
	O75874	IDH1	-0.360815	0.0124936	-0.433191	-0.238786
	P78318	IGBP1	-0.360815	0.0124936	-0.433191	-0.238786
	A0A087X0G7	IKBKG	-0.360815	0.0124936	-0.433191	-0.238786
	O00629	KPNA4	-0.360815	0.0124936	-0.433191	-0.238786
	P49257	LMAN1	-0.360815	0.0124936	-0.433191	-0.238786
	P33991	MCM4	-0.360815	0.0124936	-0.433191	-0.238786
	P50579	METAP2	-0.360815	0.0124936	-0.433191	-0.238786
	P03956	MMP1	-0.360815	0.0124936	-0.433191	-0.238786
	J3KSW8	MPRIP	-0.360815	0.0124936	-0.433191	-0.238786
	Q86X76-2	NIT1	-0.360815	0.0124936	-0.433191	-0.238786
	Q9UNZ2-4	NSFL1C	-0.360815	0.0124936	-0.433191	-0.238786
	Q14123-2	PDE1C	-0.360815	0.0124936	-0.433191	-0.238786
	Q99471	PFDN5	-0.360815	0.0124936	-0.433191	-0.238786
	Q5JRX3	PITRM1	-0.360815	0.0124936	-0.433191	-0.238786
	Q96PV4	PNMA5	-0.360815	0.0124936	-0.433191	-0.238786
	Q9NVS9-3	PNPO	-0.360815	0.0124936	-0.433191	-0.238786
	P16435	POR	-0.360815	0.0124936	-0.433191	-0.238786
	P11908	PRPS2	-0.360815	0.0124936	-0.433191	-0.238786
	P25787	PSMA2	-0.360815	0.0124936	-0.433191	-0.238786
	P28070	PSMB4	-0.360815	0.0124936	-0.433191	-0.238786
	Q9H3S7	PTPN23	-0.360815	0.0124936	-0.433191	-0.238786
	Q9UL25	RAB21	-0.360815	0.0124936	-0.433191	-0.238786
	P52306	RAP1GDS1	-0.360815	0.0124936	-0.433191	-0.238786
	H0YG54	REXO2	-0.360815	0.0124936	-0.433191	-0.238786
	Q06587	RING1	-0.360815	0.0124936	-0.433191	-0.238786
	P46777	RPL5	-0.360815	0.0124936	-0.433191	-0.238786
	Q15050	RRS1	-0.360815	0.0124936	-0.433191	-0.238786
	Q96T51-2	RUFY1	-0.360815	0.0124936	-0.433191	-0.238786
	Q9Y230	RUVBL2	-0.360815	0.0124936	-0.433191	-0.238786
	Q14151	SAFB2	-0.360815	0.0124936	-0.433191	-0.238786
	P22307-6	SCP2	-0.360815	0.0124936	-0.433191	-0.238786
	O95487-2	SEC24B	-0.360815	0.0124936	-0.433191	-0.238786
	K7EIU8	SMAD4	-0.360815	0.0124936	-0.433191	-0.238786
	Q92922	SMARCC1	-0.360815	0.0124936	-0.433191	-0.238786
	J3QKS7	SMARCE1	-0.360815	0.0124936	-0.433191	-0.238786
	P09012	SNRPA	-0.360815	0.0124936	-0.433191	-0.238786
	O15400-2	STX7	-0.360815	0.0124936	-0.433191	-0.238786
	Q9UDY2-4	TJP2	-0.360815	0.0124936	-0.433191	-0.238786
	Q04727-2	TLE4	-0.360815	0.0124936	-0.433191	-0.238786
	Q9UBT2	UBA2	-0.360815	0.0124936	-0.433191	-0.238786
	Q5T4S7-3	UBR4	-0.360815	0.0124936	-0.433191	-0.238786
	Q92900-2	UPF1	-0.360815	0.0124936	-0.433191	-0.238786
	A6NJA2	USP14	-0.360815	0.0124936	-0.433191	-0.238786
	Q9H7D7-2	WDR26	-0.360815	0.0124936	-0.433191	-0.238786
	A0A087X1S2	YBX1	-0.360815	0.0124936	-0.433191	-0.238786
	O15498-2	YKT6	-0.360815	0.0124936	-0.433191	-0.238786
	Q86U90	YRDC	-0.360815	0.0124936	-0.433191	-0.238786
	Q8NHG8	ZNRF2	-0.360815	0.0124936	-0.433191	-0.238786
	Q96RR4-6	CAMKK2	0.204033	-0.508467	-0.433191	-0.238786
	P00751-2	CFB	0.204033	-0.508467	-0.433191	-0.238786
	P11362-6	FGFR1	0.204033	-0.508467	-0.433191	-0.238786
	Q8N441	FGFRL1	0.204033	-0.508467	-0.433191	-0.238786
	P01137	TGFB1	0.204033	-0.508467	-0.433191	-0.238786
	P20618	PSMB1	0.486458	0.359801	1.06632	0.641761
	P61769	B2M	-0.0783911	-0.508467	-0.13329	-0.238786
	A0A087WWW9	BCL10	-0.0783911	-0.508467	-0.13329	-0.238786
	Q5T532	BLZF1	-0.0783911	-0.508467	-0.13329	-0.238786
	F8VR42	CCDC65	-0.0783911	-0.508467	-0.13329	-0.238786
	A0A087X0I2	CFI	-0.0783911	-0.508467	-0.13329	-0.238786
	Q5T1J5	CHCHD2P9	-0.0783911	-0.508467	-0.13329	-0.238786
	Q03692	COL10A1	-0.0783911	-0.508467	-0.13329	-0.238786
	B1AP58	CPN1	-0.0783911	-0.508467	-0.13329	-0.238786
	Q5VZR0	GLIPR2	-0.0783911	-0.508467	-0.13329	-0.238786
	K7EMV3	H3F3B	-0.0783911	-0.508467	-0.13329	-0.238786
	P05019-3	IGF1	-0.0783911	-0.508467	-0.13329	-0.238786
	O15479	MAGEB2	-0.0783911	-0.508467	-0.13329	-0.238786
	A0A024RCL3	MICA	-0.0783911	-0.508467	-0.13329	-0.238786
	P40261	NNMT	-0.0783911	-0.508467	-0.13329	-0.238786
	P68402-3	PAFAH1B2	-0.0783911	-0.508467	-0.13329	-0.238786
	E9PE96	PCLO	-0.0783911	-0.508467	-0.13329	-0.238786
	P00747	PLG	-0.0783911	-0.508467	-0.13329	-0.238786
	P45877	PPIC	-0.0783911	-0.508467	-0.13329	-0.238786
	P28072	PSMB6	-0.0783911	-0.508467	-0.13329	-0.238786
	Q86X91	PTK7	-0.0783911	-0.508467	-0.13329	-0.238786
	P61106	RAB14	-0.0783911	-0.508467	-0.13329	-0.238786
	Q9Y5S9-2	RBM8A	-0.0783911	-0.508467	-0.13329	-0.238786
	Q15493	RGN	-0.0783911	-0.508467	-0.13329	-0.238786
	Q8TCE1	SERPINC1	-0.0783911	-0.508467	-0.13329	-0.238786
	C9JMH6	SERPINF2	-0.0783911	-0.508467	-0.13329	-0.238786
	I3L1G4	SHBG	-0.0783911	-0.508467	-0.13329	-0.238786
	A0RZB6	SIL1	-0.0783911	-0.508467	-0.13329	-0.238786
	Q01650	SLC7A5	-0.0783911	-0.508467	-0.13329	-0.238786
	P61956-2	SUMO2	-0.0783911	-0.508467	-0.13329	-0.238786
	H7C5E8	TF	-0.0783911	-0.508467	-0.13329	-0.238786
	J3QS03	TWSG1	-0.0783911	-0.508467	-0.13329	-0.238786
	D6RAW0	UBE2D3	-0.0783911	-0.508467	-0.13329	-0.238786
	H0YBI8	VEGFA	-0.0783911	-0.508467	-0.13329	-0.238786
	Q8TE58	ADAMTS15	-0.360815	-0.508467	0.166612	-0.238786
	Q52LJ0	FAM98B	-0.360815	-0.508467	0.166612	-0.238786
	B4DEY6	LMCD1	-0.360815	-0.508467	0.166612	-0.238786
	Q9BQ04	RBM4B	-0.360815	-0.508467	0.166612	-0.238786
	P26447	S100A4	-0.360815	-0.508467	0.166612	-0.238786
	P10646	TFPI	-0.360815	-0.508467	0.166612	-0.238786
	P98155-2	VLDLR	-0.360815	-0.508467	0.166612	-0.238786
	A0A087WYE6	ZMIZ1	-0.360815	-0.508467	0.166612	-0.238786
	Q12904	AIMP1	-0.0783911	-0.16116	-0.433191	-0.238786
	S4R3N1	HSPE1-MOB4	-0.0783911	-0.16116	-0.433191	-0.238786
	P10644	PRKAR1A	-0.0783911	-0.16116	-0.433191	-0.238786
	Q99574	SERPINI1	-0.0783911	-0.16116	-0.433191	-0.238786
	Q9Y312	AAR2	-0.360815	-0.16116	-0.13329	-0.238786
	Q8IVF2-3	AHNAK2	-0.360815	-0.16116	-0.13329	-0.238786
	J3KRE2	ARHGDIA	-0.360815	-0.16116	-0.13329	-0.238786
	P22681	CBL	-0.360815	-0.16116	-0.13329	-0.238786
	J3KS05	CBX1	-0.360815	-0.16116	-0.13329	-0.238786
	P45973	CBX5	-0.360815	-0.16116	-0.13329	-0.238786
	P46109	CRKL	-0.360815	-0.16116	-0.13329	-0.238786
	Q8IUD2-4	ERC1	-0.360815	-0.16116	-0.13329	-0.238786
	P10768	ESD	-0.360815	-0.16116	-0.13329	-0.238786
	P63096	GNAI1	-0.360815	-0.16116	-0.13329	-0.238786
	Q9HAV0	GNB4	-0.360815	-0.16116	-0.13329	-0.238786
	H3BPK3	HAGH	-0.360815	-0.16116	-0.13329	-0.238786
	P51991-2	HNRNPA3	-0.360815	-0.16116	-0.13329	-0.238786
	Q9UPY8-2	MAPRE3	-0.360815	-0.16116	-0.13329	-0.238786
	Q9UPY8	MAPRE3	-0.360815	-0.16116	-0.13329	-0.238786
	P43243	MATR3	-0.360815	-0.16116	-0.13329	-0.238786
	P55769	NHP2L1	-0.360815	-0.16116	-0.13329	-0.238786
	P01111	NRAS	-0.360815	-0.16116	-0.13329	-0.238786
	P00491	PNP	-0.360815	-0.16116	-0.13329	-0.238786
	Q9Y508	RNF114	-0.360815	-0.16116	-0.13329	-0.238786
	P30050	RPL12	-0.360815	-0.16116	-0.13329	-0.238786
	J3QR09	RPL19	-0.360815	-0.16116	-0.13329	-0.238786
	P61353	RPL27	-0.360815	-0.16116	-0.13329	-0.238786
	C9J9K3	RPSA	-0.360815	-0.16116	-0.13329	-0.238786
	Q15424-2	SAFB	-0.360815	-0.16116	-0.13329	-0.238786
	Q15428	SF3A2	-0.360815	-0.16116	-0.13329	-0.238786
	C9J0K6	SRI	-0.360815	-0.16116	-0.13329	-0.238786
	P37108	SRP14	-0.360815	-0.16116	-0.13329	-0.238786
	Q7L7X3	TAOK1	-0.360815	-0.16116	-0.13329	-0.238786
	K7EP46	THOP1	-0.360815	-0.16116	-0.13329	-0.238786
	A0A0D9SG71	UBE2A	-0.360815	-0.16116	-0.13329	-0.238786
	O75973	C1QL1	0.486458	-0.682121	-0.433191	-0.238786
	P20783	NTF3	0.486458	-0.682121	-0.433191	-0.238786
	M0R0B3	PSG4	0.486458	-0.682121	-0.433191	-0.238786
	I3L1J2	CDH5	0.204033	-0.682121	-0.13329	-0.238786
	Q9HCU4	CELSR2	0.204033	-0.682121	-0.13329	-0.238786
	P09603	CSF1	0.204033	-0.682121	-0.13329	-0.238786
	B1AHM4	FBLN1	0.204033	-0.682121	-0.13329	-0.238786
	O60243	HS6ST1	0.204033	-0.682121	-0.13329	-0.238786
	C9JT28	IL1RAP	0.204033	-0.682121	-0.13329	-0.238786
	E9PR90	LAYN	0.204033	-0.682121	-0.13329	-0.238786
	M0QZH0	RCN3	0.204033	-0.682121	-0.13329	-0.238786
	Q7Z7H5-3	TMED4	0.204033	-0.682121	-0.13329	-0.238786
	P01019	AGT	-0.360815	0.186147	-0.433191	-0.238786
	O75179-6	ANKRD17	-0.360815	0.186147	-0.433191	-0.238786
	Q9BZZ5-2	API5	-0.360815	0.186147	-0.433191	-0.238786
	P04632	CAPNS1	-0.360815	0.186147	-0.433191	-0.238786
	O14936-3	CASK	-0.360815	0.186147	-0.433191	-0.238786
	P49454	CENPF	-0.360815	0.186147	-0.433191	-0.238786
	P30622-2	CLIP1	-0.360815	0.186147	-0.433191	-0.238786
	P30085	CMPK1	-0.360815	0.186147	-0.433191	-0.238786
	P62633-8	CNBP	-0.360815	0.186147	-0.433191	-0.238786
	Q9BR76	CORO1B	-0.360815	0.186147	-0.433191	-0.238786
	Q16527	CSRP2	-0.360815	0.186147	-0.433191	-0.238786
	I3L0H8	DDX19A	-0.360815	0.186147	-0.433191	-0.238786
	F6WLT2	DDX39B	-0.360815	0.186147	-0.433191	-0.238786
	Q7L014	DDX46	-0.360815	0.186147	-0.433191	-0.238786
	P26196	DDX6	-0.360815	0.186147	-0.433191	-0.238786
	E7EWK3	DHX36	-0.360815	0.186147	-0.433191	-0.238786
	Q9UBP4	DKK3	-0.360815	0.186147	-0.433191	-0.238786
	P50570-2	DNM2	-0.360815	0.186147	-0.433191	-0.238786
	Q9Y262-2	EIF3L	-0.360815	0.186147	-0.433191	-0.238786
	A0A087WUT6	EIF5B	-0.360815	0.186147	-0.433191	-0.238786
	P62495-2	ETF1	-0.360815	0.186147	-0.433191	-0.238786
	Q9UNN5	FAF1	-0.360815	0.186147	-0.433191	-0.238786
	Q96ME1-4	FBXL18	-0.360815	0.186147	-0.433191	-0.238786
	Q8TEQ6	GEMIN5	-0.360815	0.186147	-0.433191	-0.238786
	Q14789-4	GOLGB1	-0.360815	0.186147	-0.433191	-0.238786
	Q92769-3	HDAC2	-0.360815	0.186147	-0.433191	-0.238786
	P00492	HPRT1	-0.360815	0.186147	-0.433191	-0.238786
	Q9P2J5-2	LARS	-0.360815	0.186147	-0.433191	-0.238786
	Q13126-4	MTAP	-0.360815	0.186147	-0.433191	-0.238786
	P41227	NAA10	-0.360815	0.186147	-0.433191	-0.238786
	Q09161	NCBP1	-0.360815	0.186147	-0.433191	-0.238786
	E9PBS1	PAICS	-0.360815	0.186147	-0.433191	-0.238786
	Q9NR12-2	PDLIM7	-0.360815	0.186147	-0.433191	-0.238786
	Q9NQP4	PFDN4	-0.360815	0.186147	-0.433191	-0.238786
	K7EN45	PIN1	-0.360815	0.186147	-0.433191	-0.238786
	O14974-4	PPP1R12A	-0.360815	0.186147	-0.433191	-0.238786
	P30044-2	PRDX5	-0.360815	0.186147	-0.433191	-0.238786
	Q06323	PSME1	-0.360815	0.186147	-0.433191	-0.238786
	K9J957	PSME3	-0.360815	0.186147	-0.433191	-0.238786
	P61019	RAB2A	-0.360815	0.186147	-0.433191	-0.238786
	P98175-4	RBM10	-0.360815	0.186147	-0.433191	-0.238786
	P46783	RPS10	-0.360815	0.186147	-0.433191	-0.238786
	E9PDM8	SEC24D	-0.360815	0.186147	-0.433191	-0.238786
	P35237	SERPINB6	-0.360815	0.186147	-0.433191	-0.238786
	O60271-4	SPAG9	-0.360815	0.186147	-0.433191	-0.238786
	Q92783-2	STAM	-0.360815	0.186147	-0.433191	-0.238786
	K7EK42	TBCB	-0.360815	0.186147	-0.433191	-0.238786
	P12270	TPR	-0.360815	0.186147	-0.433191	-0.238786
	Q99598	TSNAX	-0.360815	0.186147	-0.433191	-0.238786
	O95881	TXNDC12	-0.360815	0.186147	-0.433191	-0.238786
	P06132	UROD	-0.360815	0.186147	-0.433191	-0.238786
	O60763	USO1	-0.360815	0.186147	-0.433191	-0.238786
	Q9Y4E8-2	USP15	-0.360815	0.186147	-0.433191	-0.238786
	P26640	VARS	-0.360815	0.186147	-0.433191	-0.238786
	P56159-2	GFRA1	-0.0783911	-0.682121	0.166612	-0.238786
	Q9HBR1	SEMA3B	-0.0783911	-0.682121	0.166612	-0.238786
	F8WE86	TCN2	-0.0783911	-0.682121	0.166612	-0.238786
	P12643	BMP2	-0.360815	-0.682121	0.466514	-0.238786
	H7BXR3	SORBS2	-0.360815	-0.682121	0.466514	-0.238786
	E9PR44	CRYAB	0.204033	-0.334814	-0.433191	-0.238786
	H7BYX6	NCAM1	0.204033	-0.334814	-0.433191	-0.238786
	Q9HDC9	APMAP	-0.0783911	-0.334814	-0.13329	-0.238786
	P14854	COX6B1	-0.0783911	-0.334814	-0.13329	-0.238786
	Q9NZN4	EHD2	-0.0783911	-0.334814	-0.13329	-0.238786
	O94992	HEXIM1	-0.0783911	-0.334814	-0.13329	-0.238786
	P78559	MAP1A	-0.0783911	-0.334814	-0.13329	-0.238786
	H3BTL1	MAP1LC3B	-0.0783911	-0.334814	-0.13329	-0.238786
	D6RA77	PAIP2	-0.0783911	-0.334814	-0.13329	-0.238786
	Q9H2U2	PPA2	-0.0783911	-0.334814	-0.13329	-0.238786
	Q96M27	PRRC1	-0.0783911	-0.334814	-0.13329	-0.238786
	P20339-2	RAB5A	-0.0783911	-0.334814	-0.13329	-0.238786
	P63000	RAC1	-0.0783911	-0.334814	-0.13329	-0.238786
	J3QLE5	SNRPN	-0.0783911	-0.334814	-0.13329	-0.238786
	Q9UH65	SWAP70	-0.0783911	-0.334814	-0.13329	-0.238786
	K7ERI8	Uncharacterized	-0.0783911	-0.334814	-0.13329	-0.238786
	P35790-2	CHKA	-0.360815	-0.334814	0.166612	-0.238786
	P04899	GNAI2	-0.360815	-0.334814	0.166612	-0.238786
	K7ERP4	GPX4	-0.360815	-0.334814	0.166612	-0.238786
	P01112	HRAS	-0.360815	-0.334814	0.166612	-0.238786
	Q8WXF1-2	PSPC1	-0.360815	-0.334814	0.166612	-0.238786
	Q96PK6	RBM14	-0.360815	-0.334814	0.166612	-0.238786
	P61587	RND3	-0.360815	-0.334814	0.166612	-0.238786
	Q15654	TRIP6	-0.360815	-0.334814	0.166612	-0.238786
	E7EQR4	EZR	2.74585	2.09634	2.56583	2.40285
	F8W1R7	MYL6	0.486458	0.880762	0.766415	0.641761
	P08758	ANXA5	-0.0783911	0.0124936	-0.433191	-0.238786
	P17655	CAPN2	-0.0783911	0.0124936	-0.433191	-0.238786
	P24941	CDK2	-0.0783911	0.0124936	-0.433191	-0.238786
	Q5JRA6	MIA3	-0.0783911	0.0124936	-0.433191	-0.238786
	C9J0J7	PFN2	-0.0783911	0.0124936	-0.433191	-0.238786
	P14314-2	PRKCSH	-0.0783911	0.0124936	-0.433191	-0.238786
	Q15185-3	PTGES3	-0.0783911	0.0124936	-0.433191	-0.238786
	P12236	SLC25A6	-0.0783911	0.0124936	-0.433191	-0.238786
	K7EPJ1	UBE2S	-0.0783911	0.0124936	-0.433191	-0.238786
	C9J1Z8	ARF5	-0.360815	0.0124936	-0.13329	-0.238786
	P36405	ARL3	-0.360815	0.0124936	-0.13329	-0.238786
	G3V126	ATP6V1H	-0.360815	0.0124936	-0.13329	-0.238786
	Q9UQB8-3	BAIAP2	-0.360815	0.0124936	-0.13329	-0.238786
	Q14677	CLINT1	-0.360815	0.0124936	-0.13329	-0.238786
	P09496-2	CLTA	-0.360815	0.0124936	-0.13329	-0.238786
	O14964-2	HGS	-0.360815	0.0124936	-0.13329	-0.238786
	Q9NZL4	HSPBP1	-0.360815	0.0124936	-0.13329	-0.238786
	P13796	LCP1	-0.360815	0.0124936	-0.13329	-0.238786
	Q9H089	LSG1	-0.360815	0.0124936	-0.13329	-0.238786
	O95232	LUC7L3	-0.360815	0.0124936	-0.13329	-0.238786
	O60502-2	MGEA5	-0.360815	0.0124936	-0.13329	-0.238786
	Q13177	PAK2	-0.360815	0.0124936	-0.13329	-0.238786
	P29590-14	PML	-0.360815	0.0124936	-0.13329	-0.238786
	C9JIR6	PPM1B	-0.360815	0.0124936	-0.13329	-0.238786
	P48147	PREP	-0.360815	0.0124936	-0.13329	-0.238786
	P43686	PSMC4	-0.360815	0.0124936	-0.13329	-0.238786
	O43242	PSMD3	-0.360815	0.0124936	-0.13329	-0.238786
	P27694	RPA1	-0.360815	0.0124936	-0.13329	-0.238786
	Q5T760	SRSF11	-0.360815	0.0124936	-0.13329	-0.238786
	Q96A49	SYAP1	-0.360815	0.0124936	-0.13329	-0.238786
	Q9Y2W1	THRAP3	-0.360815	0.0124936	-0.13329	-0.238786
	Q15785	TOMM34	-0.360815	0.0124936	-0.13329	-0.238786
	P61081	UBE2M	-0.360815	0.0124936	-0.13329	-0.238786
	Q9BZM4	ULBP3	-0.360815	0.0124936	-0.13329	-0.238786
	Q9Y2W2	WBP11	-0.360815	0.0124936	-0.13329	-0.238786
	B4DFG2	WBP2	-0.360815	0.0124936	-0.13329	-0.238786
	A0A024R7W5	YTHDF3	-0.360815	0.0124936	-0.13329	-0.238786
	Q14517	FAT1	0.486458	-0.508467	-0.433191	-0.238786
	H7C3I1	ST13	0.768882	0.359801	1.06632	0.641761
	P30530-2	AXL	0.204033	-0.508467	-0.13329	-0.238786
	Q9Y287	ITM2B	0.204033	-0.508467	-0.13329	-0.238786
	Q07954	LRP1	0.204033	-0.508467	-0.13329	-0.238786
	Q04721	NOTCH2	0.204033	-0.508467	-0.13329	-0.238786
	O95084-2	PRSS23	0.204033	-0.508467	-0.13329	-0.238786
	Q9H0E2	TOLLIP	0.204033	-0.508467	-0.13329	-0.238786
	P35612-2	ADD2	-0.360815	0.359801	-0.433191	-0.238786
	P30520	ADSS	-0.360815	0.359801	-0.433191	-0.238786
	P49189	ALDH9A1	-0.360815	0.359801	-0.433191	-0.238786
	Q10567-2	AP1B1	-0.360815	0.359801	-0.433191	-0.238786
	O14497-2	ARID1A	-0.360815	0.359801	-0.433191	-0.238786
	Q9Y224	C14orf166	-0.360815	0.359801	-0.433191	-0.238786
	G3V153	CAPRIN1	-0.360815	0.359801	-0.433191	-0.238786
	Q86X55-1	CARM1	-0.360815	0.359801	-0.433191	-0.238786
	Q96KP4	CNDP2	-0.360815	0.359801	-0.433191	-0.238786
	A5YKK6-2	CNOT1	-0.360815	0.359801	-0.433191	-0.238786
	Q9BT78	COPS4	-0.360815	0.359801	-0.433191	-0.238786
	P32929	CTH	-0.360815	0.359801	-0.433191	-0.238786
	Q9NR30-2	DDX21	-0.360815	0.359801	-0.433191	-0.238786
	A0A0D9SFB3	DDX3X	-0.360815	0.359801	-0.433191	-0.238786
	O00429-3	DNM1L	-0.360815	0.359801	-0.433191	-0.238786
	Q08378-2	GOLGA3	-0.360815	0.359801	-0.433191	-0.238786
	Q9BUJ2-3	HNRNPUL1	-0.360815	0.359801	-0.433191	-0.238786
	H0Y4R1	IMPDH2	-0.360815	0.359801	-0.433191	-0.238786
	P43490	NAMPT	-0.360815	0.359801	-0.433191	-0.238786
	Q9BYT8	NLN	-0.360815	0.359801	-0.433191	-0.238786
	A0A087WYK8	NRD1	-0.360815	0.359801	-0.433191	-0.238786
	O43252	PAPSS1	-0.360815	0.359801	-0.433191	-0.238786
	Q9BVG4	PBDC1	-0.360815	0.359801	-0.433191	-0.238786
	Q9NR12	PDLIM7	-0.360815	0.359801	-0.433191	-0.238786
	O15067	PFAS	-0.360815	0.359801	-0.433191	-0.238786
	Q06203	PPAT	-0.360815	0.359801	-0.433191	-0.238786
	P67775	PPP2CA	-0.360815	0.359801	-0.433191	-0.238786
	F6WIT2	PPP2R4	-0.360815	0.359801	-0.433191	-0.238786
	P60891	PRPS1	-0.360815	0.359801	-0.433191	-0.238786
	H3BV80	RNPS1	-0.360815	0.359801	-0.433191	-0.238786
	Q9Y6Y8-2	SEC23IP	-0.360815	0.359801	-0.433191	-0.238786
	P42285	SKIV2L2	-0.360815	0.359801	-0.433191	-0.238786
	Q8TAQ2-2	SMARCC2	-0.360815	0.359801	-0.433191	-0.238786
	Q9BZK7	TBL1XR1	-0.360815	0.359801	-0.433191	-0.238786
	O14776-2	TCERG1	-0.360815	0.359801	-0.433191	-0.238786
	F8VNQ3	TENM2	-0.360815	0.359801	-0.433191	-0.238786
	Q16222-2	UAP1	-0.360815	0.359801	-0.433191	-0.238786
	Q9C0C9	UBE2O	-0.360815	0.359801	-0.433191	-0.238786
	P09936	UCHL1	-0.360815	0.359801	-0.433191	-0.238786
	Q9H0D6-2	XRN2	-0.360815	0.359801	-0.433191	-0.238786
	P02748	C9	-0.0783911	-0.508467	0.166612	-0.238786
	O75976	CPD	-0.0783911	-0.508467	0.166612	-0.238786
	P55795	HNRNPH2	-0.0783911	-0.508467	0.166612	-0.238786
	E9PJ29	OAF	-0.0783911	-0.508467	0.166612	-0.238786
	P04156-2	PRNP	-0.0783911	-0.508467	0.166612	-0.238786
	P62328	TMSB4X	-0.0783911	-0.508467	0.166612	-0.238786
	Q9BZM5	ULBP2	0.204033	-0.16116	-0.433191	-0.238786
	P49588	AARS	-0.0783911	-0.16116	-0.13329	-0.238786
	O00170	AIP	-0.0783911	-0.16116	-0.13329	-0.238786
	P67870	CSNK2B	-0.0783911	-0.16116	-0.13329	-0.238786
	P07108	DBI	-0.0783911	-0.16116	-0.13329	-0.238786
	Q5W0X3	FKBP1A	-0.0783911	-0.16116	-0.13329	-0.238786
	P22304	IDS	-0.0783911	-0.16116	-0.13329	-0.238786
	F8W1N5	NACA	-0.0783911	-0.16116	-0.13329	-0.238786
	Q8NHP8-2	PLBD2	-0.0783911	-0.16116	-0.13329	-0.238786
	Q15063-7	POSTN	-0.0783911	-0.16116	-0.13329	-0.238786
	C9JJ34	RANBP1	-0.0783911	-0.16116	-0.13329	-0.238786
	A0A075B7D9	TAF15	-0.0783911	-0.16116	-0.13329	-0.238786
	Q01085	TIAL1	-0.0783911	-0.16116	-0.13329	-0.238786
	P27695	APEX1	-0.360815	-0.16116	0.166612	-0.238786
	Q92747	ARPC1A	-0.360815	-0.16116	0.166612	-0.238786
	O15143	ARPC1B	-0.360815	-0.16116	0.166612	-0.238786
	Q8IWX8	CHERP	-0.360815	-0.16116	0.166612	-0.238786
	Q13363-2	CTBP1	-0.360815	-0.16116	0.166612	-0.238786
	Q13561	DCTN2	-0.360815	-0.16116	0.166612	-0.238786
	Q9H4M9	EHD1	-0.360815	-0.16116	0.166612	-0.238786
	P48507	GCLM	-0.360815	-0.16116	0.166612	-0.238786
	Q9Y570	PPME1	-0.360815	-0.16116	0.166612	-0.238786
	B1AJY7	PSMD10	-0.360815	-0.16116	0.166612	-0.238786
	E9PF19	TBL2	-0.360815	-0.16116	0.166612	-0.238786
	Q9NRR5	UBQLN4	-0.360815	-0.16116	0.166612	-0.238786
	Q96QK1	VPS35	-0.360815	-0.16116	0.166612	-0.238786
	Q5SZK8	FREM2	0.768882	-0.682121	-0.433191	-0.238786
	F6SDV2	TINAGL1	0.768882	-0.682121	-0.433191	-0.238786
	Q86UX2-2	ITIH5	0.486458	-0.682121	-0.13329	-0.238786
	P42785	PRCP	0.486458	-0.682121	-0.13329	-0.238786
	E7ETZ4	BZW2	-0.0783911	0.186147	-0.433191	-0.238786
	O14579-2	COPE	-0.0783911	0.186147	-0.433191	-0.238786
	Q99733	NAP1L4	-0.0783911	0.186147	-0.433191	-0.238786
	P15289-2	ARSA	0.204033	-0.682121	0.166612	-0.238786
	Q9Y337	KLK5	0.204033	-0.682121	0.166612	-0.238786
	Q9H3P7	ACBD3	-0.360815	0.186147	-0.13329	-0.238786
	Q9ULX6-2	AKAP8L	-0.360815	0.186147	-0.13329	-0.238786
	C9JPM4	ARF4	-0.360815	0.186147	-0.13329	-0.238786
	Q68EM7-2	ARHGAP17	-0.360815	0.186147	-0.13329	-0.238786
	Q8WUJ3	CEMIP	-0.360815	0.186147	-0.13329	-0.238786
	O75131	CPNE3	-0.360815	0.186147	-0.13329	-0.238786
	O15371-2	EIF3D	-0.360815	0.186147	-0.13329	-0.238786
	P63092-3	GNAS	-0.360815	0.186147	-0.13329	-0.238786
	Q8IYD1	GSPT2	-0.360815	0.186147	-0.13329	-0.238786
	Q96QC0	PPP1R10	-0.360815	0.186147	-0.13329	-0.238786
	P35998	PSMC2	-0.360815	0.186147	-0.13329	-0.238786
	F5H365	SEC23A	-0.360815	0.186147	-0.13329	-0.238786
	P49903	SEPHS1	-0.360815	0.186147	-0.13329	-0.238786
	Q8NC51-2	SERBP1	-0.360815	0.186147	-0.13329	-0.238786
	Q07157	TJP1	-0.360815	0.186147	-0.13329	-0.238786
	Q99614	TTC1	-0.360815	0.186147	-0.13329	-0.238786
	K7ENG2	U2AF2	-0.360815	0.186147	-0.13329	-0.238786
	H3BRL3	UBFD1	-0.360815	0.186147	-0.13329	-0.238786
	H0YJV7	YY1	-0.360815	0.186147	-0.13329	-0.238786
	P37802	TAGLN2	1.61615	1.40172	1.96602	1.52231
	P02760	AMBP	-0.0783911	-0.682121	0.466514	-0.238786
	P19013	KRT4	-0.0783911	-0.682121	0.466514	-0.238786
	A0A0D9SF85	NRG1	-0.0783911	-0.682121	0.466514	-0.238786
	Q9NZ08	ERAP1	0.486458	-0.334814	-0.433191	-0.238786
	O75339	CILP	-0.360815	-0.682121	0.766415	-0.238786
	P25774	CTSS	-0.360815	-0.682121	0.766415	-0.238786
	Q02413	DSG1	-0.360815	-0.682121	0.766415	-0.238786
	Q6UW32	IGFL1	-0.360815	-0.682121	0.766415	-0.238786
	P14923	JUP	-0.360815	-0.682121	0.766415	-0.238786
	P04792	HSPB1	0.768882	0.533455	1.06632	0.641761
	P56945-5	BCAR1	0.204033	-0.334814	-0.13329	-0.238786
	P11766	ADH5	-0.360815	0.533455	-0.433191	-0.238786
	H0YN26	ANP32A	-0.360815	0.533455	-0.433191	-0.238786
	O95782-2	AP2A1	-0.360815	0.533455	-0.433191	-0.238786
	Q9UL15	BAG5	-0.360815	0.533455	-0.433191	-0.238786
	P36551	CPOX	-0.360815	0.533455	-0.433191	-0.238786
	P49915	GMPS	-0.360815	0.533455	-0.433191	-0.238786
	K7EJE8	LONP1	-0.360815	0.533455	-0.433191	-0.238786
	O94776	MTA2	-0.360815	0.533455	-0.433191	-0.238786
	Q9Y2I2-2	NTNG1	-0.360815	0.533455	-0.433191	-0.238786
	P13674-3	P4HA1	-0.360815	0.533455	-0.433191	-0.238786
	O43395	PRPF3	-0.360815	0.533455	-0.433191	-0.238786
	P78406	RAE1	-0.360815	0.533455	-0.433191	-0.238786
	Q9NTZ6	RBM12	-0.360815	0.533455	-0.433191	-0.238786
	P23396	RPS3	-0.360815	0.533455	-0.433191	-0.238786
	G5EA31	SEC24C	-0.360815	0.533455	-0.433191	-0.238786
	P62995-3	TRA2B	-0.360815	0.533455	-0.433191	-0.238786
	Q9NYU2-2	UGGT1	-0.360815	0.533455	-0.433191	-0.238786
	P23381-2	WARS	-0.360815	0.533455	-0.433191	-0.238786
	Q9UIA9	XPO7	-0.360815	0.533455	-0.433191	-0.238786
	P02771	AFP	-0.0783911	-0.334814	0.166612	-0.238786
	A0A087WTM7	APOB	-0.0783911	-0.334814	0.166612	-0.238786
[truncated: 588 more rows]

## Sheet: Table S8
	Supplemental Table 8. List of proteins with higher level in U-343 MG (Upper panel, red) or in U-343 MGa cultures (Lower panel, blue). Left panel shows relative protein level, as determined by mass spectrometry of secretome samples, in each U-343 cell line (z-score) and right panel shows corresponding gene expression level (z-score). Pearson’s test illustrates the correlation between the protein l…
[truncated: 242 more rows]
